# Supplementary material for: A Metabolome Analysis and the Immunity of Phlomis purpurea against Phytophthora cinnamomi
Source: Plants (Basel). 2023 May 9;12(10):1929. doi: 10.3390/plants12101929 (PMC10223286; doi:10.3390/plants12101929)
Supplement: Supplementary file 1 [file plants-12-01929-s001.zip]

Archive with 5 entries (5 files):
- Fig. S1.pptx
- Table S1.xlsx
- Table S2.xlsx
- Table S3.xlsx
- Table S4.xlsx
