# Supplementary material for: A Metabolome Analysis and the Immunity of Phlomis purpurea against Phytophthora cinnamomi
Source: Plants (Basel). 2023 May 9;12(10):1929. doi: 10.3390/plants12101929 (PMC10223286; doi:10.3390/plants12101929)
Supplement: Supplementary file 1 [file plants-12-01929-s001.zip › Table S1.xlsx]

## Sheet: Leaf_Annotated_by_feature
query_mz	compoundname	baseformula	adduct	fullformula	finalcharge	identifier	description	structure	source	Major Class	Class	Secondary Class	KNApSAcK
62.97	Carbonyl sulfide	C1O1S1	[M+H]1+	C1O1S1H1	1	C07331	Involved in pathways: . More specifically: . Also associated with compound classes:	O=C=S	kegg
77	2-Propynal, 2-Propyn-1-al, Propiolaldehyde	C3H2O1	[M+Na]1+	C3H2O1Na1	1	C05985	Involved in pathways: . More specifically: . Also associated with compound classes:	O=CC#C	kegg
77.0232	Glycolate, Glycolic acid, Hydroxyacetic acid	C2H4O3	[M+H]1+	C2H5O3	1	C00160	Involved in pathways: Chlorocyclohexane and chlorobenzene degradation, Chloroalkane and chloroalkene degradation, Glyoxylate and dicarboxylate metabolism, Metabolic pathways, Biosynthesis of secondary metabolites, Microbial metabolism in diverse environments, Carbon metabolism. More specifically: Photorespiration. Also associated with compound classes:	O=C(O)CO	kegg				Plantae
78.08	Acetone, Dimethyl ketone, 2-Propanone, Propanal, Propionaldehyde, Trimethylamine N-oxide, (CH3)3NO, Allyl alcohol, 2-Propen-1-ol, (R)-1-Aminopropan-2-ol, (R)-1-Amino-2-propanol, 1-Aminopropan-2-ol, 1-Amino-2-propanol, (2R)-1,2-Epoxypropane, (S)-1,2-Epoxypropane, 1,2-Epoxypropane, 1,2-Propylene oxide, Propylene oxide, Propan-2-one	C3H6O1, C3H9N1O1	[M+NH4]1+, [M+H]1+	C3H10O1N1, C3H10N1O1	1	C00207, C00479, C01104, C02001, C03194, C05771, C11506, C11507, C15508, LMFA12000057	Involved in pathways: Synthesis and degradation of ketone bodies, Propanoate metabolism, Metabolic pathways. More specifically: Ketone body biosynthesis, acetyl-CoA => acetoacetate/3-hydroxybutyrate/acetone. Also associated with compound classes: Pharmaceutical additives in Japan, Solubilizing agent, Acetone, Solubilizer, Solubilization agent, Solvent, Drug metabolizing enzymes and transporters, …	O=C(C)C, O=CCC, [O-][N+](C)(C)C, OCC=C, OC(C)CN, O1CC1C	kegg, lipidmaps	, Compounds with biological roles [BR:br08001], Lipids [LM]	, Peptides, Fatty Acyls [FA]	, Amines, Oxygenated hydrocarbons [FA12]
79	Carbonyl sulfide	C1O1S1	[M+NH4]1+	C1O1S1N1H4	1	C07331	Involved in pathways: . More specifically: . Also associated with compound classes:	O=C=S	kegg
79.004	2-Propynal, 2-Propyn-1-al, Propiolaldehyde, Carbonyl sulfide	C3H2O1, C1O1S1	[M+Na]1+, [M+NH4]1+	C3H2O1Na1, C1O1S1N1H4	1	C05985, C07331	Involved in pathways: . More specifically: . Also associated with compound classes:	O=CC#C, O=C=S	kegg
79.0387	Hydroxyurea, Hydroxycarbamide	C1H4N2O2	[M+H]1+	C1H5N2O2	1	C07044	Involved in pathways: Biosynthesis of various secondary metabolites - part 3, Metabolic pathways, Biosynthesis of secondary metabolites. More specifically: Cycloserine biosynthesis, arginine/serine => cycloserine. Also associated with compound classes: Carcinogens, Group : Not classifiable as to its carcinogenicity to humans, Compounds, C Hydroxyurea, Anatomical Therapeutic Chemical classificatio…	O=C(N)NO	kegg
81.017	Mercaptoethanol, 2-Mercaptoethanol, Thioglycol, Dimethyl sulfoxide, DMSO	C2H6O1S1	[M+H]1+	C2H7O1S1	1	C00928, C11143	Involved in pathways: . More specifically: . Also associated with compound classes:, Involved in pathways: Sulfur metabolism, Metabolic pathways. More specifically: . Also associated with compound classes: Anatomical Therapeutic Chemical classification, G GENITO URINARY SYSTEM AND SEX HORMONES, G UROLOGICALS, GB UROLOGICALS, GBX Other urologicals, GBX Dimethyl sulfoxide, Dimethyl sulfoxide &lt;US…	OCCS, O=S(C)C	kegg
81.053	Pyridine, Azabenzene	C5H5N1	[M+H]1+	C5H6N1	1	C00747	Involved in pathways: . More specifically: . Also associated with compound classes: Carcinogens, Group : Not classifiable as to its carcinogenicity to humans, Compounds, C Pyridine	N=1C=CC=CC1	kegg
81.998	Glyoxal, Oxalaldehyde, 1,2-Ethanedione	C2H2O2	[M+Na]1+	C2H2O2Na1	1	C14448	Involved in pathways: . More specifically: . Also associated with compound classes:	O=CC=O	kegg
82	Methanesulfinic acid, Methanesulfinate	C1H4O2S1	[M+H]1+	C1H5O2S1	1	C21398	Involved in pathways: . More specifically: . Also associated with compound classes:	O=S(O)C	kegg
82.928	Zinc oxide	O1Zn1	[M+H]1+	O1Zn1H1	1	C12570	Involved in pathways: . More specifically: . Also associated with compound classes: Therapeutic category of drugs in Japan, Agents affecting individual organs, Epidermides, Skin protectants, Zinc oxides, Zinc oxide, Analgesics, anti-itchings, astringents, anti-inflammatory agents, Others, Classification of Japanese OTC drugs, Agents for integumentary system, Purulent skin remedies, Analgesic, ant…	[O-2].[Zn+2]	kegg
83.984	Sulfite, Sulfurous acid	H2O3S1	[M+H]1+	H3O3S1	1	C00094	Involved in pathways: Cysteine and methionine metabolism, Taurine and hypotaurine metabolism, Sulfur metabolism, Metabolic pathways, Microbial metabolism in diverse environments. More specifically: Assimilatory sulfate reduction, sulfate => H2S, Dissimilatory sulfate reduction, sulfate => H2S. Also associated with compound classes:	O=S(O)O	kegg
85.084	Piperideine, 1-Piperideine, 2-Methyl-1-pyrroline, 2-Methylbutanenitrile	C5H9N1	[M+H]1+	C5H10N1	1	C06181, C20808, C21525	Involved in pathways: Tropane, piperidine and pyridine alkaloid biosynthesis, Biosynthesis of plant secondary metabolites, Biosynthesis of alkaloids derived from ornithine, lysine and nicotinic acid, Metabolic pathways, Biosynthesis of secondary metabolites. More specifically: . Also associated with compound classes: Phytochemical compounds, Alkaloids, Alkaloids derived from lysine, Piperidine al…	N1=CCCCC1, N1=C(C)CCC1, N#CC(C)CC	kegg	Phytochemical compounds [BR:br08003],	Alkaloids,	Alkaloids derived from lysine,
88.029	Hydroxylamine hydrochloride	Cl1H4N1O1	[M+NH4]1+	Cl1H8N2O1	1	C11598	Involved in pathways: . More specifically: . Also associated with compound classes:	Cl.ON	kegg
88.095	Isobutyronitrile, 2-Methylpropanenitrile, Piperazine, Diethylenediamine, 1-Pyrroline, 3,4-Dihydro-2H-pyrrole	C4H7N1, C4H10N2	[M+NH4]1+, [M+H]1+	C4H11N2	1	C02420, C07973, C15668	Involved in pathways: . More specifically: . Also associated with compound classes:, Involved in pathways: . More specifically: . Also associated with compound classes: Anatomical Therapeutic Chemical classification, P ANTIPARASITIC PRODUCTS, INSECTICIDES AND REPELLENTS, P ANTHELMINTICS, PC ANTINEMATODAL AGENTS, PCB Piperazine and derivatives, PCB Piperazine, Piperazine, Risk category of Japanese…	N#CC(C)C, N1CCNCC1, N1=CCCC1	kegg
92.043	Glycerone, Dihydroxyacetone, 1,3-Dihydroxyacetone, 1,3-Dihydroxy-2-propanone, 1,3-Dihydroxypropan-2-one, (S)-Lactate, L-Lactate, L-Lactic acid, (R)-Lactate, D-Lactate, D-Lactic acid, D-2-Hydroxypropanoic acid, D-2-Hydroxypropionic acid, Lactate, Lactic acid, 2-Hydroxypropanoic acid, 2-Hydroxypropionic acid, D-Glyceraldehyde, Glyceraldehyde, 2,3-Dihydroxypropionaldehyde, 2,3-Dihydroxypropanal, Gly…	C3H6O3	[M+H]1+	C3H7O3	1	C00184, C00186, C00256, C01432, C00577, C02154, C02426, C01013	Involved in pathways: Glycerolipid metabolism, Methane metabolism, Metabolic pathways, Microbial metabolism in diverse environments, Carbon metabolism. More specifically: Formaldehyde assimilation, xylulose monophosphate pathway. Also associated with compound classes: Compounds with biological roles, Carbohydrates, Monosaccharides, Ketoses, C Dihydroxyacetone, Involved in pathways: Glycolysis / G…	O=C(CO)CO, O=C(O)C(O)C, O=CC(O)CO, O=C(O)CCO	kegg	Compounds with biological roles [BR:br08001], , Lipids [LM]	Carbohydrates, Organic acids, , Fatty Acyls [FA]	Monosaccharides, Carboxylic acids, , Fatty esters [FA07]	, Plantae
93.054	Lithium carbonate	C1Li2O3	[M+NH4]1+	C1Li2O3N1H4	1	C07964	Involved in pathways: . More specifically: . Also associated with compound classes: Anatomical Therapeutic Chemical classification, N NERVOUS SYSTEM, N PSYCHOLEPTICS, NA ANTIPSYCHOTICS, NAN Lithium, Lithium carbonate &lt;JP/US&gt;, USP drug classification, Bipolar Agents, Mood Stabilizers, Lithium, Lithium carbonate, Therapeutic category of drugs in Japan, Agents affecting nervous system and sens…	[Li+].[Li+].O=C([O-])[O-]	kegg
93.0542	Lithium carbonate, Methylazoxymethanol, CH3-N(O)=N-CH2OH, N-(Hydroxymethyl)urea, Iminoglycine, Iminoacetic acid, 2-Iminoacetate, alpha-Hydroxy-NDMA, N-Nitrosohydroxymethylmethylamine	C1Li2O3, C2H6N2O2, C2H3N1O2	[M+NH4]1+, [M+H]1+	C1Li2O3N1H4, C2H7N2O2	1	C07964, C02390, C06384, C15809, C20301	Involved in pathways: . More specifically: . Also associated with compound classes: Anatomical Therapeutic Chemical classification, N NERVOUS SYSTEM, N PSYCHOLEPTICS, NA ANTIPSYCHOTICS, NAN Lithium, Lithium carbonate &lt;JP/US&gt;, USP drug classification, Bipolar Agents, Mood Stabilizers, Lithium, Lithium carbonate, Therapeutic category of drugs in Japan, Agents affecting nervous system and sens…	[Li+].[Li+].O=C([O-])[O-], [O-][N+](=NCO)C, O=C(N)NCO, O=C(O)C=N, O=NN(C)CO	kegg
94.0496	Glycolate, Glycolic acid, Hydroxyacetic acid	C2H4O3	[M+NH4]1+	C2H8O3N1	1	C00160	Involved in pathways: Chlorocyclohexane and chlorobenzene degradation, Chloroalkane and chloroalkene degradation, Glyoxylate and dicarboxylate metabolism, Metabolic pathways, Biosynthesis of secondary metabolites, Microbial metabolism in diverse environments, Carbon metabolism. More specifically: Photorespiration. Also associated with compound classes:	O=C(O)CO	kegg				Plantae
94.05	Glycolate, Glycolic acid, Hydroxyacetic acid	C2H4O3	[M+NH4]1+	C2H8O3N1	1	C00160	Involved in pathways: Chlorocyclohexane and chlorobenzene degradation, Chloroalkane and chloroalkene degradation, Glyoxylate and dicarboxylate metabolism, Metabolic pathways, Biosynthesis of secondary metabolites, Microbial metabolism in diverse environments, Carbon metabolism. More specifically: Photorespiration. Also associated with compound classes:	O=C(O)CO	kegg				Plantae
94.999	Propynoate, Propiolic acid, Acetylenecarboxylic acid, Acetylenemonocarboxylate	C3H2O2	[M+Na]1+	C3H2O2Na1	1	C00804	Involved in pathways: beta-Alanine metabolism, Propanoate metabolism, Metabolic pathways. More specifically: . Also associated with compound classes:	O=C(O)C#C	kegg
96.955	Methaneselenol, Methylselenol	C1H4Se1	[M+H]1+	C1H5Se1	1	C05703	Involved in pathways: Selenocompound metabolism, Metabolic pathways. More specifically: . Also associated with compound classes:	[H][Se]C	kegg
97.012	Dimethyl sulfone, Sulfonylbismethane	C2H6O2S1	[M+H]1+	C2H7O2S1	1	C11142	Involved in pathways: Sulfur metabolism, Metabolic pathways. More specifically: . Also associated with compound classes:	O=S(=O)(C)C	kegg
97.05	Methylguanidine	C2H7N3	[M+Na]1+	C2H7N3Na1	1	C02294	Involved in pathways: . More specifically: . Also associated with compound classes:	N=C(N)NC	kegg
97.0504	Methylguanidine	C2H7N3	[M+Na]1+	C2H7N3Na1	1	C02294	Involved in pathways: . More specifically: . Also associated with compound classes:	N=C(N)NC	kegg
97.976	Calcium peroxide	Ca1O2	[M+NH4]1+	Ca1O2N1H4	1	C18566	Involved in pathways: . More specifically: . Also associated with compound classes:	[Ca+2].[O-][O-]	kegg
98.05	Fluoroacetate, Fluoroacetic acid, Cymonic acid, Gifblaar poison, HFA, UN 2642	C2H3F1O2	[M+NH4]1+	C2H7F1O2N1	1	C06108	Involved in pathways: Drug metabolism - other enzymes. More specifically: . Also associated with compound classes:	O=C(O)CF	kegg				Plantae
98.08	1,3-Diaminopropane, Trimethylenediamine, 1,3-Propanediamine, Propane-1,3-diamine	C3H10N2	[M+Na]1+	C3H10N2Na1	1	C00986	Involved in pathways: Glycine, serine and threonine metabolism, Arginine and proline metabolism, beta-Alanine metabolism, Metabolic pathways, Microbial metabolism in diverse environments. More specifically: . Also associated with compound classes:	NCCCN	kegg				Plantae
99.03	Propanoate, Propionate, Propanoic acid, Propionic acid, (S)-Lactaldehyde, L-Lactaldehyde, L-2-Hydroxypropionaldehyde, (R)-Lactaldehyde, D-Lactaldehyde, D-2-Hydroxypropionaldehyde, 3-Hydroxypropanal, Hydroxyacetone, Acetol, 1-Hydroxy-2-propanone, 2-Ketopropyl alcohol, Acetone alcohol, Pyruvinalcohol, Pyruvic alcohol, Methylketol, Lactaldehyde, 2-Hydroxypropionaldehyde, 2-Hydroxypropanal, Glycidol,…	C3H6O2	[M+Na]1+	C3H6O2Na1	1	C00163, C00424, C00937, C00969, C05235, C05999, C10920, C17530, LMFA01010003	Involved in pathways: Propanoate metabolism, Ethylbenzene degradation, Nicotinate and nicotinamide metabolism, Metabolic pathways, Microbial metabolism in diverse environments, Degradation of aromatic compounds, Carbohydrate digestion and absorption, Protein digestion and absorption. More specifically: . Also associated with compound classes: Compounds with biological roles, Organic acids, Carbox…	O=C(O)CC, O=CC(O)C, O=CCCO, O=C(C)CO, [H]C(=O)C(O)C, OCC1OC1, O=C(OC)C	kegg, lipidmaps	Lipids [LM],	Fatty Acyls [FA],	Fatty Acids and Conjugates [FA01],	Plantae,
99.962	Zinc oxide	O1Zn1	[M+NH4]1+	O1Zn1N1H4	1	C12570	Involved in pathways: . More specifically: . Also associated with compound classes: Therapeutic category of drugs in Japan, Agents affecting individual organs, Epidermides, Skin protectants, Zinc oxides, Zinc oxide, Analgesics, anti-itchings, astringents, anti-inflammatory agents, Others, Classification of Japanese OTC drugs, Agents for integumentary system, Purulent skin remedies, Analgesic, ant…	[O-2].[Zn+2]	kegg
100.011	Moniliformin	C4H2O3	[M+H]1+	C4H3O3	1	C20592	Involved in pathways: . More specifically: . Also associated with compound classes: Natural toxins, Fungal toxins, Mycotoxins, Others, C Moniliformin	O=C1C=C(O)C1=O	kegg	Natural toxins [BR:br08009]	Fungal toxins	Mycotoxins
100.059	1H-Imidazole-4-methanol, Imidazole-4-methanol	C4H6N2O1	[M+H]1+	C4H7N2O1	1	C05562	Involved in pathways: . More specifically: . Also associated with compound classes:	OCC1=CN=CN1	kegg
100.098	3,6-Dihydropyridine	C5H7N1	[M+NH4]1+	C5H11N2	1	C16933	Involved in pathways: Tropane, piperidine and pyridine alkaloid biosynthesis, Biosynthesis of secondary metabolites. More specifically: . Also associated with compound classes:	N1=CCC=CC1	kegg
100.95	Calcium hydroxide	Ca1H2O2	[M+Na]1+	Ca1H2O2Na1	1	C12277	Involved in pathways: . More specifically: . Also associated with compound classes: Therapeutic category of drugs in Japan, Agents affecting individual organs, Epidermides, Analgesics, anti-itchings, astringents, anti-inflammatory agents, Others, Calcium hydroxide, Risk category of Japanese OTC drugs, Third-class OTC drugs, Inorganic and organic chemicals, Pharmaceutical additives in Japan, Stabi…	[Ca+2].[OH-].[OH-]	kegg
101.082	5-Aminoimidazole, Aminoimidazole, 4-Aminoimidazole	C3H5N3	[M+NH4]1+	C3H9N4	1	C05239	Involved in pathways: Purine metabolism, Metabolic pathways. More specifically: . Also associated with compound classes:	N1=CNC(N)=C1	kegg
101.082	5-Aminoimidazole, Aminoimidazole, 4-Aminoimidazole	C3H5N3	[M+NH4]1+	C3H9N4	1	C05239	Involved in pathways: Purine metabolism, Metabolic pathways. More specifically: . Also associated with compound classes:	N1=CNC(N)=C1	kegg
102.111	Piperideine, 1-Piperideine, 2-Methyl-1-pyrroline, 2-Methylbutanenitrile	C5H9N1	[M+NH4]1+	C5H13N2	1	C06181, C20808, C21525	Involved in pathways: Tropane, piperidine and pyridine alkaloid biosynthesis, Biosynthesis of plant secondary metabolites, Biosynthesis of alkaloids derived from ornithine, lysine and nicotinic acid, Metabolic pathways, Biosynthesis of secondary metabolites. More specifically: . Also associated with compound classes: Phytochemical compounds, Alkaloids, Alkaloids derived from lysine, Piperidine al…	N1=CCCCC1, N1=C(C)CCC1, N#CC(C)CC	kegg	Phytochemical compounds [BR:br08003],	Alkaloids,	Alkaloids derived from lysine,
103.955	Calcium carbimide	C1Ca1N2	[M+Na]1+	C1Ca1N2Na1	1	C19113	Involved in pathways: . More specifically: . Also associated with compound classes: Pesticides, Obsolete pesticides, Herbicides, Others, C Calcium carbimide, Anatomical Therapeutic Chemical classification, N NERVOUS SYSTEM, N OTHER NERVOUS SYSTEM DRUGS, NB DRUGS USED IN ADDICTIVE DISORDERS, NBB Drugs used in alcohol dependence, NBB Calcium carbimide, Calcium carbimide	[Ca+2].N#C[N-2]	kegg
104.09	Acetone cyanohydrin, alpha-Hydroxyisobutyronitrile, 2-Hydroxy-2-methylpropanenitrile, 2-Methyllactonitrile, Acetone cyanhydrin, 2-Hydroxyisobutyronitrile, N-Nitrosodiethylamine, NDEA, Diethylnitrosamine	C4H7N1O1, C4H10N2O1	[M+NH4]1+, [M+H]1+	C4H11N2O1	1	C02659, C14422	Involved in pathways: Cyanoamino acid metabolism, Metabolic pathways, Biosynthesis of secondary metabolites. More specifically: . Also associated with compound classes: , Involved in pathways: . More specifically: . Also associated with compound classes: Carcinogens, Group A: Probably carcinogenic to humans, Compounds, C N-Nitrosodiethylamine	N#CC(O)(C)C, O=NN(CC)CC	kegg
104.976	Dimethyl sulfide, Methyl sulfide, Methyl thioether	C2H6S1	[M+K]1+	C2H6S1K1	1	C00580	Involved in pathways: Sulfur metabolism, Metabolic pathways. More specifically: . Also associated with compound classes:	S(C)C	kegg
104.976	Dimethyl sulfide, Methyl sulfide, Methyl thioether	C2H6S1	[M+K]1+	C2H6S1K1	1	C00580	Involved in pathways: Sulfur metabolism, Metabolic pathways. More specifically: . Also associated with compound classes:	S(C)C	kegg
107.068	3-Methylthiopropanamine, 3-Methylthiopropylamine, 3-(Methylsulfanyl)propanamine	C4H11N1S1	[M+H]1+	C4H12N1S1	1	C03354	Involved in pathways: . More specifically: . Also associated with compound classes:	S(C)CCCN	kegg
107.068	3-Methylthiopropanamine, 3-Methylthiopropylamine, 3-(Methylsulfanyl)propanamine	C4H11N1S1	[M+H]1+	C4H12N1S1	1	C03354	Involved in pathways: . More specifically: . Also associated with compound classes:	S(C)CCCN	kegg
109.012	S-Methylthioglycolate, (Methylsulfanyl)acetic acid, (Methylthio)acetic acid, (Methylsulfanyl)acetate	C3H6O2S1	[M+H]1+	C3H7O2S1	1	C03173	Involved in pathways: . More specifically: . Also associated with compound classes:	O=C(O)CSC	kegg
109.048	Nitrosobenzene, 3-Pyridinaldehyde, Pyridine-3-aldehyde, 3-Pyridinecarboxaldehyde, Nicotinaldehyde, 6-Iminocyclohexa-2,4-dienone, 1,2-Benzoquinone monoimine	C6H5N1O1	[M+H]1+	C6H6N1O1	1	C06876, C07327, C17500	Involved in pathways: Aminobenzoate degradation, Microbial metabolism in diverse environments. More specifically: . Also associated with compound classes: , Involved in pathways: . More specifically: . Also associated with compound classes:	O=NC=1C=CC=CC1, O=CC=1C=NC=CC1, O=C1C=CC=CC1=N	kegg
109.085	Piperidine, Azacyclohexane, Hexahydropyridine, (R)-2-Methylpyrrolidine	C5H11N1	[M+Na]1+	C5H11N1Na1	1	C01746, C20809	Involved in pathways: Tropane, piperidine and pyridine alkaloid biosynthesis, Protein digestion and absorption. More specifically: . Also associated with compound classes: , Involved in pathways: . More specifically: . Also associated with compound classes:	N1CCCCC1, N1CCCC1C	kegg
109.96	Magnesium carbonate, Magnesium carbonate anhydrous	C1Mg1O3	[M+Na]1+	C1Mg1O3Na1	1	C12893	Involved in pathways: . More specifically: . Also associated with compound classes: Animal drugs in Japan, Agents for external use, Bath and disinfectants preparations, Other bath and disinfectants preparations, C Magnesium carbonate	[Mg+2].O=C([O-])[O-]	kegg
109.99	trans-3-Chloroacrylic acid, cis-3-Chloroacrylic acid, 2-Chloroacrylate, 2-Chloroacrylic acid, (E)-3-chloroacrylic acid, 2-chloroacrylic acid	C3H3Cl1O2	[M+H]1+	C3H4Cl1O2	1	C06614, C06615, C20609, LMFA01090071, LMFA01090069	Involved in pathways: Chloroalkane and chloroalkene degradation, Metabolic pathways, Microbial metabolism in diverse environments. More specifically: . Also associated with compound classes: , Involved in pathways: . More specifically: . Also associated with compound classes:, Systematic name: 3-chloro-2E-propenoic acid. In class(es): fatty acids and conjugates, amino fatty acids, Systematic name…	O=C(O)C=CCl, O=C(O)C(Cl)=C	kegg, lipidmaps	, Lipids [LM]	, Fatty Acyls [FA]	, Fatty Acids and Conjugates [FA01]
110.959	Dichloroacetonitrile	C2H1Cl2N1	[M+H]1+	C2H2Cl2N1	1	C19395	Involved in pathways: . More specifically: . Also associated with compound classes: Carcinogens, Group : Not classifiable as to its carcinogenicity to humans, Compounds, C Dichloroacetonitrile	N#CC(Cl)Cl	kegg
110.991	trans-3-Chloroacrylic acid, cis-3-Chloroacrylic acid, 2-Chloroacrylate, 2-Chloroacrylic acid, (E)-3-chloroacrylic acid, 2-chloroacrylic acid	C3H3Cl1O2	[M+H]1+	C3H4Cl1O2	1	C06614, C06615, C20609, LMFA01090071, LMFA01090069	Involved in pathways: Chloroalkane and chloroalkene degradation, Metabolic pathways, Microbial metabolism in diverse environments. More specifically: . Also associated with compound classes: , Involved in pathways: . More specifically: . Also associated with compound classes:, Systematic name: 3-chloro-2E-propenoic acid. In class(es): fatty acids and conjugates, amino fatty acids, Systematic name…	O=C(O)C=CCl, O=C(O)C(Cl)=C	kegg, lipidmaps	, Lipids [LM]	, Fatty Acyls [FA]	, Fatty Acids and Conjugates [FA01]
112.064	4-Hydroxyaniline, 4-Aminophenol, p-Aminophenol, 4-Aminobenzenol, 2-Aminophenol, 2-Hydroxyaniline, 2-Aminobenzenol, o-Aminophenol, Hydroxylaminobenzene, (Hydroxyamino)benzene, N-Phenylhydroxylamine, m-Aminophenol, 3-Aminophenol, 3-Hydroxyaniline	C6H7N1O1	[M+H]1+	C6H8N1O1	1	C02372, C01987, C02720, C05058	Involved in pathways: Aminobenzoate degradation, Microbial metabolism in diverse environments. More specifically: . Also associated with compound classes: , Involved in pathways: Tryptophan metabolism, Aminobenzoate degradation, Metabolic pathways, Microbial metabolism in diverse environments. More specifically: . Also associated with compound classes: , Involved in pathways: . More specifically:…	OC1=CC=C(N)C=C1, OC=1C=CC=CC1N, ONC=1C=CC=CC1, OC1=CC=CC(N)=C1	kegg
112.95	Dichloroacetonitrile	C2H1Cl2N1	[M+H]1+	C2H2Cl2N1	1	C19395	Involved in pathways: . More specifically: . Also associated with compound classes: Carcinogens, Group : Not classifiable as to its carcinogenicity to humans, Compounds, C Dichloroacetonitrile	N#CC(Cl)Cl	kegg
113.007	Methyl methanesulfonate, MMS	C2H6O3S1	[M+H]1+	C2H7O3S1	1	C19181	Involved in pathways: . More specifically: . Also associated with compound classes: Carcinogens, Group A: Probably carcinogenic to humans, Compounds, C Methyl methanesulfonate	O=S(=O)(OC)C	kegg
113.045	N-(Aminomethyl)urea	C2H7N3O1	[M+Na]1+	C2H7N3O1Na1	1	C06383	Involved in pathways: . More specifically: . Also associated with compound classes:	O=C(N)NCN	kegg
113.09	Histamine, 1H-Imidazole-4-ethanamine, 2-(4-Imidazolyl)ethylamine, 4-Aminopyridine, 4-AP	C5H9N3, C5H6N2	[M+H]1+, [M+NH4]1+	C5H10N3	1	C00388, C13728	Involved in pathways: Histidine metabolism, Biosynthesis of alkaloids derived from histidine and purine, Metabolic pathways, Biosynthesis of secondary metabolites, Neuroactive ligand-receptor interaction, Fc epsilon RI signaling pathway, Synaptic vesicle cycle, Inflammatory mediator regulation of TRP channels, Gastric acid secretion, Protein digestion and absorption, Asthma, Histamine H2/H3 recep…	N1=CNC=C1CCN, N=1C=CC(N)=CC1	kegg	Compounds with biological roles [BR:br08001],	Peptides#Hormones and transmitters,	Amines#Other hormones#Neurotransmitters,	Plantae,
113.95	Dichloroacetonitrile	C2H1Cl2N1	[M+H]1+	C2H2Cl2N1	1	C19395	Involved in pathways: . More specifically: . Also associated with compound classes: Carcinogens, Group : Not classifiable as to its carcinogenicity to humans, Compounds, C Dichloroacetonitrile	N#CC(Cl)Cl	kegg
114.02	1-Aminomethylphosphonic acid, Aminomethylphosphonate, AMPA, Aminoacetone, 1-Amino-2-propanone, Acetone oxime, Acetoxime, N,N-Dimethylformamide, N,N-Dimethylmethanamide, DMF, 3-Aminopropanal, beta-Aminopropion aldehyde, Chloroacetic acid, Chloroethanoic acid, 2-chloro-acetic acid	C1H6N1O3P1, C3H7N1O1, C2H3Cl1O2	[M+H]1+, [M+K]1+, [M+NH4]1+	C1H7N1O3P1, C3H7N1O1K1, C2H7Cl1O2N1	1	C11033, C01888, C01995, C03134, C05665, C06755, LMFA01090068	Involved in pathways: . More specifically: . Also associated with compound classes:, Involved in pathways: Glycine, serine and threonine metabolism, Metabolic pathways. More specifically: . Also associated with compound classes: , Involved in pathways: . More specifically: . Also associated with compound classes: Carcinogens, Group : Not classifiable as to its carcinogenicity to humans, Compounds…	O=P(O)(O)CN, O=C(C)CN, ON=C(C)C, [H]C(=O)N(C)C, O=CCCN, O=C(O)CCl	kegg, lipidmaps	, Lipids [LM]	, Fatty Acyls [FA]	, Fatty Acids and Conjugates [FA01]
114.08	Phenol, Benzenol, Hydroxybenzene, Phenic acid, Phenylic acid, Phenol, Arene oxide, N-Vinyl-2-pyrrolidone, 1-Ethenyl-2-pyrrolidinone	C6H6O1, C6H9N1O1	[M+NH4]1+, [M+H]1+	C6H10O1N1, C6H10N1O1	1	C00146, C15584, C01782, C19548	Involved in pathways: Tyrosine metabolism, Chlorocyclohexane and chlorobenzene degradation, Benzoate degradation, Aminobenzoate degradation, Metabolic pathways, Microbial metabolism in diverse environments, Degradation of aromatic compounds, Protein digestion and absorption. More specifically: Benzene degradation, benzene => catechol. Also associated with compound classes: Carcinogens, Group : No…	OC=1C=CC=CC1, O1C2C=CC=CC12, O=C1N(C=C)CCC1	kegg				Plantae,
115.023	2-Nitrofuran, AI3-23606	C4H3N1O3	[M+H]1+	C4H4N1O3	1	C14414	Involved in pathways: . More specifically: . Also associated with compound classes:	O=[N+]([O-])C=1OC=CC1	kegg
116.007	Acetylenedicarboxylate, Acetylenedicarboxylic acid, 2-Butynedioic acid	C4H2O4	[M+H]1+	C4H3O4	1	C03248	Involved in pathways: Pyruvate metabolism. More specifically: . Also associated with compound classes:	O=C(O)C#CC(=O)O	kegg
116.971	Thiourea	C1H4N2S1	[M+K]1+	C1H4N2S1K1	1	C14415	Involved in pathways: . More specifically: . Also associated with compound classes: Carcinogens, Group : Not classifiable as to its carcinogenicity to humans, Compounds, C Thiourea	S=C(N)N	kegg
117.98	Dimethyl disulfide, Methyl disulfide	C2H6S2	[M+Na]1+	C2H6S2Na1	1	C08371	Involved in pathways: . More specifically: . Also associated with compound classes:	S(SC)C	kegg				Plantae
118.015	Orthophosphate, Phosphate, Phosphoric acid, Orthophosphoric acid, Potassium acetate	H3O4P1, C2H3K1O2	[M+NH4]1+	H7O4P1N1, C2H7K1O2N1	1	C00009, C12554	Involved in pathways: Oxidative phosphorylation, Photosynthesis, ABC transporters, Two-component system, Quorum sensing, Cell cycle - yeast, Parathyroid hormone synthesis, secretion and action, Mineral absorption, Parkinson disease. More specifically: . Also associated with compound classes: Pharmaceutical additives in Japan, Stabilizing agent, Phosphoric acid, Lubricating agent, Buffering agent,…	O=P(O)(O)O, [K+].O=C([O-])C	kegg				Plantae,
119.002	Dimethyl sulfone, Sulfonylbismethane	C2H6O2S1	[M+Na]1+	C2H6O2S1Na1	1	C11142	Involved in pathways: Sulfur metabolism, Metabolic pathways. More specifically: . Also associated with compound classes:	O=S(=O)(C)C	kegg
119.031	Sodium fluoroacetate, Sodium monofluoroacetate	C2H2F1Na1O2	[M+NH4]1+	C2H6F1Na1O2N1	1	C18588	Involved in pathways: . More specifically: . Also associated with compound classes: Pesticides, Rodenticides, Organofluorine rodenticides, C Sodium fluoroacetate	[Na+].O=C([O-])CF	kegg
119.998	Pyrimidine, Pyrimidine base	C4H4N2	[M+K]1+	C4H4N2K1	1	C00396	Involved in pathways: . More specifically: . Also associated with compound classes:	N=1C=NC=CC1	kegg
120.065	Guanidinoacetate, Guanidinoacetic acid, Glycocyamine, N-Amidinoglycine, Guanidoacetic acid, Hydantoin, Glycolylurea, N-Nitroso-N-ethylurea	C3H7N3O2, C3H4N2O2	[M+H]1+, [M+NH4]1+	C3H8N3O2	1	C00581, C05146, C19178	Involved in pathways: Glycine, serine and threonine metabolism, Arginine and proline metabolism, Metabolic pathways. More specifically: Creatine pathway. Also associated with compound classes: , Involved in pathways: . More specifically: . Also associated with compound classes:, Involved in pathways: . More specifically: . Also associated with compound classes: Carcinogens, Group A: Probably carc…	O=C(O)CNC(=N)N, O=C1NC(=O)CN1, O=NN(C(=O)N)CC	kegg
120.964	2-Chloroethanol, Ethylene chlorohydrin, Glycol chlorohydrin, Chloromethyl methyl ether	C2H5Cl1O1	[M+K]1+	C2H5Cl1O1K1	1	C06753, C19160	Involved in pathways: Chloroalkane and chloroalkene degradation, Metabolic pathways, Microbial metabolism in diverse environments. More specifically: . Also associated with compound classes: , Involved in pathways: . More specifically: . Also associated with compound classes: Carcinogens, Group : Carcinogenic to humans, Compounds, C Chloromethyl methyl ether	ClCCO, ClCOC	kegg
122.045	Hydroxypyruvate, Hydroxypyruvic acid, 3-Hydroxypyruvate, 3-Hydroxypyruvic acid, Malonate, Malonic acid, Propanedioic acid, 2-Hydroxy-3-oxopropanoate, Tartronate semialdehyde, Malonic acid	C3H4O4	[M+NH4]1+	C3H8O4N1	1	C00168, C00383, C01146, LMFA01170041	Involved in pathways: Glycine, serine and threonine metabolism, Glyoxylate and dicarboxylate metabolism, Methane metabolism, Metabolic pathways, Biosynthesis of secondary metabolites, Microbial metabolism in diverse environments, Carbon metabolism. More specifically: Formaldehyde assimilation, serine pathway, Photorespiration. Also associated with compound classes: , Involved in pathways: Fatty a…	O=C(O)C(=O)CO, O=C(O)CC(=O)O, O=CC(O)C(=O)O	kegg, lipidmaps	, Lipids [LM]	, Fatty Acyls [FA]	, Fatty Acids and Conjugates [FA01]	, Plantae
123.024	L-Cysteine, L-2-Amino-3-mercaptopropionic acid, Cysteine, 2-Amino-3-mercaptopropionic acid, D-Cysteine, D-Amino-3-mercaptopropionic acid	C3H7N1O2S1	[M+H]1+	C3H8N1O2S1	1	C00097, C00736, C00793	Involved in pathways: Glycine, serine and threonine metabolism, Cysteine and methionine metabolism, Penicillin and cephalosporin biosynthesis, Carbapenem biosynthesis, Taurine and hypotaurine metabolism, Cyanoamino acid metabolism, Glutathione metabolism, Thiamine metabolism, Pantothenate and CoA biosynthesis, Sulfur metabolism, Aminoacyl-tRNA biosynthesis, Biosynthesis of plant secondary metabol…	O=C(O)C(N)CS	kegg	Compounds with biological roles [BR:br08001],	Peptides,	Amino acids,	Plantae,
123.063	Benzamide	C7H7N1O1	[M+H]1+	C7H8N1O1	1	C09815	Involved in pathways: Aminobenzoate degradation, Microbial metabolism in diverse environments. More specifically: . Also associated with compound classes:	O=C(N)C=1C=CC=CC1	kegg				Plantae
124.01	5-Aminoimidazole, Aminoimidazole, 4-Aminoimidazole, Amitrole, 3-Amino-1,2,4-triazole, Aminotriazole, 2-Amino-1,3,4-triazole	C3H5N3, C2H4N4	[M+K]1+	C3H5N3K1, C2H4N4K1	1	C05239, C11261	Involved in pathways: Purine metabolism, Metabolic pathways. More specifically: . Also associated with compound classes: , Involved in pathways: . More specifically: . Also associated with compound classes: Endocrine disrupting compounds, Pesticides and herbicides, Others, C Amitrole, Pesticides, Herbicides, Carcinogens, Group : Not classifiable as to its carcinogenicity to humans, Compounds	N1=CNC(N)=C1, N1=CNN=C1N	kegg
125.009	Dimercaprol, 2,3-Mercaptopropanol, 2,3-Dimercapto-1-propanol, British anti-lewisite	C3H8O1S2	[M+H]1+	C3H9O1S2	1	C02924	Involved in pathways: . More specifically: . Also associated with compound classes: Anatomical Therapeutic Chemical classification, V VARIOUS, V ALL OTHER THERAPEUTIC PRODUCTS, VA ALL OTHER THERAPEUTIC PRODUCTS, VAB Antidotes, VAB Dimercaprol, Dimercaprol &lt;JP/US&gt;, Therapeutic category of drugs in Japan, Agents affecting metabolism, Other agents affecting metabolism, Antidotes, Mercaptoaceta…	OCC(S)CS	kegg
125.117	Diethanolamine, 2-Amino-2-methyl-1,3-propandiol, Aminomethyl propanediol	C4H11N1O2	[M+NH4]1+	C4H15N2O2	1	C06772, C11260	Involved in pathways: Glycerophospholipid metabolism. More specifically: . Also associated with compound classes: Carcinogens, Group B: Possibly carcinogenic to humans, Compounds, C Diethanolamine, Pharmaceutical additives in Japan, Stabilizing agent, Diethanolamine, Buffering agent, Solubilization agent, Involved in pathways: . More specifically: . Also associated with compound classes:	OCCNCCO, OCC(N)(C)CO	kegg
125.971	Calcium carbonate, Precipitated calcium carbonate	C1Ca1O3	[M+NH4]1+	C1Ca1O3N1H4	1	C08129	Involved in pathways: . More specifically: . Also associated with compound classes: Anatomical Therapeutic Chemical classification, A ALIMENTARY TRACT AND METABOLISM, A DRUGS FOR ACID RELATED DISORDERS, AA ANTACIDS, AAC Calcium compounds, AAC Calcium carbonate, Calcium carbonate &lt;JP&gt;, A MINERAL SUPPLEMENTS, AA CALCIUM, AAA Calcium, AAA Calcium carbonate, Therapeutic category of drugs in Jap…	[Ca+2].O=C([O-])[O-]	kegg
126.01	3-Mercaptolactate, L-3-Mercaptolactate, (R)-3-Mercaptolactate, 1,3-Propane sultone	C3H6O3S1	[M+H]1+	C3H7O3S1	1	C05823, C19296	Involved in pathways: Cysteine and methionine metabolism, Metabolic pathways. More specifically: . Also associated with compound classes: , Involved in pathways: . More specifically: . Also associated with compound classes: Carcinogens, Group B: Possibly carcinogenic to humans, Compounds, C ,-Propane sultone	O=C(O)C(O)CS, O=S1(=O)OCCC1	kegg
126.045	Dimethylcarbamoyl chloride	C3H6Cl1N1O1	[M+NH4]1+	C3H10Cl1N2O1	1	C19175	Involved in pathways: . More specifically: . Also associated with compound classes: Carcinogens, Group A: Probably carcinogenic to humans, Compounds, C Dimethylcarbamoyl chloride	O=C(Cl)N(C)C	kegg
127	Hydroxypyruvate, Hydroxypyruvic acid, 3-Hydroxypyruvate, 3-Hydroxypyruvic acid, Malonate, Malonic acid, Propanedioic acid, 2-Hydroxy-3-oxopropanoate, Tartronate semialdehyde, Malonic acid	C3H4O4	[M+Na]1+	C3H4O4Na1	1	C00168, C00383, C01146, LMFA01170041	Involved in pathways: Glycine, serine and threonine metabolism, Glyoxylate and dicarboxylate metabolism, Methane metabolism, Metabolic pathways, Biosynthesis of secondary metabolites, Microbial metabolism in diverse environments, Carbon metabolism. More specifically: Formaldehyde assimilation, serine pathway, Photorespiration. Also associated with compound classes: , Involved in pathways: Fatty a…	O=C(O)C(=O)CO, O=C(O)CC(=O)O, O=CC(O)C(=O)O	kegg, lipidmaps	, Lipids [LM]	, Fatty Acyls [FA]	, Fatty Acids and Conjugates [FA01]	, Plantae
127.02	Pyruvate oxime, 2-Aminomalonate semialdehyde, 2-Ammoniomalonate semialdehyde, (Z)-3-Peroxyaminoacrylate	C3H5N1O3	[M+Na]1+	C3H5N1O3Na1	1	C02193, C11822, C20249	Involved in pathways: . More specifically: . Also associated with compound classes:, Involved in pathways: Pyrimidine metabolism, Metabolic pathways. More specifically: . Also associated with compound classes:	O=C(O)C(=NO)C, O=CC(N)C(=O)O, O=C(OO)C=CN	kegg
129.037	Methyl methanesulfonate, MMS	C2H6O3S1	[M+NH4]1+	C2H10O3S1N1	1	C19181	Involved in pathways: . More specifically: . Also associated with compound classes: Carcinogens, Group A: Probably carcinogenic to humans, Compounds, C Methyl methanesulfonate	O=S(=O)(OC)C	kegg
129.08	Toluene-cis-dihydrodiol, (1S,2R)-3-Methylcyclohexa-3,5-diene-1,2-diol, 1-Cyclohexenecarboxylic acid, Cyclohex-1-enecarboxylic acid, 1-Cyclohexene-1-carboxylic acid, Methyl sorbate, 3E-Hepten-2,5-dione, 3Z-Hepten-2,5-dione, 3-heptynoic acid, 4-Methyl-3Z,5-hexadienoic acid, 4-heptynoic acid, 6-heptynoic acid, 2-heptenedial	C7H10O2	[M+H]1+	C7H11O2	1	C04592, C12101, LMFA07010967, LMFA12000238, LMFA12000239, LMFA01030488, LMFA01030792, LMFA01030489, LMFA01030490, LMFA06000027	Involved in pathways: Toluene degradation, Metabolic pathways, Microbial metabolism in diverse environments, Degradation of aromatic compounds. More specifically: Benzene/toluene degradation, benzene => catechol / toluene => 3-methylcatechol. Also associated with compound classes: , Involved in pathways: . More specifically: . Also associated with compound classes:, Systematic name: methyl (2E,4E…	OC1C=CC=C(C)C1O, O=C(O)C1=CCCCC1, O=C(OC)C=CC=CC, O=C(C=CC(=O)CC)C, O=C(O)CC#CCCC, O=C(O)CC=C(C=C)C, O=C(O)CCC#CCC, O=C(O)CCCCC#C, [H]C(=O)C=CCCCC([H])=O	kegg, lipidmaps	, Lipids [LM]	, Fatty Acyls [FA]	, Fatty esters [FA07], Oxygenated hydrocarbons [FA12], Fatty Acids and Conjugates [FA01], Fatty aldehydes [FA06]
129.99	1,3-Dichloro-2-propanol	C3H6Cl2O1	[M+H]1+	C3H7Cl2O1	1	C14399	Involved in pathways: . More specifically: . Also associated with compound classes: Carcinogens, Group B: Possibly carcinogenic to humans, Compounds, C ,-Dichloro--propanol	ClCC(O)CCl	kegg
130.044	Ammelide, 2,4-Dihydroxy-6-amino-1,3,5-triazine, alpha-Chlorohydrin, 3-Monochloro-1,2-propanediol	C3H4N4O2, C3H7Cl1O2	[M+H]1+, [M+NH4]1+	C3H5N4O2, C3H11Cl1O2N1	1	C08734, C18676	Involved in pathways: Atrazine degradation, Microbial metabolism in diverse environments. More specifically: . Also associated with compound classes: , Involved in pathways: . More specifically: . Also associated with compound classes: Pesticides, Rodenticides, Others, C alpha-Chlorohydrin, Carcinogens, Group B: Possibly carcinogenic to humans, Compounds, C -Monochloro-,-propanediol	OC=1N=C(O)N=C(N1)N, ClCC(O)CO	kegg
130.074	Cytosine	C4H5N3O1	[M+NH4]1+	C4H9N4O1	1	C00380	Involved in pathways: Pyrimidine metabolism, Metabolic pathways. More specifically: . Also associated with compound classes: Compounds with biological roles, Nucleic acids, Bases, Pyrimidines, C Cytosine	O=C1N=C(N)C=CN1	kegg	Compounds with biological roles [BR:br08001]	Nucleic acids	Bases
130.91	Sodium chlorite, Textone	Cl1Na1O2	[M+K]1+	Cl1Na1O2K1	1	C19523	Involved in pathways: . More specifically: . Also associated with compound classes: Carcinogens, Group : Not classifiable as to its carcinogenicity to humans, Compounds, C Sodium chlorite, Anatomical Therapeutic Chemical classification, D DERMATOLOGICALS, PREPARATIONS FOR TREATMENT OF WOUNDS AND ULCERS, DA CICATRIZANTS, DAX Other cicatrizants, DAX Sodium chlorite	[Na+].O=Cl[O-]	kegg
130.914	Methaneselenol, Methylselenol	C1H4Se1	[M+K]1+	C1H4Se1K1	1	C05703	Involved in pathways: Selenocompound metabolism, Metabolic pathways. More specifically: . Also associated with compound classes:	[H][Se]C	kegg
130.984	1,3-Dichloro-2-propanol	C3H6Cl2O1	[M+H]1+	C3H7Cl2O1	1	C14399	Involved in pathways: . More specifically: . Also associated with compound classes: Carcinogens, Group B: Possibly carcinogenic to humans, Compounds, C ,-Dichloro--propanol	ClCC(O)CCl	kegg
131.02	D-Glycerate, Glycerate, (R)-Glycerate, Glyceric acid, Monomethyl sulfate, Methyl sulfate, 4-Chloroaniline, 1-Amino-4-chlorobenzene	C3H6O4, C1H4O4S1, C6H6Cl1N1	[M+Na]1+, [M+NH4]1+, [M+H]1+	C3H6O4Na1, C1H8O4S1N1, C6H7Cl1N1	1	C00258, C02704, C14450	Involved in pathways: Pentose phosphate pathway, Glycine, serine and threonine metabolism, Glycerolipid metabolism, Glyoxylate and dicarboxylate metabolism, Methane metabolism, Metabolic pathways, Biosynthesis of secondary metabolites, Microbial metabolism in diverse environments, Carbon metabolism. More specifically: Non-phosphorylative Entner-Doudoroff pathway, gluconate/galactonate => glycerat…	O=C(O)C(O)CO, O=S(=O)(O)OC, ClC1=CC=C(N)C=C1	kegg				Plantae,
131.069	4-Fluorophenol	C6H5F1O1	[M+NH4]1+	C6H9F1O1N1	1	C16485	Involved in pathways: . More specifically: . Also associated with compound classes:	FC1=CC=C(O)C=C1	kegg
131.99	(S)-2-Chloropropanoate, (S)-2-Chloropropanoic acid	C3H5Cl1O2	[M+Na]1+	C3H5Cl1O2Na1	1	C20608	Involved in pathways: . More specifically: . Also associated with compound classes:	O=C(O)C(Cl)C	kegg
132.029	Cyanuric acid, 2-Oxosuccinamate, 2-Oxosuccinamic acid, gamma-Aminooxaloacetate, Oxaloacetamide, Acetylenedicarboxylate, Acetylenedicarboxylic acid, 2-Butynedioic acid, Iminoaspartate, Iminoaspartic acid, Iminosuccinate, Iminoaspartic acid	C3H3N3O3, C4H5N1O4, C4H2O4	[M+H]1+, [M+NH4]1+	C3H4N3O3, C4H6N1O4, C4H6O4N1	1	C06554, C02362, C03248, C05840, LMFA01170110	Involved in pathways: Atrazine degradation, Metabolic pathways, Microbial metabolism in diverse environments. More specifically: . Also associated with compound classes: , Involved in pathways: Alanine, aspartate and glutamate metabolism, Metabolic pathways. More specifically: . Also associated with compound classes: , Involved in pathways: Pyruvate metabolism. More specifically: . Also associate…	OC=1N=C(O)N=C(O)N1, O=C(O)C(=O)CC(=O)N, O=C(O)C#CC(=O)O, O=C(O)C(=N)CC(=O)O	kegg, lipidmaps	, Lipids [LM]	, Fatty Acyls [FA]	, Fatty Acids and Conjugates [FA01]	, Plantae
132.084	Diallyl sulfide, Allyl sulfide	C6H10S1	[M+NH4]1+	C6H14S1N1	1	C08370	Involved in pathways: . More specifically: . Also associated with compound classes:	S(CC=C)CC=C	kegg				Plantae
132.941	Dichloroacetonitrile	C2H1Cl2N1	[M+Na]1+	C2H1Cl2N1Na1	1	C19395	Involved in pathways: . More specifically: . Also associated with compound classes: Carcinogens, Group : Not classifiable as to its carcinogenicity to humans, Compounds, C Dichloroacetonitrile	N#CC(Cl)Cl	kegg
133.012	Hypotaurine, 2-Aminoethanesulfinic acid	C2H7N1O2S1	[M+Na]1+	C2H7N1O2S1Na1	1	C00519	Involved in pathways: Taurine and hypotaurine metabolism, Metabolic pathways. More specifically: . Also associated with compound classes:	O=S(O)CCN	kegg
133.083	5,6-Dihydrouracil, Dihydro-2,4(1H,3H)-pyrimidinedione, Dihydrouracile, Dihydrouracil, 5,6-Dihydro-2,4-dihydroxypyrimidine, Hydrouracil, 2,4-Dioxotetrahydropyrimidine, Creatine, alpha-Methylguanidino acetic acid, Methylglycocyamine, 3-Cyano-L-alanine, L-3-Cyanoalanine, L-beta-Cyanoalanine, N-Methylhydantoin, N-Methylimidazolidine-2,4-dione, 2,5-Dioxopiperazine, Diketopiperazine, 2,5-Diazacyclohexa…	C4H6N2O2, C4H9N3O2	[M+NH4]1+, [M+H]1+	C4H10N3O2	1	C00429, C00300, C02512, C02565, C02777, C03065, C08311	Involved in pathways: Pyrimidine metabolism, beta-Alanine metabolism, Pantothenate and CoA biosynthesis, Metabolic pathways. More specifically: Pyrimidine degradation, uracil => beta-alanine, thymine => 3-aminoisobutanoate. Also associated with compound classes: , Involved in pathways: Glycine, serine and threonine metabolism, Arginine and proline metabolism, Metabolic pathways. More specifically…	O=C1NC(=O)CCN1, O=C(O)CN(C(=N)N)C, N#CCC(N)C(=O)O, O=C1NC(=O)CN1C, O=C1NCC(=O)NC1, O=C(O)CCNC(=N)N, O=C1C=C(ON1)CN	kegg	, Natural toxins [BR:br08009]	, Fungal toxins	, Mushroom toxins	, Plantae
133.958	Dimethyl disulfide, Methyl disulfide, Thioglycolate, Mercaptoacetic acid, Mercaptoethanoic acid, Thioglycolic acid	C2H6S2, C2H4O2S1	[M+K]1+	C2H6S2K1, C2H4O2S1K1	1	C08371, C02086	Involved in pathways: . More specifically: . Also associated with compound classes:, Involved in pathways: . More specifically: . Also associated with compound classes: Pharmaceutical additives in Japan, Stabilizing agent, C Thioglycolic acid, Solubilization agent	S(SC)C, O=C(O)CS	kegg				Plantae,
134.019	Aniline, Phenylamine, Benzenamine, Arylamine, 2-Methylpyridine, 2-Picoline	C6H7N1	[M+K]1+	C6H7N1K1	1	C00292, C14447	Involved in pathways: Aminobenzoate degradation, Microbial metabolism in diverse environments. More specifically: . Also associated with compound classes: Carcinogens, Group : Not classifiable as to its carcinogenicity to humans, Compounds, C Aniline, Involved in pathways: . More specifically: . Also associated with compound classes:	NC=1C=CC=CC1, N=1C=CC=CC1C	kegg
134.02	4-Aminopyridine, 4-AP	C5H6N2	[M+K]1+	C5H6N2K1	1	C13728	Involved in pathways: . More specifically: . Also associated with compound classes: Anatomical Therapeutic Chemical classification, N NERVOUS SYSTEM, N OTHER NERVOUS SYSTEM DRUGS, NX OTHER NERVOUS SYSTEM DRUGS, NXX Other nervous system drugs, NXX Fampridine, Dalfampridine &lt;US&gt;, USP drug classification, Central Nervous System Agents, Multiple Sclerosis Agents, Dalfampridine, Target-based cla…	N=1C=CC(N)=CC1	kegg
134.049	Benzoyl cyanide, Benzoyl nitrile, 4-Hydroxyaniline, 4-Aminophenol, p-Aminophenol, 4-Aminobenzenol, 2-Aminophenol, 2-Hydroxyaniline, 2-Aminobenzenol, o-Aminophenol, Hydroxylaminobenzene, (Hydroxyamino)benzene, N-Phenylhydroxylamine, m-Aminophenol, 3-Aminophenol, 3-Hydroxyaniline	C8H5N1O1, C6H7N1O1	[M+H]1+, [M+Na]1+	C8H6N1O1, C6H7N1O1Na1	1	C21329, C02372, C01987, C02720, C05058	Involved in pathways: . More specifically: . Also associated with compound classes:, Involved in pathways: Aminobenzoate degradation, Microbial metabolism in diverse environments. More specifically: . Also associated with compound classes: , Involved in pathways: Tryptophan metabolism, Aminobenzoate degradation, Metabolic pathways, Microbial metabolism in diverse environments. More specifically: …	N#CC(=O)C=1C=CC=CC1, OC1=CC=C(N)C=C1, OC=1C=CC=CC1N, ONC=1C=CC=CC1, OC1=CC=CC(N)=C1	kegg
134.08	Diallyl sulfide, Allyl sulfide	C6H10S1	[M+NH4]1+	C6H14S1N1	1	C08370	Involved in pathways: . More specifically: . Also associated with compound classes:	S(CC=C)CC=C	kegg				Plantae
134.923	S-(1,2-Dichlorovinyl)thiol, DCVT	C2H2Cl2S1	[M+H]1+	C2H3Cl2S1	1	C20318	Involved in pathways: Chemical carcinogenesis. More specifically: . Also associated with compound classes:	ClC=C(Cl)S	kegg
134.97	Rhodanine, 2-Thioxo-4-thiazolidinone, Dimethyl sulfone, Sulfonylbismethane, Formylphosphonate, Phosphonoformaldehyde, Formylphosphonic acid	C3H3N1O1S2, C2H6O2S1, C1H3O4P1	[M+H]1+, [M+K]1+, [M+Na]1+	C3H4N1O1S2, C2H6O2S1K1, C1H3O4P1Na1	1	C07280, C11142, C17943	Involved in pathways: . More specifically: . Also associated with compound classes:, Involved in pathways: Sulfur metabolism, Metabolic pathways. More specifically: . Also associated with compound classes: , Involved in pathways: Phosphonate and phosphinate metabolism, Biosynthesis of secondary metabolites. More specifically: . Also associated with compound classes:	O=C1NC(=S)SC1, O=S(=O)(C)C, O=CP(=O)(O)O	kegg
135.004	2-Hydroxypyridine, 2-Pyridone, 2-Pyridinol	C5H5N1O1	[M+K]1+	C5H5N1O1K1	1	C02502	Involved in pathways: . More specifically: . Also associated with compound classes:	OC1=NC=CC=C1	kegg				Plantae
135.03	Cytosine	C4H5N3O1	[M+Na]1+	C4H5N3O1Na1	1	C00380	Involved in pathways: Pyrimidine metabolism, Metabolic pathways. More specifically: . Also associated with compound classes: Compounds with biological roles, Nucleic acids, Bases, Pyrimidines, C Cytosine	O=C1N=C(N)C=CN1	kegg	Compounds with biological roles [BR:br08001]	Nucleic acids	Bases
135.03	Hydroquinone, p-Benzenediol, 1,4-Benzenediol, 1,4-Dihydroxybenzene, Benzene-1,4-diol, Quinol, 4-Hydroxyphenol, Catechol, 1,2-Benzenediol, o-Benzenediol, 1,2-Dihydroxybenzene, Brenzcatechin, Pyrocatechol, Benzenediol, Catechol, Resorcinol, Resorcin, 1,3-Benzenediol, 1,3-Dihydroxybenzene, m-Hydroquinone, 5-Methyl-2-furaldehyde, 5-Methyl-2-furfural, Muconic dialdehyde	C6H6O2	[M+Na]1+	C6H6O2Na1	1	C00530, C00090, C01785, C15571, C01751, C11115, LMFA06000011	Involved in pathways: Tyrosine metabolism, Chlorocyclohexane and chlorobenzene degradation, Benzoate degradation, Bisphenol degradation, Aminobenzoate degradation, Metabolic pathways, Microbial metabolism in diverse environments. More specifically: . Also associated with compound classes: Carcinogens, Group : Not classifiable as to its carcinogenicity to humans, Compounds, C Hydroquinone, Anatomi…	OC1=CC=C(O)C=C1, OC=1C=CC=CC1O, OC1=CC=CC(O)=C1, O=CC=1OC(=CC1)C, [H]C(=O)C=CC=CC([H])=O	kegg, lipidmaps	, Lipids [LM]	, Fatty Acyls [FA]	, Fatty aldehydes [FA06]	Plantae,
135.065	L-Asparagine, 2-Aminosuccinamic acid, D-Asparagine, Asparagine, Maleamate, Maleamic acid, N-Carbamoylsarcosine, 3-Ureidopropionate, 3-Ureidopropanoate, beta-Ureidopropionic acid, N-Carbamoyl-beta-alanine, Glycylglycine, N-Glycylglycine, Methylazoxymethanol acetate, N-Nitroso-N-methylurethane, 2-Deoxy-L-arabinose, 2-Deoxy-alpha-D-ribopyranose, Deoxyribose, 2-Deoxy-D-erythro-pentose, Thyminose, 2-D…	C4H8N2O3, C4H5N1O3, C5H10O4	[M+H]1+, [M+NH4]1+	C4H9N2O3, C5H11O4	1	C00152, C01905, C16438, C01596, C01043, C02642, C02037, C19258, C19301, C02783, C08347, C01801, C04039, C04272, C06257, LMFA01050453, LMFA01050468, LMFA01050384	Involved in pathways: Alanine, aspartate and glutamate metabolism, Cyanoamino acid metabolism, Aminoacyl-tRNA biosynthesis, Biosynthesis of plant secondary metabolites, Metabolic pathways, Biosynthesis of secondary metabolites, Biosynthesis of amino acids, Protein digestion and absorption, Mineral absorption, Central carbon metabolism in cancer. More specifically: . Also associated with compound …	O=C(O)C(N)CC(=O)N, O=C(O)C=CC(=O)N, O=C(O)CN(C(=O)N)C, O=C(N)NCCC(=O)O, O=C(O)CNC(=O)CN, O=C(OCN=[N+]([O-])C)C, O=NN(C(=O)OCC)C, OC1OCC(O)C(O)C1, OCC1OC(O)CC1O, O=C(O)C(O)C(O)(C)C, O=C(C)C(O)C(O)CO, O=C(O)C(O)(C)C(O)C, O=C(O)C(O)C(O)CC	kegg, lipidmaps	Compounds with biological roles [BR:br08001], , Lipids [LM]	Peptides, , Carbohydrates, Fatty Acyls [FA]	Amino acids, , Monosaccharides, Fatty Acids and Conjugates [FA01]	Plantae,
135.07	4-Methylthiobutanaldoxime, (E)-4-(Methylthio)-butanaldoxime	C5H11N1O1S1	[M+H]1+	C5H12N1O1S1	1	C17241	Involved in pathways: Glucosinolate biosynthesis, Biosynthesis of secondary metabolites, 2-Oxocarboxylic acid metabolism. More specifically: . Also associated with compound classes:	ON=CCCCSC	kegg
135.101	L-Proline, 2-Pyrrolidinecarboxylic acid, D-Proline, Proline, L-Ornithine, (S)-2,5-Diaminovaleric acid, (S)-2,5-Diaminopentanoic acid, (S)-2,5-Diaminopentanoate, D-Ornithine, Ornithine, 2,5-Diaminovaleric acid, 2,5-Diaminopentanoic acid, 2,5-Diaminopentanoate, (2R,4S)-2,4-Diaminopentanoate, D-threo-2,4-Diaminopentanoate, 2,4-Diaminopentanoate, 3-Acetamidopropanal, 2,5-Diaminopentanoic acid	C5H9N1O2, C5H12N2O2	[M+NH4]1+, [M+H]1+	C5H13N2O2	1	C00148, C00763, C16435, C00077, C00515, C01602, C03943, C18170, LMFA01100057	Involved in pathways: Arginine and proline metabolism, Carbapenem biosynthesis, Prodigiosin biosynthesis, Novobiocin biosynthesis, Staurosporine biosynthesis, Aminoacyl-tRNA biosynthesis, Metabolic pathways, Biosynthesis of secondary metabolites, Biosynthesis of amino acids, ABC transporters, Protein digestion and absorption, Mineral absorption, Central carbon metabolism in cancer. More specifica…	O=C(O)C1NCCC1, O=C(O)C(N)CCCN, O=C(O)C(N)CC(N)C, O=CCCNC(=O)C	kegg, lipidmaps	Compounds with biological roles [BR:br08001], , Lipids [LM]	Peptides, , Fatty Acyls [FA]	Amino acids, , Fatty Acids and Conjugates [FA01]	Plantae,
136.003	alpha-Chlorohydrin, 3-Monochloro-1,2-propanediol	C3H7Cl1O2	[M+Na]1+	C3H7Cl1O2Na1	1	C18676	Involved in pathways: . More specifically: . Also associated with compound classes: Pesticides, Rodenticides, Others, C alpha-Chlorohydrin, Carcinogens, Group B: Possibly carcinogenic to humans, Compounds, C -Monochloro-,-propanediol	ClCC(O)CO	kegg
136.003	alpha-Chlorohydrin, 3-Monochloro-1,2-propanediol	C3H7Cl1O2	[M+Na]1+	C3H7Cl1O2Na1	1	C18676	Involved in pathways: . More specifically: . Also associated with compound classes: Pesticides, Rodenticides, Others, C alpha-Chlorohydrin, Carcinogens, Group B: Possibly carcinogenic to humans, Compounds, C -Monochloro-,-propanediol	ClCC(O)CO	kegg
136.044	(S)-Ureidoglycolate, (-)-Ureidoglycolate, (R)-Ureidoglycolate, (+)-Ureidoglycolate, (+)-Ureidoglycolic acid, 3-Nitroacrylate, 4-Fluoroaniline, p-Fluoroaniline, 3-Fluoroaniline, m-Fluoroaniline, 2-Fluoroaniline, o-Fluoroaniline	C3H6N2O4, C3H3N1O4, C6H6F1N1	[M+H]1+, [M+NH4]1+, [M+Na]1+	C3H7N2O4, C6H6F1N1Na1	1	C00603, C02766, C02231, C11014, C11013, C11010	Involved in pathways: Purine metabolism, Metabolic pathways, Microbial metabolism in diverse environments. More specifically: . Also associated with compound classes: , Involved in pathways: . More specifically: . Also associated with compound classes:	O=C(O)C(O)NC(=O)N, O=C(O)C=C[N+](=O)[O-], FC1=CC=C(N)C=C1, FC1=CC=CC(N)=C1, FC=1C=CC=CC1N	kegg				Plantae,
136.06	(S)-Ureidoglycine, N-(Carboxyaminomethyl)urea	C3H7N3O3	[M+H]1+	C3H8N3O3	1	C02091, C06382	Involved in pathways: Purine metabolism, Metabolic pathways, Microbial metabolism in diverse environments. More specifically: . Also associated with compound classes: , Involved in pathways: . More specifically: . Also associated with compound classes:	O=C(N)NC(N)C(=O)O, O=C(O)NCNC(=O)N	kegg
136.96	Phosphoramidate, Phosphoramidic acid, Amidophosphoric acid, Phosphoramide	H4N1O3P1	[M+K]1+	H4N1O3P1K1	1	C02306	Involved in pathways: . More specifically: . Also associated with compound classes:	O=P(O)(O)N	kegg
137.042	L-Homocysteine, L-2-Amino-4-mercaptobutyric acid, Homocysteine, Homocysteine, 2-Amino-4-mercaptobutyric acid, S-Methyl-L-cysteine	C4H9N1O2S1	[M+H]1+	C4H10N1O2S1	1	C00155, C05330, C22040	Involved in pathways: Cysteine and methionine metabolism, Sulfur metabolism, Metabolic pathways, Biosynthesis of secondary metabolites, Biosynthesis of amino acids, Antifolate resistance, NOD-like receptor signaling pathway. More specifically: Methionine biosynthesis, apartate => homoserine => methionine, Methionine degradation, Cysteine biosynthesis, homocysteine + serine => cysteine, Cysteine b…	O=C(O)C(N)CCS, O=C(O)C(N)CSC	kegg	Compounds with biological roles [BR:br08001],	Peptides,	Amino acids,	Plantae,
137.042	L-Homocysteine, L-2-Amino-4-mercaptobutyric acid, Homocysteine, Homocysteine, 2-Amino-4-mercaptobutyric acid, S-Methyl-L-cysteine	C4H9N1O2S1	[M+H]1+	C4H10N1O2S1	1	C00155, C05330, C22040	Involved in pathways: Cysteine and methionine metabolism, Sulfur metabolism, Metabolic pathways, Biosynthesis of secondary metabolites, Biosynthesis of amino acids, Antifolate resistance, NOD-like receptor signaling pathway. More specifically: Methionine biosynthesis, apartate => homoserine => methionine, Methionine degradation, Cysteine biosynthesis, homocysteine + serine => cysteine, Cysteine b…	O=C(O)C(N)CCS, O=C(O)C(N)CSC	kegg	Compounds with biological roles [BR:br08001],	Peptides,	Amino acids,	Plantae,
137.078	Allophanic acid methyl ester, Allophanic acid, methyl ester, 1-(Methoxycarbonyl)urea, N-Nitrososarcosine	C3H6N2O3	[M+NH4]1+	C3H10N3O3	1	C10899, C19286	Involved in pathways: . More specifically: . Also associated with compound classes:, Involved in pathways: . More specifically: . Also associated with compound classes: Carcinogens, Group B: Possibly carcinogenic to humans, Compounds, C N-Nitrososarcosine	O=C(OC)NC(=O)N, O=NN(C)CC(=O)O	kegg
137.114	L-2,4-Diaminobutanoate, alpha,gamma-Diaminobutyrate, L-2,4-Diaminobutyrate, 3-Methylamino-L-alanine, 2,4-diamino-butyric acid	C4H10N2O2	[M+NH4]1+	C4H14N3O2	1	C03283, C08291, LMFA01100052	Involved in pathways: Glycine, serine and threonine metabolism, Metabolic pathways, Microbial metabolism in diverse environments, 2-Oxocarboxylic acid metabolism, Biosynthesis of amino acids. More specifically: Ectoine biosynthesis, aspartate => ectoine. Also associated with compound classes: , Involved in pathways: . More specifically: . Also associated with compound classes:, Systematic name: 2…	O=C(O)C(N)CCN, O=C(O)C(N)CNC	kegg, lipidmaps	, Lipids [LM]	, Fatty Acyls [FA]	, Fatty Acids and Conjugates [FA01]	, Plantae
138.04	Cyclohexanone, (E)-2-Hexenal, trans-2-Hexenal, Leaf aldehyde, 3-Hexenal, (3Z)-Hexenal, Hydroxymalonate, Tartronic acid, Hydroxymalonic acid, 2-Hydroxymalonate, 2-Hydroxymalonic acid, 2-Tartronic acid, 3Z-hexenal, 4-Methyl-3-penten-2-one, 5-hexen-2-one, 3E-Hexene-2-one, 3-propyl acrolein, 3-hexenal, 4-hexenal, 5-hexenal, 5-chloropentanoic acid	C6H10O1, C3H4O5, C5H9Cl1O2	[M+K]1+, [M+NH4]1+, [M+H]1+	C6H10O1K1, C3H8O5N1, C5H10Cl1O2	1	C00414, C08497, C16310, C02287, LMFA06000110, LMFA12000030, LMFA12000035, LMFA12000019, LMFA06000002, LMFA06000003, LMFA06000004, LMFA06000005, LMFA01090154	Involved in pathways: Caprolactam degradation, Microbial metabolism in diverse environments, Degradation of aromatic compounds. More specifically: . Also associated with compound classes: Carcinogens, Group : Not classifiable as to its carcinogenicity to humans, Compounds, C Cyclohexanone, Pharmaceutical additives in Japan, Solubilization agent, C Cyclohexanone, Solvent, Involved in pathways: . M…	O=C1CCCCC1, O=CC=CCCC, O=CCC=CCC, O=C(O)C(O)C(=O)O, O=C(C=C(C)C)C, O=C(C)CCC=C, O=C(C=CCC)C, [H]C(=O)C=CCCC, [H]C(=O)CC=CCC, [H]C(=O)CCC=CC, [H]C(=O)CCCC=C, O=C(O)CCCCCl	kegg, lipidmaps	, Lipids [LM]	, Fatty Acyls [FA]	, Fatty aldehydes [FA06], Oxygenated hydrocarbons [FA12], Fatty Acids and Conjugates [FA01]	, Plantae
138.08	2-Phenylacetamide, alpha-Phenylacetamide, Acetanilide, N-Phenylacetamide, N-Acetylarylamine, N-Benzylformamide, (Z)-Phenylacetaldehyde oxime, Z-Phenylacetaldoxime, (E)-Phenylacetaldoxime, (E)-Phenylacetaldehyde oxime, epsilon-Caprolactam, 2,4,6-Octatriyn-1-ol	C8H9N1O1, C6H11N1O1, C8H6O1	[M+H]1+, [M+Na]1+, [M+NH4]1+	C8H10N1O1, C6H11N1O1Na1, C8H10O1N1	1	C02505, C07565, C15561, C16075, C19714, C06593, LMFA05000606	Involved in pathways: Phenylalanine metabolism, Styrene degradation, Metabolic pathways, Microbial metabolism in diverse environments. More specifically: . Also associated with compound classes: , Involved in pathways: . More specifically: . Also associated with compound classes: Pharmaceutical additives in Japan, Stabilizing agent, C Acetanilide, Involved in pathways: . More specifically: . Also…	O=C(N)CC=1C=CC=CC1, O=C(NC=1C=CC=CC1)C, O=CNCC=1C=CC=CC1, ON=CCC=1C=CC=CC1, O=C1NCCCCC1, OCC#CC#CC#CC	kegg, lipidmaps	, Lipids [LM]	, Fatty Acyls [FA]	, Fatty alcohols [FA05]	, Plantae
138.95	Bis(chloromethyl) ether, BCME, 1,2-Dichloroethanol	C2H4Cl2O1	[M+Na]1+	C2H4Cl2O1Na1	1	C19158, C20305	Involved in pathways: . More specifically: . Also associated with compound classes: Carcinogens, Group : Carcinogenic to humans, Compounds, C Bis ether, Involved in pathways: Chemical carcinogenesis. More specifically: . Also associated with compound classes:	ClCOCCl, ClCC(Cl)O	kegg
139.059	L-Proline, 2-Pyrrolidinecarboxylic acid, D-Proline, Proline, 3-Acetamidopropanal	C5H9N1O2	[M+Na]1+	C5H9N1O2Na1	1	C00148, C00763, C16435, C18170	Involved in pathways: Arginine and proline metabolism, Carbapenem biosynthesis, Prodigiosin biosynthesis, Novobiocin biosynthesis, Staurosporine biosynthesis, Aminoacyl-tRNA biosynthesis, Metabolic pathways, Biosynthesis of secondary metabolites, Biosynthesis of amino acids, ABC transporters, Protein digestion and absorption, Mineral absorption, Central carbon metabolism in cancer. More specifica…	O=C(O)C1NCCC1, O=CCCNC(=O)C	kegg	Compounds with biological roles [BR:br08001],	Peptides,	Amino acids,	Plantae,
139.1	Benzamidine, Benzenecarboxamidine, 2,4,6-Triaminotoluene, 4-Propylphenol, 2-Heptanone, Heptan-2-one, Methyl n-amyl ketone, Heptanal, n-Heptaldehyde, 2E,4E,6E-Nonatrienal, 2E,4E,6Z-Nonatrienal, 2E,4Z,6Z-Nonatrienal, heptan-2-one, Heptan-3-one, Heptan-4-one, 5-Methylhexan-2-one, 5-Methylhexan-3-one, 4Z-Hepten-2R-ol, 4Z-Hepten-2S-ol, delta4-hepten-2-ol., (2R,4Z)-4-Hepten-2-ol, (Z)-4-Hepten-1-ol, 3-M…	C7H8N2, C7H11N3, C9H12O1, C7H14O1	[M+NH4]1+, [M+H]1+, [M+Na]1+	C7H12N3, C9H13O1, C7H14O1Na1	1	C01784, C16400, C14311, C08380, C14390, LMFA06000136, LMFA06000137, LMFA06000138, LMFA12000004, LMFA12000047, LMFA12000118, LMFA12000037, LMFA12000088, LMFA05000468, LMFA05000471, LMFA05000480, LMFA05000550, LMFA05000571, LMFA12000083, LMFA12000085, LMFA12000032, LMFA12000079, LMFA06000001	Involved in pathways: . More specifically: . Also associated with compound classes:, Involved in pathways: Nitrotoluene degradation, Microbial metabolism in diverse environments. More specifically: . Also associated with compound classes: , Involved in pathways: . More specifically: . Also associated with compound classes: Lipids, FA Fatty acyls, FA Oxygenated hydrocarbons, C Heptan--one, Systema…	N=C(N)C=1C=CC=CC1, NC=1C=C(N)C(=C(N)C1)C, OC1=CC=C(C=C1)CCC, O=C(C)CCCCC, O=CCCCCCC, [H]C(=O)C=CC=CC=CCC, O=C(CC)CCCC, O=C(CCC)CCC, O=C(C)CCC(C)C, O=C(CC)CC(C)C, OC(C)CC=CCC, OCCCC=CCC, O=C(C)C(C)CCC, O=C(C)CC(C)CC, O=C(CC)C(C)CC, [H]C(=O)CCCCCC	kegg, lipidmaps	, Lipids [LM]	, Fatty Acyls [FA]	, Oxygenated hydrocarbons [FA12], Fatty aldehydes [FA06], Fatty alcohols [FA05]	, Plantae
140.03	Gyromitrin, Acetaldehyde methylformylhydrazone, N-Nitrosopyrrolidine	C4H8N2O1	[M+K]1+	C4H8N2O1K1	1	C08305, C19285	Involved in pathways: . More specifically: . Also associated with compound classes: Carcinogens, Group : Not classifiable as to its carcinogenicity to humans, Compounds, C Gyromitrin, Natural toxins, Fungal toxins, Mushroom toxins, Others, Involved in pathways: . More specifically: . Also associated with compound classes: Carcinogens, Group B: Possibly carcinogenic to humans, Compounds, C N-Nitro…	O=CN(N=CC)C, O=NN1CCCC1	kegg	Natural toxins [BR:br08009],	Fungal toxins,	Mushroom toxins,
140.104	Pentylenetetrazole, Pentetrazol, 4-Amino-5-aminomethyl-2-methylpyrimidine, Amino-HMP	C6H10N4	[M+H]1+	C6H11N4	1	C13692, C20267	Involved in pathways: . More specifically: . Also associated with compound classes: Anatomical Therapeutic Chemical classification, R RESPIRATORY SYSTEM, R OTHER RESPIRATORY SYSTEM PRODUCTS, RA OTHER RESPIRATORY SYSTEM PRODUCTS, RAB Respiratory stimulants, RAB Pentetrazol, Pentetrazol, Involved in pathways: Thiamine metabolism, Metabolic pathways. More specifically: . Also associated with compoun…	N=1N=C2N(N1)CCCCC2, N=1C=C(C(=NC1C)N)CN	kegg
141.08	3-Methoxybenzyl alcohol, 3-Anise alcohol, 3-Anisyl alcohol, 4-Hydroxyphenylethanol, Tyrosol, 3-Ethylcatechol, 2,3-Dihydroxyethylbenzene, 3-Ethyl-benzene-1,2-diol, Styrene-cis-2,3-dihydrodiol, cis-3-Ethenylcyclohexa-3,5-diene-1,2-diol, 2-Methyl-6-oxohepta-2,4-dienal, 1-(4'-Hydroxyphenyl)ethanol, 4-Hydroxy-alpha-methyl-benzenemethanol, 4-(1-Hydroxyethyl)phenol, (2E,4E,6E)-7-Hydroxy-4-methylhepta-2,…	C8H10O2, C6H12O2	[M+H]1+, [M+Na]1+	C8H11O2, C6H12O2Na1	1	C03352, C06044, C06728, C07084, C11480, C13638, C20694, C01585, C02948, C03739, C12313, C12304, C12293, C21399, LMFA01010006, LMFA12000029, LMFA07010575, LMFA01020076, LMFA12000071, LMFA01020078, LMFA01020079, LMFA07010503, LMFA07010874, LMFA07010412, LMFA01020074, LMFA01020077, LMFA01020075, LMFA07010934, LMFA07010950, LMFA07010966, LMFA12000077, LMFA12000078, LMFA12000076, LMFA12000082, LMFA060…	Involved in pathways: . More specifically: . Also associated with compound classes:, Involved in pathways: Tyrosine metabolism, Metabolic pathways. More specifically: . Also associated with compound classes: , Involved in pathways: Ethylbenzene degradation, Metabolic pathways, Microbial metabolism in diverse environments, Degradation of aromatic compounds. More specifically: . Also associated wit…	OCC=1C=CC=C(OC)C1, OC1=CC=C(C=C1)CCO, OC1=CC=CC(=C1O)CC, OC1C=CC=C(C=C)C1O, O=CC(=CC=CC(=O)C)C, OC1=CC=C(C=C1)C(O)C, O=CC=CC(=CC=CO)C, O=C(O)CCCCC, O=C(CC)C(O)CC, OC1CCCCC1O, O=C(OCCCC)C, O=COCCC(C)C, O=C(O)CCC(C)C, O=C(C)CC(O)(C)C, O=C(O)C(C)(C)CC, O=C(O)CC(C)(C)C, O=C(OCC)C(C)C, O=C(OCC)CCC, O=C(OCCC)CC, O=C(O)C(C)CCC, O=C(O)C(CC)CC, O=C(O)CC(C)CC, O=C(OC)C(C)CC, O=C(OC)CC(C)C, O=C(OC)CCCC, O=C…	kegg, lipidmaps	, Lipids [LM]	, Fatty Acyls [FA]	, Fatty Acids and Conjugates [FA01], Oxygenated hydrocarbons [FA12], Fatty esters [FA07], Fatty aldehydes [FA06]	, Plantae
141.94	Xenon, 2-bromoacetic acid	Xe1, C2H3Br1O2	[M+NH4]1+, [M+H]1+	Xe1N1H4, C2H4Br1O2	1	C13373, LMFA01090074	Involved in pathways: . More specifically: . Also associated with compound classes: Anatomical Therapeutic Chemical classification, N NERVOUS SYSTEM, N ANESTHETICS, NA ANESTHETICS, GENERAL, NAX Other general anesthetics, NAX Xenon, Xenon &lt;JP&gt;, Therapeutic category of drugs in Japan, Agents not mainly for therapeutic purpose, Intracorporeal diagnostic agents, Miscellaneous, Xenon, Systematic…	[Xe], O=C(O)CBr	kegg, lipidmaps	, Lipids [LM]	, Fatty Acyls [FA]	, Fatty Acids and Conjugates [FA01]
142.02	Succinate, Succinic acid, Butanedionic acid, Ethylenesuccinic acid, Methylmalonate, Methylmalonic acid, Methyl oxalate, (3R)-3-Hydroxy-4-oxobutanoate, Succinic acid, Methylmalonic acid, xi-3-Hydroxy-2-oxobutanoic acid	C4H6O4	[M+Na]1+	C4H6O4Na1	1	C00042, C02170, C10900, C21761, LMFA01170043, LMFA01170118, LMFA01050528	Involved in pathways: Citrate cycle (TCA cycle), Oxidative phosphorylation, Alanine, aspartate and glutamate metabolism, Lysine degradation, Tyrosine metabolism, Phenylalanine metabolism, Chlorocyclohexane and chlorobenzene degradation, Pyruvate metabolism, Glyoxylate and dicarboxylate metabolism, Propanoate metabolism, Butanoate metabolism, Carbon fixation pathways in prokaryotes, Nicotinate and…	O=C(O)CCC(=O)O, O=C(O)C(C(=O)O)C, O=C(OC)C(=O)OC, O=CC(O)CC(=O)O, O=C(O)C(=O)C(O)C	kegg, lipidmaps	Lipids [LM],	Fatty Acyls [FA],	Fatty Acids and Conjugates [FA01],	Plantae,
143.001	2-Cyanopyridine, 4-Cyanopyridine	C6H4N2	[M+K]1+	C6H4N2K1	1	C02221, C02234	Involved in pathways: . More specifically: . Also associated with compound classes:	N#CC1=NC=CC=C1, N#CC=1C=CN=CC1	kegg
143.038	Pentanoate, Valerate, Pentanoic acid, Valeric acid, Valerianic acid, n-Pentanoate, n-Valeric acid, 3-Methylbutanoic acid, Isovaleric acid, Isovalerate, 2-Methylbutyrate, 2-Methylbutyric acid, Butyl formate, 2,4,6-Octatriyn-1-ol, Valeric acid, Isovaleric acid, alpha-methyl butyric Acid, 3-Hydroxypentan-2-one, Pivalic acid, Methyl butyrate, ethyl propionate, 3-Hydroxy-3-methylbutan-2-one, 2-hydroxy…	C5H10O2, C8H6O1	[M+K]1+, [M+Na]1+	C5H10O2K1, C8H6O1Na1	1	C00803, C08262, C18319, C21713, LMFA05000606, LMFA01010005, LMFA01020181, LMFA01020072, LMFA12000022, LMFA01020073, LMFA07010528, LMFA07010411, LMFA12000066, LMFA12000015	Involved in pathways: . More specifically: . Also associated with compound classes: Compounds with biological roles, Organic acids, Carboxylic acids, Monocarboxylic acids, C Valerate; Pentanoate, Lipids, FA Fatty acyls, FA Fatty Acids and Conjugates, FA Straight chain fatty acids, C Pentanoic acid, Involved in pathways: Biosynthesis of alkaloids derived from histidine and purine, Biosynthesis of …	O=C(O)CCCC, O=C(O)CC(C)C, O=C(O)C(C)CC, O=COCCCC, OCC#CC#CC#CC, O=C(C)C(O)CC, O=C(O)C(C)(C)C, O=C(OC)CCC, O=C(OCC)CC, O=C(C)C(O)(C)C, O=C(CC)C(O)C	kegg, lipidmaps	Lipids [LM],	Fatty Acyls [FA],	Fatty Acids and Conjugates [FA01], , Fatty alcohols [FA05], Oxygenated hydrocarbons [FA12], Fatty esters [FA07]	Plantae,
143.038	Pentanoate, Valerate, Pentanoic acid, Valeric acid, Valerianic acid, n-Pentanoate, n-Valeric acid, 3-Methylbutanoic acid, Isovaleric acid, Isovalerate, 2-Methylbutyrate, 2-Methylbutyric acid, Butyl formate, 2,4,6-Octatriyn-1-ol, Valeric acid, Isovaleric acid, alpha-methyl butyric Acid, 3-Hydroxypentan-2-one, Pivalic acid, Methyl butyrate, ethyl propionate, 3-Hydroxy-3-methylbutan-2-one, 2-hydroxy…	C5H10O2, C8H6O1	[M+K]1+, [M+Na]1+	C5H10O2K1, C8H6O1Na1	1	C00803, C08262, C18319, C21713, LMFA05000606, LMFA01010005, LMFA01020181, LMFA01020072, LMFA12000022, LMFA01020073, LMFA07010528, LMFA07010411, LMFA12000066, LMFA12000015	Involved in pathways: . More specifically: . Also associated with compound classes: Compounds with biological roles, Organic acids, Carboxylic acids, Monocarboxylic acids, C Valerate; Pentanoate, Lipids, FA Fatty acyls, FA Fatty Acids and Conjugates, FA Straight chain fatty acids, C Pentanoic acid, Involved in pathways: Biosynthesis of alkaloids derived from histidine and purine, Biosynthesis of …	O=C(O)CCCC, O=C(O)CC(C)C, O=C(O)C(C)CC, O=COCCCC, OCC#CC#CC#CC, O=C(C)C(O)CC, O=C(O)C(C)(C)C, O=C(OC)CCC, O=C(OCC)CC, O=C(C)C(O)(C)C, O=C(CC)C(O)C	kegg, lipidmaps	Lipids [LM],	Fatty Acyls [FA],	Fatty Acids and Conjugates [FA01], , Fatty alcohols [FA05], Oxygenated hydrocarbons [FA12], Fatty esters [FA07]	Plantae,
143.04	3-Chloro-D-alanine, 3-Chloro-L-alanine	C3H6Cl1N1O2	[M+NH4]1+	C3H10Cl1N2O2	1	C02634, C02635	Involved in pathways: . More specifically: . Also associated with compound classes:	O=C(O)C(N)CCl	kegg
143.09	Orcinol, 5-Methyl-1,3-benzenediol, 5-Methylresorcinol, 3,5-Toluenediol, 3,5-Dihydroxytoluene, o-Methoxyphenol, Guaiacol, Catechol mono methyl ether, 2-Methoxyphenol, Guaiacol, Salicyl alcohol, Saligenin, 2-Hydroxybenzyl alcohol, 2-(Hydroxymethyl)phenol, 3-Hydroxybenzyl alcohol, 3-Hydroxybenzenemethanol, 2,3-Dihydroxytoluene, 3-Methylcatechol, 4-Methylcatechol, 3,4-Dihydroxytoluene, 1,2-Dihydroxy-…	C7H8O2, C7H11N1O2	[M+NH4]1+, [M+H]1+	C7H12O2N1, C7H12N1O2	1	C00727, C01502, C15572, C02323, C03351, C02923, C06730, C07505, C08287, C10128, C16821, C17467, LMFA01030781, LMFA01030782	Involved in pathways: . More specifically: . Also associated with compound classes:, Involved in pathways: Aminobenzoate degradation, Microbial metabolism in diverse environments. More specifically: . Also associated with compound classes: Therapeutic category of drugs in Japan, Agents affecting individual organs, Dental preparations, Analgesics and sedatives, Guaiacol, Risk category of Japanese …	OC=1C=C(O)C=C(C1)C, OC=1C=CC=CC1OC, OC=1C=CC=CC1CO, OC1=CC=CC(=C1)CO, OC1=CC=CC(=C1O)C, OC1=CC=C(C=C1O)C, O=C1NC(=O)C(C)(C1)CC, O=C(O)C(N)CC1C(=C)C1, O=C(O)C1=CCCN(C)C1, O=C(OC)C1=CCCNC1, OC1=CC=C(C=C1)CO, O=C(O)C=CC=CC=C	kegg, lipidmaps	, Phytochemical compounds [BR:br08003]#Natural toxins [BR:br08009], Phytochemical compounds [BR:br08003], Lipids [LM]	, Others#Phytotoxins, Alkaloids, Fatty Acyls [FA]	, Others#Others, Alkaloids derived from nicotinic acid, Fatty Acids and Conjugates [FA01]	Plantae,
143.977	Mercaptopyruvate, 3-Mercaptopyruvic acid, 3-Mercaptopyruvate, Carboxyphosphate	C3H4O3S1, C1H3O6P1	[M+Na]1+, [M+H]1+	C3H4O3S1Na1, C1H4O6P1	1	C00957, C20969	Involved in pathways: Cysteine and methionine metabolism, Metabolic pathways. More specifically: . Also associated with compound classes: , Involved in pathways: . More specifically: . Also associated with compound classes:	O=C(O)C(=O)CS, O=C(O)OP(=O)(O)O	kegg				Plantae,
144.04	Dimercaprol, 2,3-Mercaptopropanol, 2,3-Dimercapto-1-propanol, British anti-lewisite	C3H8O1S2	[M+NH4]1+	C3H12O1S2N1	1	C02924	Involved in pathways: . More specifically: . Also associated with compound classes: Anatomical Therapeutic Chemical classification, V VARIOUS, V ALL OTHER THERAPEUTIC PRODUCTS, VA ALL OTHER THERAPEUTIC PRODUCTS, VAB Antidotes, VAB Dimercaprol, Dimercaprol &lt;JP/US&gt;, Therapeutic category of drugs in Japan, Agents affecting metabolism, Other agents affecting metabolism, Antidotes, Mercaptoaceta…	OCC(S)CS	kegg
144.04	Dimercaprol, 2,3-Mercaptopropanol, 2,3-Dimercapto-1-propanol, British anti-lewisite, 4-Chloro-ortho-phenylenediamine, 4-Chloro-1,2-benzenediamine, 4-Chloro-meta-phenylenediamine, 4-Chloro-1,3-benzenediamine	C3H8O1S2, C6H7Cl1N2	[M+NH4]1+, [M+H]1+	C3H12O1S2N1, C6H8Cl1N2	1	C02924, C19207, C19365	Involved in pathways: . More specifically: . Also associated with compound classes: Anatomical Therapeutic Chemical classification, V VARIOUS, V ALL OTHER THERAPEUTIC PRODUCTS, VA ALL OTHER THERAPEUTIC PRODUCTS, VAB Antidotes, VAB Dimercaprol, Dimercaprol &lt;JP/US&gt;, Therapeutic category of drugs in Japan, Agents affecting metabolism, Other agents affecting metabolism, Antidotes, Mercaptoaceta…	OCC(S)CS, ClC1=CC=C(N)C(N)=C1, ClC1=CC=C(N)C=C1N	kegg
144.08	Cadaverine, 1,5-Pentanediamine, 1,5-Diaminopentane, Pentamethylenediamine, N-Methylputrescine	C5H14N2	[M+K]1+	C5H14N2K1	1	C01672, C02723	Involved in pathways: Lysine degradation, Glutathione metabolism, Tropane, piperidine and pyridine alkaloid biosynthesis, Biosynthesis of plant secondary metabolites, Biosynthesis of alkaloids derived from ornithine, lysine and nicotinic acid, Metabolic pathways, Biosynthesis of secondary metabolites, Microbial metabolism in diverse environments, Protein digestion and absorption. More specificall…	NCCCCCN, NCCCCNC	kegg				Plantae
144.909	Fe(CN)2, Iron cyanide (Fe(CN)2)	C2Fe1N2	[M+K]1+	C2Fe1N2K1	1	C12218	Involved in pathways: . More specifically: . Also associated with compound classes:	N#C[Fe]C#N	kegg
145	Dimethyl trisulfide, DMTS	C2H6S3	[M+NH4]1+	C2H10S3N1	1	C08372	Involved in pathways: . More specifically: . Also associated with compound classes:	S(SC)SC	kegg				Plantae
145.04	2-Hydroxymuconate semialdehyde, 2-Hydroxymuconic semialdehyde, 2-Hydroxymuconate-6-semialdehyde, cis,cis-Muconate, cis,cis-Hexadienedioate, cis,cis-2,4-Hexadienedioic acid, cis,trans-Hexadienedioate, 2-Oxo-2,3-dihydrofuran-5-acetate, 3-Oxoadipate enol-lactone, 4,5-Dihydro-5-oxofuran-2-acetate, 5-Oxo-4,5-dihydrofuran-2-acetate, 1,2,3,5-Tetrahydroxybenzene, 2,5-Dihydro-5-oxofuran-2-acetate, 2-Oxo-2…	C6H6O4	[M+H]1+	C6H7O4	1	C00682, C02480, C03647, C03586, C03743, C04105, C14610, C06603, C14516, C20448, C20900, LMFA01170077, LMFA01170124, LMFA01030927, LMFA01030926, LMFA01030970	Involved in pathways: Chlorocyclohexane and chlorobenzene degradation, Benzoate degradation, Metabolic pathways, Microbial metabolism in diverse environments, Degradation of aromatic compounds. More specifically: Catechol meta-cleavage, catechol => acetyl-CoA / 4-methylcatechol => propanoyl-CoA. Also associated with compound classes: , Involved in pathways: Benzoate degradation, Metabolic pathway…	O=CC=CC=C(O)C(=O)O, O=C(O)C=CC=CC(=O)O, O=C(O)CC=1OC(=O)CC1, OC=1C=C(O)C(O)=C(O)C1, O=C1OC(C=C1)CC(=O)O, O=CC=C(O)C=CC(=O)O, O=C1C=C(OC=C1O)CO, O=C(O)C=1OC(=CC1)CO, O=CC=1OC(=CC1)C(O)O, [H]C(=O)C=CC=C(O)C(=O)O, [H]C(=O)C([H])=C([H])C([H])=C(O)C(=O)O	kegg, lipidmaps	, Lipids [LM]	, Fatty Acyls [FA]	, Fatty Acids and Conjugates [FA01]	, Plantae
145.088	N-Ethylmaleimide, N-Furfurylformamide, Ectoine, L-Ectoine, (4S)-2-Methyl-1,4,5,6-tetrahydropyrimidine-4-carboxylate, Aminohydroquinone, 3-Hydroxyaminophenol, 3-Hydroxylaminophenol, 3,6-Dihydronicotinic acid, 4-Aminocatechol, 4-Amino-1,2-benzenediol, 3,4-Dihydroxyaniline	C6H7N1O2, C6H10N2O2	[M+NH4]1+, [M+H]1+	C6H11N2O2	1	C02441, C02854, C06231, C14604, C14602, C16671, C18351	Involved in pathways: . More specifically: . Also associated with compound classes:, Involved in pathways: Glycine, serine and threonine metabolism, Metabolic pathways, Microbial metabolism in diverse environments. More specifically: Ectoine biosynthesis, aspartate => ectoine. Also associated with compound classes: , Involved in pathways: Aminobenzoate degradation, Microbial metabolism in diverse…	O=C1C=CC(=O)N1CC, [H]C(=O)NCC=1OC=CC1, O=C(O)C1N=C(NCC1)C, OC1=CC=C(O)C(N)=C1, ONC=1C=CC=C(O)C1, O=C(O)C1C=NCC=C1, OC1=CC=C(N)C=C1O	kegg
145.959	S-(1,2-Dichlorovinyl)thiol, DCVT	C2H2Cl2S1	[M+NH4]1+	C2H6Cl2S1N1	1	C20318	Involved in pathways: Chemical carcinogenesis. More specifically: . Also associated with compound classes:	ClC=C(Cl)S	kegg
146.01	Formyl phosphate, Phosphonoformate, Foscarmet, Foscarnet, L-Serine, L-2-Amino-3-hydroxypropionic acid, L-3-Hydroxy-alanine, Serine, Serine, 2-Amino-3-hydroxypropionic acid, 3-Hydroxyalanine, D-Serine, 2-Amino-3-hydroxypropanoic acid	C1H3O5P1, C3H7N1O3	[M+NH4]1+, [M+K]1+	C1H7O5P1N1, C3H7N1O3K1	1	C02405, C06456, C00065, C00716, C00740, LMFA01100045	Involved in pathways: Glyoxylate and dicarboxylate metabolism, Metabolic pathways. More specifically: . Also associated with compound classes: , Involved in pathways: Phosphonate and phosphinate metabolism, Biosynthesis of secondary metabolites. More specifically: . Also associated with compound classes: Anatomical Therapeutic Chemical classification, J ANTIINFECTIVES FOR SYSTEMIC USE, J ANTIVIRA…	[H]C(=O)OP(=O)(O)O, O=C(O)P(=O)(O)O, O=C(O)C(N)CO	kegg, lipidmaps	, Compounds with biological roles [BR:br08001], Lipids [LM]	, Peptides, Fatty Acyls [FA]	, Amino acids, Fatty Acids and Conjugates [FA01]	, Plantae
146.04	Diethanolamine, 2-Amino-2-methyl-1,3-propandiol, Aminomethyl propanediol	C4H11N1O2	[M+K]1+	C4H11N1O2K1	1	C06772, C11260	Involved in pathways: Glycerophospholipid metabolism. More specifically: . Also associated with compound classes: Carcinogens, Group B: Possibly carcinogenic to humans, Compounds, C Diethanolamine, Pharmaceutical additives in Japan, Stabilizing agent, Diethanolamine, Buffering agent, Solubilization agent, Involved in pathways: . More specifically: . Also associated with compound classes:	OCCNCCO, OCC(N)(C)CO	kegg
146.044	5-(2-Hydroxyethyl)-4-methylthiazole, 4-Methyl-5-(2'-hydroxyethyl)-thiazole, 4-Methyl-5-(2-hydroxyethyl)thiazole, HET	C6H9N1O1S1	[M+H]1+	C6H10N1O1S1	1	C04294	Involved in pathways: Thiamine metabolism, Metabolic pathways. More specifically: . Also associated with compound classes: Phytochemical compounds, Alkaloids, Alkaloids derived from tyrosine, Thiazole alkaloids, C ---methylthiazole	OCCC=1SC=NC1C	kegg	Phytochemical compounds [BR:br08003]	Alkaloids	Alkaloids derived from tyrosine	Plantae
146.9	Calcium carbonate, Precipitated calcium carbonate	C1Ca1O3	[M+K]1+	C1Ca1O3K1	1	C08129	Involved in pathways: . More specifically: . Also associated with compound classes: Anatomical Therapeutic Chemical classification, A ALIMENTARY TRACT AND METABOLISM, A DRUGS FOR ACID RELATED DISORDERS, AA ANTACIDS, AAC Calcium compounds, AAC Calcium carbonate, Calcium carbonate &lt;JP&gt;, A MINERAL SUPPLEMENTS, AA CALCIUM, AAA Calcium, AAA Calcium carbonate, Therapeutic category of drugs in Jap…	[Ca+2].O=C([O-])[O-]	kegg
146.94	Methanearsonous acid, Methylarsonite	C1H5As1O2	[M+Na]1+	C1H5As1O2Na1	1	C07295	Involved in pathways: . More specifically: . Also associated with compound classes:	O[As](O)C	kegg
146.956	S-(1,2-Dichlorovinyl)thiol, DCVT	C2H2Cl2S1	[M+NH4]1+	C2H6Cl2S1N1	1	C20318	Involved in pathways: Chemical carcinogenesis. More specifically: . Also associated with compound classes:	ClC=C(Cl)S	kegg
147.02	1,3-Dichloro-2-propanol, Deisopropyldeethylatrazine	C3H6Cl2O1, C3H4Cl1N5	[M+NH4]1+, [M+H]1+	C3H10Cl2O1N1, C3H5Cl1N5	1	C14399, C06560	Involved in pathways: . More specifically: . Also associated with compound classes: Carcinogens, Group B: Possibly carcinogenic to humans, Compounds, C ,-Dichloro--propanol, Involved in pathways: Atrazine degradation, Microbial metabolism in diverse environments. More specifically: . Also associated with compound classes:	ClCC(O)CCl, ClC=1N=C(N=C(N1)N)N	kegg
147.025	Nicotinate, Nicotinic acid, Niacin, 3-Pyridinecarboxylic acid, Nitrobenzene, Nitrobenzol, Isonicotinic acid, Picolinic acid, 2-Pyridinecarboxylic acid	C6H5N1O2	[M+Na]1+	C6H5N1O2Na1	1	C00253, C06813, C07446, C10164	Involved in pathways: Nicotinate and nicotinamide metabolism, Tropane, piperidine and pyridine alkaloid biosynthesis, Biosynthesis of plant secondary metabolites, Biosynthesis of alkaloids derived from ornithine, lysine and nicotinic acid, Metabolic pathways, Biosynthesis of secondary metabolites, Microbial metabolism in diverse environments, Pertussis. More specifically: Nicotinate degradation, …	O=C(O)C=1C=NC=CC1, O=[N+]([O-])C=1C=CC=CC1, O=C(O)C=1C=CN=CC1, O=C(O)C1=NC=CC=C1	kegg	Compounds with biological roles [BR:br08001]#Phytochemical compounds [BR:br08003], , Phytochemical compounds [BR:br08003]	Vitamins and cofactors#Alkaloids, , Alkaloids	Vitamins#Alkaloids derived from nicotinic acid, , Alkaloids derived from lysine	Plantae,
147.06	Barbiturate, Barbituric acid, Malonylurea, 1-Methylparabanic acid, Imidazolidinetrione, methyl-	C4H4N2O3	[M+NH4]1+	C4H8N3O3	1	C00813, C11116	Involved in pathways: Pyrimidine metabolism, Metabolic pathways. More specifically: . Also associated with compound classes: , Involved in pathways: . More specifically: . Also associated with compound classes:	O=C1NC(=O)CC(=O)N1, O=C1NC(=O)N(C1=O)C	kegg
147.972	Sulfoacetaldehyde, 2-Sulfoacetaldehyde, Methylselenic acid, Methylseleninate, Calcium oxalate	C2H4O4S1, C1H4O2Se1, C2Ca1O4	[M+Na]1+, [M+NH4]1+	C2H4O4S1Na1, C1H8O2Se1N1, C2Ca1O4N1H4	1	C00593, C18902, C17478	Involved in pathways: Taurine and hypotaurine metabolism, Methane metabolism, Metabolic pathways, Microbial metabolism in diverse environments. More specifically: Coenzyme M biosynthesis. Also associated with compound classes: , Involved in pathways: Selenocompound metabolism. More specifically: . Also associated with compound classes:, Involved in pathways: . More specifically: . Also associated…	O=CCS(=O)(=O)O, O=[Se](O)C, [Ca+2].O=C([O-])C(=O)[O-]	kegg
148.067	3-Methyleneoxindole, 2(1H)-Quinolinone, Quinolin-2(1H)-one, Isocarbostyril, 1(2H)-Isoquinolinone, Isoquinolin-1(2H)-one, 4-Hydroxyquinoline, Quinolin-4-ol, Quinolin-2-ol, 2-Quinolone, 2-Hydroxyquinoline, 2-Quinolinol, Indole-3-carboxaldehyde, Indole-3-carbaldehyde, 8-Hydroxyquinoline, Oxyquinoline, 4-[(E)-2-Isocyanoethenyl]phenol, alpha-EMTBL, alpha-Ethyl-alpha-methyl-thiobutyrolactone, 2-nonene-…	C9H7N1O1, C7H12O1S1, C9H4O1	[M+H]1+, [M+NH4]1+	C9H8N1O1, C7H13O1S1, C9H8O1N1	1	C02796, C06415, C06324, C06343, C06338, C08493, C19434, C21890, C13720, LMFA06000050	Involved in pathways: . More specifically: . Also associated with compound classes:, Involved in pathways: . More specifically: . Also associated with compound classes: Carcinogens, Group : Not classifiable as to its carcinogenicity to humans, Compounds, C -Hydroxyquinoline, Anatomical Therapeutic Chemical classification, A ALIMENTARY TRACT AND METABOLISM, A STOMATOLOGICAL PREPARATIONS, AA STOMAT…	O=C1NC=2C=CC=CC2C1=C, O=C1C=CC=2C=CC=CC2N1, O=C1NC=CC=2C=CC=CC21, OC=1C=CN=C2C=CC=CC12, OC=1N=C2C=CC=CC2=CC1, O=CC1=CNC=2C=CC=CC12, OC=1C=CC=C2C=CC=NC12, [C-]#[N+]C=CC1=CC=C(O)C=C1, O=C1SCCC1(C)CC, [H]C(=O)C=CC#CC#CC#C	kegg, lipidmaps	, Lipids [LM]	, Fatty Acyls [FA]	, Fatty aldehydes [FA06]	, Plantae
148.105	2-hydroxy enanthoic acid, 6-hydroxy-heptanoic acid, 6R-hydroxy-heptanoic acid, omega-hydroxy enanthoic acid, Methyl DL-Leucate, (+/-)-Ethyl 2-hydroxy-2-methylbutyrate, 4-hydroxy enanthoic acid, delta-hydroxy enanthoic acid	C7H14O3	[M+H]1+	C7H15O3	1	LMFA01050016, LMFA01050225, LMFA01050261, LMFA01050019, LMFA07010959, LMFA07010693, LMFA01050017, LMFA01050018	Often abbreviated as FA(7:0(OH)). Systematic name: 2-hydroxy-heptanoic acid. In class(es): fatty acids and conjugates, oxo fatty acids, Often abbreviated as FA(7:0(OH)). Systematic name: 6-hydroxy-heptanoic acid. In class(es): fatty acids and conjugates, oxo fatty acids, Often abbreviated as FA(7:0(OH)). Systematic name: 6R-hydroxy-heptanoic acid. In class(es): fatty acids and conjugates, oxo fat…	O=C(O)C(O)CCCCC, O=C(O)CCCCC(O)C, O=C(O)CCCCCCO, O=C(OC)C(O)CC(C)C, O=C(OCC)C(O)(C)CC, O=C(O)CCC(O)CCC, O=C(O)CCCC(O)CC	lipidmaps	Lipids [LM]	Fatty Acyls [FA]	Fatty Acids and Conjugates [FA01], Fatty esters [FA07]
149.007	Taurine, 2-Aminoethanesulfonic acid, Aminoethylsulfonic acid	C2H7N1O3S1	[M+Na]1+	C2H7N1O3S1Na1	1	C00245	Involved in pathways: Primary bile acid biosynthesis, Taurine and hypotaurine metabolism, Sulfur metabolism, Metabolic pathways, ABC transporters, Neuroactive ligand-receptor interaction. More specifically: . Also associated with compound classes: Therapeutic category of drugs in Japan, Agents affecting nervous system and sensory organs, Agents affecting central nervous system, Miscellaneous, Tau…	O=S(=O)(O)CCN	kegg				Plantae
149.007	Taurine, 2-Aminoethanesulfonic acid, Aminoethylsulfonic acid	C2H7N1O3S1	[M+Na]1+	C2H7N1O3S1Na1	1	C00245	Involved in pathways: Primary bile acid biosynthesis, Taurine and hypotaurine metabolism, Sulfur metabolism, Metabolic pathways, ABC transporters, Neuroactive ligand-receptor interaction. More specifically: . Also associated with compound classes: Therapeutic category of drugs in Japan, Agents affecting nervous system and sensory organs, Agents affecting central nervous system, Miscellaneous, Tau…	O=S(=O)(O)CCN	kegg				Plantae
149.01	D-(1-Aminoethyl)phosphonate, D-(1-Aminoethyl)phosphonic acid, 2-Aminoethylphosphonate, (2-Aminoethyl)phosphonate, Ciliatine	C2H8N1O3P1	[M+Na]1+	C2H8N1O3P1Na1	1	C03782, C03557	Involved in pathways: . More specifically: . Also associated with compound classes:, Involved in pathways: Phosphonate and phosphinate metabolism, Metabolic pathways, Microbial metabolism in diverse environments, ABC transporters. More specifically: . Also associated with compound classes:	O=P(O)(O)C(N)C, O=P(O)(O)CCN	kegg
149.044	N-Methyl-N'-nitro-N-nitrosoguanidine, 1-Methyl-3-nitro-1-nitrosoguanidine, Methylnitronitrosoguanidine, MNNG, 5-N-Methyloxaluric acid, 3-Oxo-3-ureidopropanoate, Malonuric acid, (Z)-3-Ureidoacrylate peracid, Ureidoperacrylic acid	C2H5N5O3, C4H6N2O4	[M+H]1+	C2H6N5O3, C4H7N2O4	1	C14592, C11117, C15607, C20231	Involved in pathways: Necroptosis. More specifically: . Also associated with compound classes: Carcinogens, Group A: Probably carcinogenic to humans, Compounds, C N-Methyl-N'-nitro-N-nitrosoguanidine, Involved in pathways: . More specifically: . Also associated with compound classes:, Involved in pathways: Pyrimidine metabolism, Metabolic pathways. More specifically: . Also associated with compou…	O=NN(C(=N)N[N+](=O)[O-])C, O=C(NC(=O)C(=O)O)NC, O=C(N)NC(=O)CC(=O)O, O=C(OO)C=CNC(=O)N	kegg
149.044	5-N-Methyloxaluric acid, 3-Oxo-3-ureidopropanoate, Malonuric acid, (Z)-3-Ureidoacrylate peracid, Ureidoperacrylic acid, 2-Dehydro-3-deoxy-L-arabinonate, 2-Dehydro-3-deoxy-L-pentonate, 2-Dehydro-3-deoxy-D-xylonate, 2-Dehydro-3-deoxy-D-arabinonate, 2-Dehydro-3-deoxy-D-pentonate, (4S)-4,5-Dihydroxy-2-oxopentanoate, D-Arabinono-1,4-lactone, L-Arabinono-1,4-lactone, L-Arabonolactone, D-Xylono-1,4-lact…	C4H6N2O4, C5H8O5	[M+H]1+	C4H7N2O4, C5H9O5	1	C11117, C15607, C20231, C00684, C03826, C00652, C01114, C02753, C02994, C00815, C02612, C02614, C01087, C02630, C03196, C02266, C05405, C06029, C06031, C06032, C22218, LMFA01050474, LMFA01050476, LMFA01050483	Involved in pathways: . More specifically: . Also associated with compound classes:, Involved in pathways: Pyrimidine metabolism, Metabolic pathways. More specifically: . Also associated with compound classes: , Involved in pathways: Ascorbate and aldarate metabolism, Metabolic pathways. More specifically: . Also associated with compound classes: , Involved in pathways: Pentose and glucuronate in…	O=C(NC(=O)C(=O)O)NC, O=C(N)NC(=O)CC(=O)O, O=C(OO)C=CNC(=O)N, O=C(O)C(=O)CC(O)CO, O=C1OC(CO)C(O)C1O, O=C(O)CC(O)(C(=O)O)C, O=C(O)CCC(O)C(=O)O, O=C1OCC(O)C(O)C1O, O=C(O)C(O)C(C(=O)O)C, O=C1OCC(O)(CO)C1O	kegg, lipidmaps	, Lipids [LM]	, Fatty Acyls [FA]	, Fatty Acids and Conjugates [FA01]	, Plantae
149.076	L-Albizziine, Albizziin, L-2-Amino-3-ureidopropionic acid, Ureidoacrylate, (Z)-3-Ureidoacrylate, 5-Methylthiopentanaldoxime, (E)-5-(Methylthio)pentanaldoxime	C4H9N3O3, C4H6N2O3, C6H13N1O1S1	[M+H]1+, [M+NH4]1+	C4H10N3O3, C6H14N1O1S1	1	C08264, C20254, C17245	Involved in pathways: . More specifically: . Also associated with compound classes:, Involved in pathways: Pyrimidine metabolism, Metabolic pathways. More specifically: . Also associated with compound classes: , Involved in pathways: Glucosinolate biosynthesis, 2-Oxocarboxylic acid metabolism. More specifically: . Also associated with compound classes:	O=C(N)NCC(N)C(=O)O, O=C(O)C=CNC(=O)N, ON=CCCCCSC	kegg				Plantae,
149.114	Cucurbitine, (R)-Piperazine-2-carboxylate, (R)-Piperazine-2-carboxylic acid, (R)-2-Piperazinecarboxylate, (S)-Piperazine-2-carboxylate, (S)-Piperazine-2-carboxylic acid, (S)-2-Piperazinecarboxylate	C5H10N2O2	[M+NH4]1+	C5H14N3O2	1	C10140, C19780, C19783	Involved in pathways: . More specifically: . Also associated with compound classes:	O=C(O)C1(N)CNCC1, O=C(O)C1NCCNC1	kegg				Plantae,
149.944	Formylphosphonate, Phosphonoformaldehyde, Formylphosphonic acid	C1H3O4P1	[M+K]1+	C1H3O4P1K1	1	C17943	Involved in pathways: Phosphonate and phosphinate metabolism, Biosynthesis of secondary metabolites. More specifically: . Also associated with compound classes:	O=CP(=O)(O)O	kegg
150.008	Ethyl methanesulfonate, 4-Chloroaniline, 1-Amino-4-chlorobenzene, Taurine, 2-Aminoethanesulfonic acid, Aminoethylsulfonic acid, N-Acetylimidazole, 1-Acetyl-1H-imidazole, Imidazole-4-acetaldehyde, Imidazole acetaldehyde	C3H8O3S1, C6H6Cl1N1, C2H7N1O3S1, C5H6N2O1	[M+Na]1+, [M+K]1+	C3H8O3S1Na1, C6H6Cl1N1Na1, C2H7N1O3S1Na1, C5H6N2O1K1	1	C19239, C14450, C00245, C02560, C05130	Involved in pathways: . More specifically: . Also associated with compound classes: Carcinogens, Group B: Possibly carcinogenic to humans, Compounds, C Ethyl methanesulfonate, Involved in pathways: Chlorocyclohexane and chlorobenzene degradation, Microbial metabolism in diverse environments. More specifically: . Also associated with compound classes: Carcinogens, Group B: Possibly carcinogenic to…	O=S(=O)(OCC)C, ClC1=CC=C(N)C=C1, O=S(=O)(O)CCN, O=C(N1C=NC=C1)C, O=CCC=1N=CNC1	kegg				, Plantae
150.008	Ethyl methanesulfonate, 4-Chloroaniline, 1-Amino-4-chlorobenzene, Taurine, 2-Aminoethanesulfonic acid, Aminoethylsulfonic acid, N-Acetylimidazole, 1-Acetyl-1H-imidazole, Imidazole-4-acetaldehyde, Imidazole acetaldehyde	C3H8O3S1, C6H6Cl1N1, C2H7N1O3S1, C5H6N2O1	[M+Na]1+, [M+K]1+	C3H8O3S1Na1, C6H6Cl1N1Na1, C2H7N1O3S1Na1, C5H6N2O1K1	1	C19239, C14450, C00245, C02560, C05130	Involved in pathways: . More specifically: . Also associated with compound classes: Carcinogens, Group B: Possibly carcinogenic to humans, Compounds, C Ethyl methanesulfonate, Involved in pathways: Chlorocyclohexane and chlorobenzene degradation, Microbial metabolism in diverse environments. More specifically: . Also associated with compound classes: Carcinogens, Group B: Possibly carcinogenic to…	O=S(=O)(OCC)C, ClC1=CC=C(N)C=C1, O=S(=O)(O)CCN, O=C(N1C=NC=C1)C, O=CCC=1N=CNC1	kegg				, Plantae
150.115	Cucurbitine, (R)-Piperazine-2-carboxylate, (R)-Piperazine-2-carboxylic acid, (R)-2-Piperazinecarboxylate, (S)-Piperazine-2-carboxylate, (S)-Piperazine-2-carboxylic acid, (S)-2-Piperazinecarboxylate	C5H10N2O2	[M+NH4]1+	C5H14N3O2	1	C10140, C19780, C19783	Involved in pathways: . More specifically: . Also associated with compound classes:	O=C(O)C1(N)CNCC1, O=C(O)C1NCCNC1	kegg				Plantae,
150.975	Fosetyl, Dimethyl hydrogen phosphite, alpha-Chlorohydrin, 3-Monochloro-1,2-propanediol, 1-Aminomethylphosphonic acid, Aminomethylphosphonate, AMPA	C2H7O3P1, C3H7Cl1O2, C1H6N1O3P1	[M+K]1+	C2H7O3P1K1, C3H7Cl1O2K1, C1H6N1O3P1K1	1	C18401, C19406, C18676, C11033	Involved in pathways: . More specifically: . Also associated with compound classes: Pesticides, Fungicides, Organophosphorus fungicides, C Fosetyl, Involved in pathways: . More specifically: . Also associated with compound classes: Carcinogens, Group : Not classifiable as to its carcinogenicity to humans, Compounds, C Dimethyl hydrogen phosphite, Involved in pathways: . More specifically: . Also …	[H]P(=O)(O)OCC, [H]P(=O)(OC)OC, ClCC(O)CO, O=P(O)(O)CN	kegg
150.98	Semicarbazide hydrochloride	C1H6Cl1N3O1	[M+K]1+	C1H6Cl1N3O1K1	1	C19521	Involved in pathways: . More specifically: . Also associated with compound classes: Carcinogens, Group : Not classifiable as to its carcinogenicity to humans, Compounds, C Semicarbazide hydrochloride	Cl.O=C(N)NN	kegg
151.013	2,3,6-Trihydroxypyridine, 5-Hydroxypyrrole-2-carboxylate	C5H5N1O3	[M+Na]1+	C5H5N1O3Na1	1	C03458, C19721	Involved in pathways: Nicotinate and nicotinamide metabolism, Microbial metabolism in diverse environments. More specifically: . Also associated with compound classes: , Involved in pathways: . More specifically: . Also associated with compound classes:	OC=1N=C(O)C(O)=CC1, O=C(O)C1=CC=C(O)N1	kegg
151.013	2,3,6-Trihydroxypyridine, 5-Hydroxypyrrole-2-carboxylate	C5H5N1O3	[M+Na]1+	C5H5N1O3Na1	1	C03458, C19721	Involved in pathways: Nicotinate and nicotinamide metabolism, Microbial metabolism in diverse environments. More specifically: . Also associated with compound classes: , Involved in pathways: . More specifically: . Also associated with compound classes:	OC=1N=C(O)C(O)=CC1, O=C(O)C1=CC=C(O)N1	kegg
151.056	(S)-2,3,4,5-Tetrahydropyridine-2-carboxylate, Delta1-Piperideine-6-L-carboxylate, Delta1-Piperideine-2-carboxylate, 1,2-Didehydropiperidine-2-carboxylate, 1-Piperideine-2-carboxylate, alpha-(Methylenecyclopropyl)glycine, L-Baikiain, 4,5-Dehydropipecolic acid, Guvacine, Isoguvacine	C6H9N1O2	[M+Na]1+	C6H9N1O2Na1	1	C00450, C04092, C08292, C08268, C10149, C13694	Involved in pathways: Lysine degradation, Tropane, piperidine and pyridine alkaloid biosynthesis, Biosynthesis of plant secondary metabolites, Biosynthesis of alkaloids derived from ornithine, lysine and nicotinic acid, Metabolic pathways, Biosynthesis of secondary metabolites. More specifically: . Also associated with compound classes: , Involved in pathways: Lysine degradation, Tropane, piperid…	O=C(O)C1N=CCCC1, O=C(O)C1=NCCCC1, O=C(O)C(N)C1C(=C)C1, O=C(O)C1NCC=CC1, O=C(O)C1=CCCNC1, O=C(O)C1=CCNCC1	kegg	, Phytochemical compounds [BR:br08003]	, Alkaloids	, Alkaloids derived from nicotinic acid	, Plantae
151.094	L-Asparagine, 2-Aminosuccinamic acid, D-Asparagine, Asparagine, N-Carbamoylsarcosine, 3-Ureidopropionate, 3-Ureidopropanoate, beta-Ureidopropionic acid, N-Carbamoyl-beta-alanine, Glycylglycine, N-Glycylglycine, Methylazoxymethanol acetate, N-Nitroso-N-methylurethane	C4H8N2O3	[M+NH4]1+	C4H12N3O3	1	C00152, C01905, C16438, C01043, C02642, C02037, C19258, C19301	Involved in pathways: Alanine, aspartate and glutamate metabolism, Cyanoamino acid metabolism, Aminoacyl-tRNA biosynthesis, Biosynthesis of plant secondary metabolites, Metabolic pathways, Biosynthesis of secondary metabolites, Biosynthesis of amino acids, Protein digestion and absorption, Mineral absorption, Central carbon metabolism in cancer. More specifically: . Also associated with compound …	O=C(O)C(N)CC(=O)N, O=C(O)CN(C(=O)N)C, O=C(N)NCCC(=O)O, O=C(O)CNC(=O)CN, O=C(OCN=[N+]([O-])C)C, O=NN(C(=O)OCC)C	kegg	Compounds with biological roles [BR:br08001],	Peptides,	Amino acids,	Plantae,
151.094	L-Asparagine, 2-Aminosuccinamic acid, D-Asparagine, Asparagine, N-Carbamoylsarcosine, 3-Ureidopropionate, 3-Ureidopropanoate, beta-Ureidopropionic acid, N-Carbamoyl-beta-alanine, Glycylglycine, N-Glycylglycine, Methylazoxymethanol acetate, N-Nitroso-N-methylurethane, 4-Mercapto-4-methylpentan-2-one	C4H8N2O3, C6H12O1S1	[M+NH4]1+	C4H12N3O3, C6H16O1S1N1	1	C00152, C01905, C16438, C01043, C02642, C02037, C19258, C19301, LMFA12000335	Involved in pathways: Alanine, aspartate and glutamate metabolism, Cyanoamino acid metabolism, Aminoacyl-tRNA biosynthesis, Biosynthesis of plant secondary metabolites, Metabolic pathways, Biosynthesis of secondary metabolites, Biosynthesis of amino acids, Protein digestion and absorption, Mineral absorption, Central carbon metabolism in cancer. More specifically: . Also associated with compound …	O=C(O)C(N)CC(=O)N, O=C(O)CN(C(=O)N)C, O=C(N)NCCC(=O)O, O=C(O)CNC(=O)CN, O=C(OCN=[N+]([O-])C)C, O=NN(C(=O)OCC)C, O=C(C)CC(S)(C)C	kegg, lipidmaps	Compounds with biological roles [BR:br08001], , Lipids [LM]	Peptides, , Fatty Acyls [FA]	Amino acids, , Oxygenated hydrocarbons [FA12]	Plantae,
151.131	Methamphetamine, Phentermine, alpha,alpha-Dimethylphenethylamine, 2,6-Diethylaniline, DEA	C10H15N1	[M+H]1+	C10H16N1	1	C07164, C07438, C11001	Involved in pathways: . More specifically: . Also associated with compound classes: Anatomical Therapeutic Chemical classification, N NERVOUS SYSTEM, N PSYCHOANALEPTICS, NB PSYCHOSTIMULANTS, AGENTS USED FOR ADHD AND NOOTROPICS, NBA Centrally acting sympathomimetics, NBA Metamfetamine, Metamfetamine, Target-based classification of drugs, Transporters, Solute carrier family, SLC, SLCA, Drug metabol…	C=1C=CC(=CC1)CC(NC)C, NC(C)(C)CC=1C=CC=CC1, NC=1C(=CC=CC1CC)CC	kegg				Plantae,
151.999	Rhodanine, 2-Thioxo-4-thiazolidinone, 4-Fluorophenol, 2,5-Dihydroxypyridine, 3-Hydroxy-4H-pyrid-4-one, 3-Hydroxypyridin-4(1H)-one, 3-Hydroxy-4(1H)-pyridinone, 3,4-Dihydroxypyridine, 2,6-Dihydroxypyridine, Pyrrole-2-carboxylate	C3H3N1O1S2, C6H5F1O1, C5H5N1O2	[M+NH4]1+, [M+K]1+	C3H7N2O1S2, C6H5F1O1K1, C5H5N1O2K1	1	C07280, C16485, C01059, C03927, C02932, C03056, C05942	Involved in pathways: . More specifically: . Also associated with compound classes:, Involved in pathways: Nicotinate and nicotinamide metabolism, Metabolic pathways, Microbial metabolism in diverse environments. More specifically: Nicotinate degradation, nicotinate => fumarate, Nicotine degradation, pyrrolidine pathway, nicotine => succinate semialdehyde. Also associated with compound classes: ,…	O=C1NC(=S)SC1, FC1=CC=C(O)C=C1, OC1=NC=C(O)C=C1, O=C1C=CNC=C1O, OC=1C=NC=CC1O, OC=1N=C(O)C=CC1, O=C(O)C1=CC=CN1	kegg				, Plantae
152.026	4-Methylthio-2-oxobutanoic acid, 4-Methylthio-2-oxobutanoate, 4-(Methylsulfanyl)-2-oxobutanoate, 2-Keto-4-methylthiobutyric acid, 2-Oxo-4-methylthiobutanoate, 2-Oxo-4-methylthiobutanoic acid, Ammelide, 2,4-Dihydroxy-6-amino-1,3,5-triazine, 4-Chlorophenylacetonitrile, 4-Chlorobenzyl cyanide, 2-oxo-4-methylthio-butanoic acid	C5H8O3S1, C3H4N4O2, C8H6Cl1N1	[M+H]1+, [M+Na]1+	C5H9O3S1, C3H4N4O2Na1, C8H7Cl1N1	1	C01180, C08734, C03679, LMFA01060170	Involved in pathways: Cysteine and methionine metabolism, Glucosinolate biosynthesis, Biosynthesis of plant secondary metabolites, Metabolic pathways, Biosynthesis of secondary metabolites, 2-Oxocarboxylic acid metabolism. More specifically: Methionine salvage pathway. Also associated with compound classes: Lipids, FA Fatty acyls, FA Fatty Acids and Conjugates, FA Oxo fatty acids, C -Oxo--methylt…	O=C(O)C(=O)CCSC, OC=1N=C(O)N=C(N1)N, N#CCC1=CC=C(Cl)C=C1	kegg, lipidmaps	Lipids [LM],	Fatty Acyls [FA],	Fatty Acids and Conjugates [FA01],	Plantae,
152.059	4-Hydroxymandelonitrile, (S)-4-Hydroxymandelonitrile, 2,3-Dihydroxyindole, Dihydroxyindole, 2-Formylaminobenzaldehyde, 5,6-Dihydroxyindole, DHI, Gentianadine, 3-Hydroxyindolin-2-one, 1,3-Dihydro-3-hydroxy-2H-indol-2-one, Dioxindole, (S)-2,3,4,5-Tetrahydropyridine-2-carboxylate, Delta1-Piperideine-6-L-carboxylate, Delta1-Piperideine-2-carboxylate, 1,2-Didehydropiperidine-2-carboxylate, 1-Piperidei…	C8H7N1O2, C6H9N1O2, C8H4O2	[M+H]1+, [M+Na]1+, [M+NH4]1+	C8H8N1O2, C6H9N1O2Na1, C8H8O2N1	1	C00650, C03742, C02775, C03574, C05578, C09957, C11130, C00450, C04092, C08292, C08268, C10149, C13694, LMFA01030961	Involved in pathways: . More specifically: . Also associated with compound classes:, Involved in pathways: Cyanoamino acid metabolism, Metabolic pathways, Biosynthesis of secondary metabolites. More specifically: Cyanogenic glycoside biosynthesis, tyrosine => dhurrin. Also associated with compound classes: , Involved in pathways: Tryptophan metabolism. More specifically: . Also associated with co…	N#CC(O)C1=CC=C(O)C=C1, OC=1NC=2C=CC=CC2C1O, O=CNC=1C=CC=CC1C=O, OC1=CC=2C=CNC2C=C1O, O=C1OCCC=2C=CN=CC12, O=C1NC=2C=CC=CC2C1O, O=C(O)C1N=CCCC1, O=C(O)C1=NCCCC1, O=C(O)C(N)C1C(=C)C1, O=C(O)C1NCC=CC1, O=C(O)C1=CCCNC1, O=C(O)C1=CCNCC1, O=C(O)C#CC#CC#CC	kegg, lipidmaps	, Phytochemical compounds [BR:br08003], Lipids [LM]	, Alkaloids, Fatty Acyls [FA]	, Alkaloids derived from nicotinic acid, Fatty Acids and Conjugates [FA01]	Plantae,
153.01	Cyanuric acid, Thiodiacetic acid	C3H3N3O3, C4H6O4S1	[M+Na]1+, [M+H]1+	C3H3N3O3Na1, C4H7O4S1	1	C06554, C14872	Involved in pathways: Atrazine degradation, Metabolic pathways, Microbial metabolism in diverse environments. More specifically: . Also associated with compound classes: , Involved in pathways: Metabolism of xenobiotics by cytochrome P450. More specifically: . Also associated with compound classes:	OC=1N=C(O)N=C(O)N1, O=C(O)CSCC(=O)O	kegg
153.038	6-Imino-5-oxocyclohexa-1,3-dienecarboxylate, 2-Hydroxy-4-(methylthio)butanoic acid	C7H5N1O3, C5H10O3S1	[M+H]1+	C7H6N1O3, C5H11O3S1	1	C04584, LMFA01050480	Involved in pathways: . More specifically: . Also associated with compound classes:, Systematic name: 2-hydroxy-4-(methylsulfanyl)butanoic acid. In class(es): fatty acids and conjugates, oxo fatty acids	O=C(O)C1=CC=CC(=O)C1=N, O=C(O)C(O)CCSC	kegg, lipidmaps	, Lipids [LM]	, Fatty Acyls [FA]	, Fatty Acids and Conjugates [FA01]
153.076	L-Aspartate, L-Aspartic acid, 2-Aminosuccinic acid, L-Asp, D-Aspartate, D-Aspartic acid, Aspartate, Aspartic acid, Iminodiacetate, Xylitol, Ribitol, Adonitol, L-Arabitol, L-Arabinol, L-Arabinitol, L-Lyxitol, D-Arabitol, D-Arabinitol, D-Arabinol, D-Lyxitol, D-Apiitol, 3-(Hydroxymethyl)erythritol	C4H7N1O4, C5H12O5	[M+NH4]1+, [M+H]1+	C4H11N2O4, C5H13O5	1	C00049, C00402, C16433, C19911, C00379, C00474, C00532, C01904, C01569	Involved in pathways: Arginine biosynthesis, Alanine, aspartate and glutamate metabolism, Glycine, serine and threonine metabolism, Monobactam biosynthesis, Cysteine and methionine metabolism, Lysine biosynthesis, Histidine metabolism, beta-Alanine metabolism, Cyanoamino acid metabolism, Carbon fixation in photosynthetic organisms, Nicotinate and nicotinamide metabolism, Pantothenate and CoA bios…	O=C(O)CC(N)C(=O)O, O=C(O)CNCC(=O)O, OCC(O)C(O)C(O)CO, OCC(O)C(O)(CO)CO	kegg	Compounds with biological roles [BR:br08001],	Peptides#Hormones and transmitters, Peptides, , Carbohydrates	Amino acids#Neurotransmitters, Amino acids, , Monosaccharides	Plantae,
153.108	N-Methylhexanamide, N-methyl hexanamide	C7H15N1O1	[M+Na]1+	C7H15N1O1Na1	1	C02722, LMFA08020142	Involved in pathways: . More specifically: . Also associated with compound classes:, Systematic name: N-methyl hexanoyl amine. In class(es): fatty acids and conjugates	O=C(NC)CCCCC	kegg, lipidmaps	, Lipids [LM]	, Fatty Acyls [FA]	, Fatty amides [FA08]
153.108	N-Methylhexanamide, N-methyl hexanamide	C7H15N1O1	[M+Na]1+	C7H15N1O1Na1	1	C02722, LMFA08020142	Involved in pathways: . More specifically: . Also associated with compound classes:, Systematic name: N-methyl hexanoyl amine. In class(es): fatty acids and conjugates	O=C(NC)CCCCC	kegg, lipidmaps	, Lipids [LM]	, Fatty Acyls [FA]	, Fatty amides [FA08]
153.966	Calcium oxalate	C2Ca1O4	[M+NH4]1+	C2Ca1O4N1H4	1	C17478	Involved in pathways: . More specifically: . Also associated with compound classes:	[Ca+2].O=C([O-])C(=O)[O-]	kegg
153.998	3-(Hydrohydroxyphosphoryl)pyruvate, (Hydroxyphosphinyl)pyruvate, 3-Phosphinopyruvate, 2-Hydroxy-2,4-pentadienoate, cis-2-Hydroxypenta-2,4-dienoate, Oxopent-4-enoate, 2-Oxopent-4-enoate, 2-Hydroxypenta-2,4-dienoate, cis-Acetylacrylate, Tulipalin B, (4S)-4-Hydroxy-3-methylideneoxolan-2-one, 3-oxo-4-pentenoic acid	C3H5O5P1, C5H6O3	[M+H]1+, [M+K]1+	C3H6O5P1, C5H6O3K1	1	C06368, C00596, C07091, C21187, LMFA01060166	Involved in pathways: Phosphonate and phosphinate metabolism, Biosynthesis of secondary metabolites. More specifically: . Also associated with compound classes: , Involved in pathways: Phenylalanine metabolism, Benzoate degradation, Dioxin degradation, Xylene degradation, Ethylbenzene degradation, Styrene degradation, Metabolic pathways, Microbial metabolism in diverse environments, Degradation o…	[H]P(=O)(O)CC(=O)C(=O)O, O=C(O)C(O)=CC=C, O=C(O)C=CC(=O)C, O=C1OCC(O)C1=C, O=C(O)CC(=O)C=C	kegg, lipidmaps	, Lipids [LM]	, Fatty Acyls [FA]	, Fatty Acids and Conjugates [FA01]
154.1	N3-Metyladenine, Dihydropteridine, 6,7-Dihydropteridine	C6H9N5, C6H6N4	[M+H]1+, [M+NH4]1+	C6H10N5	1	C05026, C05649	Involved in pathways: . More specifically: . Also associated with compound classes:	N1=CNC2=C1C(N=CN2C)N, N=1C=NC2=NCCN=C2C1	kegg
154.989	3-Sulfinylpyruvate, 3-Sulfinopyruvate	C3H4O5S1	[M+H]1+	C3H5O5S1	1	C05527	Involved in pathways: Cysteine and methionine metabolism, Metabolic pathways. More specifically: . Also associated with compound classes:	O=C(O)C(=O)CS(=O)O	kegg
155.027	4-Chlorophenylacetonitrile, 4-Chlorobenzyl cyanide	C8H6Cl1N1	[M+H]1+	C8H7Cl1N1	1	C03679	Involved in pathways: . More specifically: . Also associated with compound classes:	N#CCC1=CC=C(Cl)C=C1	kegg
155.054	5-Aminolevulinate, 5-Amino-4-oxopentanoate, 5-Amino-4-oxovaleric acid, 5-Amino-2-oxopentanoic acid, 5-Amino-2-oxopentanoate, 2-Oxo-5-amino-pentanoate, 2-Oxo-5-aminopentanoate, alpha-Keto-delta-aminopentanoate, 2-Oxo-5-aminovalerate, cis-4-Hydroxy-L-proline, L-Allohydroxyproline, Hydroxyproline, L-Hydroxyproline, trans-4-Hydroxy-L-proline, cis-4-Hydroxy-D-proline, trans-4-Hydroxy-D-proline, N-Acet…	C5H9N1O3, C3H8N4O2, C7H7N1O3	[M+Na]1+, [M+H]1+	C5H9N1O3Na1, C3H8N4O2Na1, C7H8N1O3	1	C00430, C01110, C01015, C01157, C03440, C03651, C01073, C01165, C03341, C03741, C05147, C19706, C06381, C00632, C01270, C02518, C06669, C07138, C07555, C11343, C12115, C12107, C16235, C19270, LMFA01100055, LMFA01060169, LMFA01060171, LMFA08010021	Involved in pathways: Glycine, serine and threonine metabolism, Porphyrin and chlorophyll metabolism, Biosynthesis of plant secondary metabolites, Metabolic pathways, Biosynthesis of secondary metabolites, Microbial metabolism in diverse environments, ABC transporters. More specifically: Heme biosynthesis, plants and bacteria, glutamate => heme, Siroheme biosynthesis, glutamate => siroheme, Heme …	O=C(O)CCC(=O)CN, O=C(O)C(=O)CCCN, O=C(O)C1NCC(O)C1, O=C(O)CCNC(=O)C, O=CCCC(N)C(=O)O, O=C(O)C(N)CC(=O)C, O=CC(N)CCC(=O)O, O=C(O)C1NCCC1O, O=C(N)NCNC(=O)N, O=C(O)C=1C=CC=C(O)C1N, O=C(O)C1=CN=C(C(O)=C1)C, O=C(O)C1=CC=C(N)C=C1O, [H]C12N(C(=O)C1)C(=CC2)C(=O)O, O=C(O)C1=CC(N)=CC=C1O, O=[N+]([O-])C1=CC=C(OC)C=C1, O=C(NO)C=1C=CC=CC1O, O=C(O)C1=CC=C(O)C(N)=C1, O=C(O)C=1C=C(O)C=C(N)C1, O=C(O)C=1C=CC=CC1NO…	kegg, lipidmaps	, Lipids [LM], Compounds with biological roles [BR:br08001]	, Fatty Acyls [FA], Peptides	, Fatty Acids and Conjugates [FA01], Amino acids, Fatty amides [FA08]	Plantae,
155.054	Methylenediurea, 3-Hydroxyanthranilate, 3-Hydroxyanthranilic acid, 3-Hydroxy-2-methylpyridine-5-carboxylate, 4-Aminosalicylate, 4-Aminosalicylic acid, (5R)-Carbapen-2-em-3-carboxylate, 1-Carbapen-2-em-3-carboxylic acid, (5R)-Carbapenem-3-carboxylic acid, (5R)-Carbapenem-3-carboxylate, (5R)-7-Oxo-1-azabicyclo[3.2.0]hept-2-ene-2-carboxylate, 5-Aminosalicylate, 5-Amino-2-hydroxybenzoate, 4-Nitroanis…	C3H8N4O2, C7H7N1O3	[M+Na]1+, [M+H]1+	C3H8N4O2Na1, C7H8N1O3	1	C06381, C00632, C01270, C02518, C06669, C07138, C07555, C11343, C12115, C12107, C16235, C19270	Involved in pathways: . More specifically: . Also associated with compound classes:, Involved in pathways: Tryptophan metabolism, Aminobenzoate degradation, Metabolic pathways, Microbial metabolism in diverse environments. More specifically: Tryptophan metabolism, tryptophan => kynurenine => 2-aminomuconate. Also associated with compound classes: , Involved in pathways: Vitamin B6 metabolism, Mic…	O=C(N)NCNC(=O)N, O=C(O)C=1C=CC=C(O)C1N, O=C(O)C1=CN=C(C(O)=C1)C, O=C(O)C1=CC=C(N)C=C1O, [H]C12N(C(=O)C1)C(=CC2)C(=O)O, O=C(O)C1=CC(N)=CC=C1O, O=[N+]([O-])C1=CC=C(OC)C=C1, O=C(NO)C=1C=CC=CC1O, O=C(O)C1=CC=C(O)C(N)=C1, O=C(O)C=1C=C(O)C=C(N)C1, O=C(O)C=1C=CC=CC1NO, O=[N+]([O-])C=1C=CC=CC1OC	kegg				, Plantae
155.087	L-Isoleucine, 2-Amino-3-methylvaleric acid, D-Isoleucine, (2R,3R)-2-Amino-3-methylvaleric acid, Isoleucine, D-allo-Isoleucine, L-allo-Isoleucine, L-Leucine, 2-Amino-4-methylvaleric acid, (2S)-alpha-2-Amino-4-methylvaleric acid, (2S)-alpha-Leucine, D-Leucine, D-2-Amino-4-methylvaleric acid, Leucine, L-Norleucine, L-Aminohexanoic acid, L-Aminohexanoate, L-2-Aminohexanoic acid, L-2-Aminohexanoate, (…	C6H13N1O2	[M+Na]1+	C6H13N1O2Na1	1	C00407, C06418, C16434, C21092, C21096, C00123, C01570, C16439, C01933, C02486, C02378, C08263, C16647, LMFA01100047, LMFA01100048, LMFA01100042, LMFA01100035	Involved in pathways: Valine, leucine and isoleucine degradation, Valine, leucine and isoleucine biosynthesis, Cyanoamino acid metabolism, Tropane, piperidine and pyridine alkaloid biosynthesis, Glucosinolate biosynthesis, Aminoacyl-tRNA biosynthesis, Biosynthesis of plant secondary metabolites, Biosynthesis of alkaloids derived from ornithine, lysine and nicotinic acid, Metabolic pathways, Biosy…	O=C(O)C(N)C(C)CC, O=C(O)C(N)CC(C)C, O=C(O)C(N)CCCC, O=C(O)CC(N)C(C)C, O=C(O)CCCCCN, O=C([O-])CC[N+](C)(C)C, O=C(O)CN(CC)CC	kegg, lipidmaps	Compounds with biological roles [BR:br08001], , Lipids [LM]	Peptides, , Fatty Acyls [FA]	Amino acids, , Fatty Acids and Conjugates [FA01]	Plantae,
155.955	Rhodanine, 2-Thioxo-4-thiazolidinone	C3H3N1O1S2	[M+Na]1+	C3H3N1O1S2Na1	1	C07280	Involved in pathways: . More specifically: . Also associated with compound classes:	O=C1NC(=S)SC1	kegg
155.994	Maleamate, Maleamic acid	C4H5N1O3	[M+K]1+	C4H5N1O3K1	1	C01596	Involved in pathways: Nicotinate and nicotinamide metabolism, Metabolic pathways, Microbial metabolism in diverse environments. More specifically: Nicotinate degradation, nicotinate => fumarate. Also associated with compound classes:	O=C(O)C=CC(=O)N	kegg
156.03	Pteridine, 4-Chlorophenylacetonitrile, 4-Chlorobenzyl cyanide	C6H4N4, C8H6Cl1N1	[M+Na]1+, [M+H]1+	C6H4N4Na1, C8H7Cl1N1	1	C07581, C03679	Involved in pathways: . More specifically: . Also associated with compound classes:	N=1C=NC=2N=CC=NC2C1, N#CCC1=CC=C(Cl)C=C1	kegg
156.958	Dimethyl telluride, Rhodanine, 2-Thioxo-4-thiazolidinone	C2H6Te1, C3H3N1O1S2	[M+H]1+, [M+Na]1+	C2H7Te1, C3H3N1O1S2Na1	1	C02677, C07280	Involved in pathways: . More specifically: . Also associated with compound classes:	[Te](C)C, O=C1NC(=S)SC1	kegg
157.03	4-Chloroacetophenone, p-Chloroacetophenone, L-Aspartate, L-Aspartic acid, 2-Aminosuccinic acid, L-Asp, D-Aspartate, D-Aspartic acid, Aspartate, Aspartic acid, Iminodiacetate	C8H7Cl1O1, C4H7N1O4	[M+H]1+, [M+Na]1+	C8H8Cl1O1, C4H7N1O4Na1	1	C06647, C00049, C00402, C16433, C19911	Involved in pathways: . More specifically: . Also associated with compound classes:, Involved in pathways: Arginine biosynthesis, Alanine, aspartate and glutamate metabolism, Glycine, serine and threonine metabolism, Monobactam biosynthesis, Cysteine and methionine metabolism, Lysine biosynthesis, Histidine metabolism, beta-Alanine metabolism, Cyanoamino acid metabolism, Carbon fixation in photos…	O=C(C1=CC=C(Cl)C=C1)C, O=C(O)CC(N)C(=O)O, O=C(O)CNCC(=O)O	kegg	, Compounds with biological roles [BR:br08001]	, Peptides#Hormones and transmitters, Peptides	, Amino acids#Neurotransmitters, Amino acids	, Plantae
157.035	Proxan, (S)-Ureidoglycine, N-(Carboxyaminomethyl)urea	C4H8O1S2, C3H7N3O3	[M+NH4]1+, [M+Na]1+	C4H12O1S2N1, C3H7N3O3Na1	1	C19127, C02091, C06382	Involved in pathways: . More specifically: . Also associated with compound classes: Pesticides, Obsolete pesticides, Herbicides, Others, C Proxan, Involved in pathways: Purine metabolism, Metabolic pathways, Microbial metabolism in diverse environments. More specifically: . Also associated with compound classes: , Involved in pathways: . More specifically: . Also associated with compound classes:	S=C(S)OC(C)C, O=C(N)NC(N)C(=O)O, O=C(O)NCNC(=O)N	kegg
157.068	N,N'-Diethylthiourea, 1,3-Diethyl-2-thiourea	C5H12N2S1	[M+Na]1+	C5H12N2S1Na1	1	C19400	Involved in pathways: . More specifically: . Also associated with compound classes: Carcinogens, Group : Not classifiable as to its carcinogenicity to humans, Compounds, C N,N'-Diethylthiourea	S=C(NCC)NCC	kegg
157.07	4-Hydroxybenzoate, Hydroxybenzoic acid, 4-Hydroxybenzoic acid, Hydroxybenzenecarboxylic acid, 3-Hydroxybenzoate, 3-Hydroxybenzoic acid, m-Hydroxybenzoic acid, Salicylate, o-Hydroxybenzoic acid, Salicylic acid, Gentisate aldehyde, 2,5-Dihydroxybenzaldehyde, Sesamol, 3,4-Dihydroxybenzaldehyde, Protocatechualdehyde, (3S,5S)-Carbapenam-3-carboxylic acid, (3S,5S)-Carbapenam-3-carboxylate, 2-Hydroxy-5-…	C7H6O3, C7H9N1O3, C7H7N1S1	[M+NH4]1+, [M+H]1+	C7H10O3N1, C7H10N1O3, C7H11N2S1	1	C00156, C00587, C00805, C05585, C10832, C16700, C17367, C18316, C19830, C19831, C16281	Involved in pathways: Ubiquinone and other terpenoid-quinone biosynthesis, Benzoate degradation, Bisphenol degradation, Toluene degradation, Aminobenzoate degradation, Folate biosynthesis, Biosynthesis of phenylpropanoids, Metabolic pathways, Biosynthesis of secondary metabolites, Microbial metabolism in diverse environments, Degradation of aromatic compounds, Benzoic acid family. More specifical…	O=C(O)C1=CC=C(O)C=C1, O=C(O)C=1C=CC=C(O)C1, O=C(O)C=1C=CC=CC1O, O=CC1=CC(O)=CC=C1O, OC1=CC=C2OCOC2=C1, O=CC1=CC=C(O)C(O)=C1, [H]C12N(C(=O)C1)C(C(=O)O)CC2, O=C1C=C(C(=O)C=C1O)C, O=C(O)C1=CC=CC(O)C1N, [H]C1(C=CCC(=O)C1N)C(=O)O, S=C(N)C=1C=CC=CC1	kegg				Plantae,
157.111	Boschnialactone, 1-tert-Butoxy-2-propanol, 1-(1,1-Dimethylethoxy)-2-propanol, Propylene glycol mono-t-buthyl ether, Methyl 2-octynoate, Allyl hexenoate, 2-nonen-4-olide, 3E-Nonen-2,5-dione, 3Z-Nonen-2,5-dione, 2-nonynoic acid, Dendryphiellic acid A, 2Z,4E-nonadienoic acid, 2,6-nonadienoic acid, 2E,6Z-nonadienoic acid, 4-nonynoic acid, 5-nonynoic acid, 5,7-nonadienoic acid, 6-nonynoic acid, 7-nony…	C9H14O2, C7H16O2	[M+H]1+, [M+Na]1+	C9H15O2, C7H16O2Na1	1	C09772, C19356, LMFA07010945, LMFA07010777, LMFA07040020, LMFA12000242, LMFA12000243, LMFA01030504, LMFA01020398, LMFA01030449, LMFA01030447, LMFA01030448, LMFA01030505, LMFA01030506, LMFA01030450, LMFA01030507, LMFA01030508, LMFA01030509, LMFA07040018, LMFA06000254	Involved in pathways: . More specifically: . Also associated with compound classes: Phytochemical compounds, Terpenoids, Monoterpenoids, Iridoids, C Boschnialactone, Involved in pathways: . More specifically: . Also associated with compound classes: Carcinogens, Group : Not classifiable as to its carcinogenicity to humans, Compounds, C -tert-Butoxy--propanol, Systematic name: methyl oct-2-ynoate.…	[H]C12CC(=O)OCC2([H])C(C)CC1, OC(C)COC(C)(C)C, O=C(C#CCCCCC)OC, O=C(OCC=C)C=CCCC, O=C1OC(C=C1)CCCCC, O=C(C=CC(=O)CCCC)C, O=C(O)C#CCCCCCC, O=C(O)C=CC=CC(C)CC, O=C(O)C=CC=CCCCC, O=C(O)C=CCCC=CCC, O=C(O)CCC#CCCCC, O=C(O)CCCC#CCCC, O=C(O)CCCC=CC=CC, O=C(O)CCCCC#CCC, O=C(O)CCCCCC#CC, O=C(O)CCCCCCC#C, O=C1OCC2CCCCC2C1, [H]C(=O)C=CC(=O)CCCCC	kegg, lipidmaps	Phytochemical compounds [BR:br08003], , Lipids [LM]	Terpenoids, , Fatty Acyls [FA]	Monoterpenoids (C10), , Fatty esters [FA07], Oxygenated hydrocarbons [FA12], Fatty Acids and Conjugates [FA01], Fatty aldehydes [FA06]	Plantae,
157.952	Selenate, Selenic acid	H2O4Se1	[M+NH4]1+	H6O4Se1N1	1	C05697	Involved in pathways: Selenocompound metabolism. More specifically: . Also associated with compound classes:	O=[Se](=O)(O)O	kegg
158	2-Hydroxy-3-oxopropane-1-sulfonate, 3-Sulfolactaldehyde, (2S)-3-Sulfolactaldehyde, 4-Chloronitrobenzene, 1-Chloro-4-nitrobenzene, 2-Chloronitrobenzene, 1-Chloro-2-nitrobenzene, 1-Chloro-3-nitrobenzene	C3H6O5S1, C6H4Cl1N1O2	[M+H]1+	C3H7O5S1, C6H5Cl1N1O2	1	C20798, C21181, C14456, C14407, C19364	Involved in pathways: . More specifically: . Also associated with compound classes:, Involved in pathways: . More specifically: . Also associated with compound classes: Carcinogens, Group : Not classifiable as to its carcinogenicity to humans, Compounds, C -Chloronitrobenzene, Involved in pathways: . More specifically: . Also associated with compound classes: Carcinogens, Group : Not classifiable…	O=CC(O)CS(=O)(=O)O, O=[N+]([O-])C1=CC=C(Cl)C=C1, O=[N+]([O-])C=1C=CC=CC1Cl, O=[N+]([O-])C=1C=CC=C(Cl)C1	kegg
158.079	3-Indoleacetonitrile, Indol-3-ylacetonitrile, Indole-3-acetonitrile, (Indol-3-yl)acetonitrile	C10H8N2	[M+H]1+	C10H9N2	1	C02938	Involved in pathways: Tryptophan metabolism, Metabolic pathways. More specifically: . Also associated with compound classes:	N#CCC1=CNC=2C=CC=CC21	kegg				Plantae
158.98	Sulfur mustard, Mustard gas, Iprit, (Z)-2,3-dichloroacrylic acid, 3,3-dichloroacrylic acid	C4H8Cl2S1, C3H2Cl2O2	[M+H]1+, [M+NH4]1+	C4H9Cl2S1, C3H6Cl2O2N1	1	C19164, LMFA01090072, LMFA01090073	Involved in pathways: Chemical carcinogenesis. More specifically: . Also associated with compound classes: Carcinogens, Group : Carcinogenic to humans, Compounds, C Sulfur mustard, Systematic name: 2,3-dichloro-2Z-propenoic acid. In class(es): fatty acids and conjugates, amino fatty acids, Systematic name: 3,3-dichloro-2-propenoic acid. In class(es): fatty acids and conjugates, amino fatty acids	ClCCSCCCl, O=C(O)C(Cl)=CCl, O=C(O)C=C(Cl)Cl	kegg, lipidmaps	, Lipids [LM]	, Fatty Acyls [FA]	, Fatty Acids and Conjugates [FA01]
159.016	Sulfoacetate, Sulfoacetic acid	C2H4O5S1	[M+NH4]1+	C2H8O5S1N1	1	C14179	Involved in pathways: Taurine and hypotaurine metabolism. More specifically: . Also associated with compound classes:	O=C(O)CS(=O)(=O)O	kegg
159.016	Sulfoacetate, Sulfoacetic acid, Carbamoyl phosphate	C2H4O5S1, C1H4N1O5P1	[M+NH4]1+	C2H8O5S1N1, C1H8N2O5P1	1	C14179, C00169	Involved in pathways: Taurine and hypotaurine metabolism. More specifically: . Also associated with compound classes:, Involved in pathways: Arginine biosynthesis, Purine metabolism, Pyrimidine metabolism, Alanine, aspartate and glutamate metabolism, Nitrogen metabolism, Metabolic pathways, Microbial metabolism in diverse environments, Carbon metabolism, Biosynthesis of amino acids. More specific…	O=C(O)CS(=O)(=O)O, O=C(OP(=O)(O)O)N	kegg				, Plantae
159.02	2,5-Furandicarboxylate, Furan-2,5-dicarboxylate	C6H4O5	[M+H]1+	C6H5O5	1	C20450	Involved in pathways: Furfural degradation, Microbial metabolism in diverse environments. More specifically: . Also associated with compound classes:	O=C(O)C=1OC(=CC1)C(=O)O	kegg
159.06	3-Aminopropanesulfonate, 3-Amino-1-propanesulfonic acid, Uracil 5-carbaldehyde, 5-Formyluracil	C3H9N1O3S1, C5H4N2O3	[M+NH4]1+	C3H13N2O3S1, C5H8N3O3	1	C03349, C17206	Involved in pathways: . More specifically: . Also associated with compound classes: Target-based classification of compounds, Ion channels, Cys-loop superfamily, GABA-A, GABAA-receptor, C -Aminopropanesulfonate, Involved in pathways: . More specifically: . Also associated with compound classes:	O=S(=O)(O)CCCN, O=CC1=CNC(=O)NC1=O	kegg
159.061	2-Butoxyethanol, 2-Phenylacetamide, alpha-Phenylacetamide, Acetanilide, N-Phenylacetamide, N-Acetylarylamine, N-Benzylformamide, (Z)-Phenylacetaldehyde oxime, Z-Phenylacetaldoxime, (E)-Phenylacetaldoxime, (E)-Phenylacetaldehyde oxime, (S)-2-Hydroxypropylphosphonate, 1,5-Hexanediol	C6H14O2, C8H9N1O1, C3H9O4P1	[M+K]1+, [M+Na]1+, [M+NH4]1+	C6H14O2K1, C8H9N1O1Na1, C3H13O4P1N1	1	C19355, C02505, C07565, C15561, C16075, C19714, C06452, LMFA05000583	Involved in pathways: . More specifically: . Also associated with compound classes: Carcinogens, Group : Not classifiable as to its carcinogenicity to humans, Compounds, C -Butoxyethanol, Pharmaceutical additives in Japan, Solubilization agent, C Ethyleneglycol monobutylether, Solvent, Involved in pathways: Phenylalanine metabolism, Styrene degradation, Metabolic pathways, Microbial metabolism in…	OCCOCCCC, O=C(N)CC=1C=CC=CC1, O=C(NC=1C=CC=CC1)C, O=CNCC=1C=CC=CC1, ON=CCC=1C=CC=CC1, O=P(O)(O)CC(O)C, OCCCCC(O)C	kegg, lipidmaps	, Lipids [LM]	, Fatty Acyls [FA]	, Fatty alcohols [FA05]	, Plantae
159.138	Tropinone, 3-Tropanone, Supinidine, 1-Indolizidinone, 1-Ketooctahydroindolizine, Nonanoic acid, Nonanoate, Pelargonic acid, Pelargonic acid, Isononanoic acid, Methyl octanoate, Oenanthic ether, 3-Methylbutyl 2-methylpropionate, 3-Methylbutyl butyrate, propionyl hexanoate, Pentyl butanoate, hexyl propionate, Octyl formate, 3-(Hydroxymethyl)-2-octanone, 1-Hydroxy-3-nonanone, 4-methyl-octanoic acid,…	C8H13N1O1, C9H18O2	[M+NH4]1+, [M+H]1+	C8H17N2O1, C9H19O2	1	C00783, C10400, C16697, C01601, LMFA01010009, LMFA01020003, LMFA07010446, LMFA07010984, LMFA07010572, LMFA07010574, LMFA07010435, LMFA07010989, LMFA07010413, LMFA07010980, LMFA05000624, LMFA05000601, LMFA01020244, LMFA07010676, LMFA07010712, LMFA07010727, LMFA07010507, LMFA07010652, LMFA07010796, LMFA07010186, LMFA05000138, LMFA01020088, LMFA01020152, LMFA01020153, LMFA01020243, LMFA01020245, LMF…	Involved in pathways: Tropane, piperidine and pyridine alkaloid biosynthesis, Biosynthesis of alkaloids derived from ornithine, lysine and nicotinic acid, Metabolic pathways, Biosynthesis of secondary metabolites. More specifically: . Also associated with compound classes: Phytochemical compounds, Alkaloids, Alkaloids derived from ornithine, Tropane alkaloids, C Tropinone, Involved in pathways: .…	O=C1CC2N(C)C(C1)CC2, [H]C12C(=CCN2CCC1)CO, [H]C12C(=O)CCN2CCCC1, O=C(O)CCCCCCCC, O=C(O)CCCCCC(C)C, O=C(OC)CCCCCCC, O=C(OCC)CCCCCC, O=C(OCCC(C)C)C(C)C, O=C(OCCC(C)C)CCC, O=C(OCCC)CCCCC, O=C(OCCCCC)CCC, O=C(OCCCCCC)CC, O=COCCCCCCCC, O=C(C)C(CO)CCCCC, O=C(CCO)CCCCCC, O=C(O)CCC(C)CCCC, O=C(OC(C)C)CCCCC, O=C(OC(C)CCC)CCC, O=C(OCC(C)C)CC(C)C, O=C(OCCCC)C(C)CC, O=C(OCCCC)CC(C)C, O=C(OCCCC)CCCC, O=C(OCCC…	kegg, lipidmaps	Phytochemical compounds [BR:br08003], , Lipids [LM]	Alkaloids, , Fatty Acyls [FA]	Alkaloids derived from ornithine, , Fatty Acids and Conjugates [FA01], Fatty esters [FA07], Fatty alcohols [FA05]	Plantae,
159.14	Tropinone, 3-Tropanone, Supinidine, 1-Indolizidinone, 1-Ketooctahydroindolizine	C8H13N1O1	[M+NH4]1+	C8H17N2O1	1	C00783, C10400, C16697	Involved in pathways: Tropane, piperidine and pyridine alkaloid biosynthesis, Biosynthesis of alkaloids derived from ornithine, lysine and nicotinic acid, Metabolic pathways, Biosynthesis of secondary metabolites. More specifically: . Also associated with compound classes: Phytochemical compounds, Alkaloids, Alkaloids derived from ornithine, Tropane alkaloids, C Tropinone, Involved in pathways: .…	O=C1CC2N(C)C(C1)CC2, [H]C12C(=CCN2CCC1)CO, [H]C12C(=O)CCN2CCCC1	kegg	Phytochemical compounds [BR:br08003],	Alkaloids,	Alkaloids derived from ornithine,	Plantae,
159.951	Mercaptopyruvate, 3-Mercaptopyruvic acid, 3-Mercaptopyruvate	C3H4O3S1	[M+K]1+	C3H4O3S1K1	1	C00957	Involved in pathways: Cysteine and methionine metabolism, Metabolic pathways. More specifically: . Also associated with compound classes:	O=C(O)C(=O)CS	kegg				Plantae
159.979	Sulfur mustard, Mustard gas, Iprit	C4H8Cl2S1	[M+H]1+	C4H9Cl2S1	1	C19164	Involved in pathways: Chemical carcinogenesis. More specifically: . Also associated with compound classes: Carcinogens, Group : Carcinogenic to humans, Compounds, C Sulfur mustard	ClCCSCCCl	kegg
160.018	Benzimidazole	C7H6N2	[M+K]1+	C7H6N2K1	1	C02009	Involved in pathways: . More specifically: . Also associated with compound classes:	N1=CNC=2C=CC=CC12	kegg
160.018	Benzimidazole	C7H6N2	[M+K]1+	C7H6N2K1	1	C02009	Involved in pathways: . More specifically: . Also associated with compound classes:	N1=CNC=2C=CC=CC12	kegg
160.02	L-Threonine, 2-Amino-3-hydroxybutyric acid, D-Threonine, D-2-Amino-3-hydroxybutyric acid, L-Allothreonine, L-allo-Threonine, D-Allothreonine, D-allo-Threonine, L-Homoserine, 2-Amino-4-hydroxybutyric acid, 2-Methylserine, 4-Amino-3-hydroxybutanoate, 4-Amino-3-hydroxybutanoic acid, gamma-Amino-beta-hydroxybutyric acid, GABOB, (-)-erythro-(2R,3R)-Dihydroxybutylamide, DBA, Carbamoyl phosphate, L-Homo…	C4H9N1O3, C1H4N1O5P1, C4H9N1O2S1	[M+K]1+, [M+NH4]1+, [M+Na]1+	C4H9N1O3K1, C1H8N2O5P1, C4H9N1O2S1Na1	1	C00188, C00820, C05519, C12317, C00263, C02115, C03678, C11108, C00169, C00155, C05330, C22040	Involved in pathways: Glycine, serine and threonine metabolism, Monobactam biosynthesis, Valine, leucine and isoleucine biosynthesis, Porphyrin and chlorophyll metabolism, Aminoacyl-tRNA biosynthesis, Biosynthesis of various secondary metabolites - part 3, Biosynthesis of plant secondary metabolites, Metabolic pathways, Biosynthesis of secondary metabolites, Microbial metabolism in diverse enviro…	O=C(O)C(N)C(O)C, O=C(O)C(N)CCO, O=C(O)C(N)(C)CO, O=C(O)CC(O)CN, O=C(N)C(O)C(O)C, O=C(OP(=O)(O)O)N, O=C(O)C(N)CCS, O=C(O)C(N)CSC	kegg	Compounds with biological roles [BR:br08001],	Peptides,	Amino acids,	Plantae,
160.08	4-Methylene-L-glutamine, 2-Aminomuconate semialdehyde, 2-Aminomuconate 6-semialdehyde, 6-Oxo-1,4,5,6-tetrahydronicotinate, 1,4,5,6-Tetrahydro-6-oxonicotinate, 1,4,5,6-Tetrahydro-6-oxonicotinic acid, Gentianaine, 5-Hydroxyectoine, 2-aminomuconic acid semialdehyde	C6H10N2O3, C6H7N1O3	[M+H]1+, [M+NH4]1+	C6H11N2O3	1	C01109, C03824, C04226, C09960, C16432, LMFA01060191	Involved in pathways: C5-Branched dibasic acid metabolism. More specifically: . Also associated with compound classes:, Involved in pathways: Tryptophan metabolism, Aminobenzoate degradation, Metabolic pathways, Microbial metabolism in diverse environments. More specifically: Tryptophan metabolism, tryptophan => kynurenine => 2-aminomuconate. Also associated with compound classes: , Involved in p…	O=C(N)C(=C)CC(N)C(=O)O, O=CC=CC=C(N)C(=O)O, O=C(O)C1=CNC(=O)CC1, O=C1OCCC(=O)C1=CN, O=C(O)C1N=C(NCC1O)C	kegg, lipidmaps	, Lipids [LM]	, Fatty Acyls [FA]	, Fatty Acids and Conjugates [FA01]	, Plantae
160.96	Dimethyl telluride	C2H6Te1	[M+H]1+	C2H7Te1	1	C02677	Involved in pathways: . More specifically: . Also associated with compound classes:	[Te](C)C	kegg
161.016	Coenzyme M, 2-Mercaptoethanesulfonate, Reduced coenzyme M, HS-CoM, CoM, Thiobenzamide	C2H6O3S2, C7H7N1S1	[M+NH4]1+, [M+Na]1+	C2H10O3S2N1, C7H7N1S1Na1	1	C03576, C16281	Involved in pathways: Methane metabolism, Metabolic pathways, Microbial metabolism in diverse environments, Carbon metabolism. More specifically: Methanogenesis, acetate => methane, Coenzyme M biosynthesis, Methanogenesis, CO2 => methane. Also associated with compound classes: Compounds with biological roles, Vitamins and cofactors, Cofactors, Coenzymes, C Coenzyme M, Involved in pathways: Aminob…	O=S(=O)(O)CCS, S=C(N)C=1C=CC=CC1	kegg	Compounds with biological roles [BR:br08001],	Vitamins and cofactors,	Cofactors,
161.04	Thien-2-ylacetate, 2-Thiopheneacetic acid, 2-Thienylacetic acid, 4-Aminobenzoate, ABEE, 4-Aminobenzoic acid, p-Aminobenzoate, Anthranilate, Anthranilic acid, o-Aminobenzoic acid, Vitamin L1, 2-Aminobenzoate, N-Methylnicotinate, Trigonelline, Trigenelline, 1-Methylpyridinio-3-carboxylate, Betaine nicotinate, Caffearin, Gynesine, 4-Nitrotoluene, 1-Methyl-4-nitrobenzene, 3-Nitrotoluene, 2-Nitrotolue…	C6H6O2S1, C7H7N1O2, C4H11N1O3	[M+NH4]1+, [M+Na]1+, [M+K]1+	C6H10O2S1N1, C7H7N1O2Na1, C4H11N1O3K1	1	C02595, C00568, C00108, C01004, C14394, C19486, C19597, C07182	Involved in pathways: . More specifically: . Also associated with compound classes:, Involved in pathways: Aminobenzoate degradation, Folate biosynthesis, Biosynthesis of phenylpropanoids, Metabolic pathways, Microbial metabolism in diverse environments. More specifically: . Also associated with compound classes: Carcinogens, Group : Not classifiable as to its carcinogenicity to humans, Compounds…	O=C(O)CC=1SC=CC1, O=C(O)C1=CC=C(N)C=C1, O=C(O)C=1C=CC=CC1N, O=C([O-])C1=CC=C[N+](=C1)C, O=[N+]([O-])C1=CC=C(C=C1)C, O=[N+]([O-])C1=CC=CC(=C1)C, O=[N+]([O-])C=1C=CC=CC1C, OCC(N)(CO)CO	kegg	, Phytochemical compounds [BR:br08003]	, Alkaloids	, Alkaloids derived from nicotinic acid	, Plantae
161.044	(S)-Dihydroorotate, (S)-4,5-Dihydroorotate, L-Dihydroorotate, L-Dihydroorotic acid, Dihydro-L-orotic acid, L-5-Carboxymethylhydantoin, Ibotenic acid, 5-Nitrofurfural, 5-Nitro-2-furfural, 5-Nitro-2-furaldehyde, 2-Oxoadipate, 2-Oxoadipic acid, 3-Oxoadipate, 3-Oxoadipic acid, 3-Keto-adipate, 3D-3,5/4-Trihydroxycyclohexane-1,2-dione, D-2,3-Diketo-4-deoxy-epi-inositol, (3R,4S,5R)-3,4,5-Trihydroxy-1,2-…	C5H6N2O4, C5H3N1O4, C6H8O5	[M+H]1+, [M+NH4]1+	C5H7N2O4, C6H9O5	1	C00337, C03703, C10600, C14281, C00322, C00846, C04287, C06891, C16159, C20781, LMFA01170121, LMFA01170096	Involved in pathways: Pyrimidine metabolism, Metabolic pathways. More specifically: Uridine monophosphate biosynthesis, glutamine (+ PRPP) => UMP. Also associated with compound classes: , Involved in pathways: . More specifically: . Also associated with compound classes:, Involved in pathways: . More specifically: . Also associated with compound classes: Natural toxins, Fungal toxins, Mushroom to…	O=C1NC(=O)CC(N1)C(=O)O, O=C1NC(=O)C(N1)CC(=O)O, O=C(O)C(N)C=1ON=C(O)C1, O=CC=1OC(=CC1)[N+](=O)[O-], O=C(O)C(=O)CCCC(=O)O, O=C(O)CC(=O)CCC(=O)O, O=C1C(=O)C(O)C(O)C(O)C1, O=C1C(O)=CC(O)C(O)C1O, O=CC(C(=O)O)CCC(=O)O, O=C(O)C(=O)CC(=O)C(O)C	kegg, lipidmaps	, Natural toxins [BR:br08009], Compounds with biological roles [BR:br08001], Lipids [LM]	, Fungal toxins, Organic acids, Fatty Acyls [FA]	, Mushroom toxins, Carboxylic acids, Fatty Acids and Conjugates [FA01]	Plantae,
161.077	Tyramine, 2-(p-Hydroxyphenyl)ethylamine, N,N-Dimethylaniline N-oxide, Phenylethanolamine, 2-Amino-1-phenylethanol, 1-(p-Hydroxyphenyl)ethylamine, 4-Hydroxy-2,6-dimethylaniline, 3,5-Dimethyl-4-aminophenol, Methyridine, para-Cresidine, p-Cresidine, meta-Cresidine, m-Cresidine, 4-Methoxy-2-methyl-benzenamine	C8H11N1O1	[M+Na]1+	C8H11N1O1Na1	1	C00483, C01183, C02735, C03473, C16570, C18396, C19216, C19376	Involved in pathways: Tyrosine metabolism, Methane metabolism, Isoquinoline alkaloid biosynthesis, Biosynthesis of plant secondary metabolites, Biosynthesis of alkaloids derived from shikimate pathway, Metabolic pathways, Biosynthesis of secondary metabolites, Neuroactive ligand-receptor interaction, Protein digestion and absorption. More specifically: . Also associated with compound classes: Com…	OC1=CC=C(C=C1)CCN, [O-][N+](C=1C=CC=CC1)(C)C, OC(C=1C=CC=CC1)CN, OC1=CC=C(C=C1)C(N)C, OC=1C=C(C(N)=C(C1)C)C, N=1C=CC=CC1CCOC, O(C1=CC=C(C=C1N)C)C, O(C1=CC=C(N)C(=C1)C)C	kegg	Compounds with biological roles [BR:br08001]#Phytochemical compounds [BR:br08003],	Peptides#Alkaloids,	Amines#Alkaloids derived from tyrosine,	Plantae,
161.08	Tyramine, 2-(p-Hydroxyphenyl)ethylamine, N,N-Dimethylaniline N-oxide, Phenylethanolamine, 2-Amino-1-phenylethanol, 1-(p-Hydroxyphenyl)ethylamine, 4-Hydroxy-2,6-dimethylaniline, 3,5-Dimethyl-4-aminophenol, Methyridine, para-Cresidine, p-Cresidine, meta-Cresidine, m-Cresidine, 4-Methoxy-2-methyl-benzenamine, Pentylenetetrazole, Pentetrazol, 4-Amino-5-aminomethyl-2-methylpyrimidine, Amino-HMP	C8H11N1O1, C6H10N4	[M+Na]1+	C8H11N1O1Na1, C6H10N4Na1	1	C00483, C01183, C02735, C03473, C16570, C18396, C19216, C19376, C13692, C20267	Involved in pathways: Tyrosine metabolism, Methane metabolism, Isoquinoline alkaloid biosynthesis, Biosynthesis of plant secondary metabolites, Biosynthesis of alkaloids derived from shikimate pathway, Metabolic pathways, Biosynthesis of secondary metabolites, Neuroactive ligand-receptor interaction, Protein digestion and absorption. More specifically: . Also associated with compound classes: Com…	OC1=CC=C(C=C1)CCN, [O-][N+](C=1C=CC=CC1)(C)C, OC(C=1C=CC=CC1)CN, OC1=CC=C(C=C1)C(N)C, OC=1C=C(C(N)=C(C1)C)C, N=1C=CC=CC1CCOC, O(C1=CC=C(C=C1N)C)C, O(C1=CC=C(N)C(=C1)C)C, N=1N=C2N(N1)CCCCC2, N=1C=C(C(=NC1C)N)CN	kegg	Compounds with biological roles [BR:br08001]#Phytochemical compounds [BR:br08003],	Peptides#Alkaloids,	Amines#Alkaloids derived from tyrosine,	Plantae,
161.12	Ethosuximide, Hypoglycin, Hypoglycin A, Hypoglycine A, L-Hypoglycin, Arecaidine, Guvacoline	C7H11N1O2	[M+NH4]1+	C7H15N2O2	1	C07505, C08287, C10128, C16821	Involved in pathways: . More specifically: . Also associated with compound classes: Anatomical Therapeutic Chemical classification, N NERVOUS SYSTEM, N ANTIEPILEPTICS, NA ANTIEPILEPTICS, NAD Succinimide derivatives, NAD Ethosuximide, Ethosuximide &lt;JP/US&gt;, USP drug classification, Anticonvulsants, Calcium Channel Modifying Agents, Ethosuximide, Therapeutic category of drugs in Japan, Agents …	O=C1NC(=O)C(C)(C1)CC, O=C(O)C(N)CC1C(=C)C1, O=C(O)C1=CCCN(C)C1, O=C(OC)C1=CCCNC1	kegg	, Phytochemical compounds [BR:br08003]#Natural toxins [BR:br08009], Phytochemical compounds [BR:br08003]	, Others#Phytotoxins, Alkaloids	, Others#Others, Alkaloids derived from nicotinic acid	, Plantae
161.99	Dalapon, 2,2-DPA, 2,2-Dichloropropanoic acid, Proxan, 3,3-dichloro-propionic acid	C3H4Cl2O2, C4H8O1S2	[M+NH4]1+, [M+Na]1+	C3H8Cl2O2N1, C4H8O1S2Na1	1	C18600, C19127, LMFA01090067	Involved in pathways: . More specifically: . Also associated with compound classes: Pesticides, Herbicides, Others, C Dalapon, Involved in pathways: . More specifically: . Also associated with compound classes: Pesticides, Obsolete pesticides, Herbicides, Others, C Proxan, Systematic name: 3,3-dichloro-propanoic acid. In class(es): fatty acids and conjugates, amino fatty acids	O=C(O)C(Cl)(Cl)C, S=C(S)OC(C)C, O=C(O)CC(Cl)Cl	kegg, lipidmaps	, Lipids [LM]	, Fatty Acyls [FA]	, Fatty Acids and Conjugates [FA01]
161.99	Proxan	C4H8O1S2	[M+Na]1+	C4H8O1S2Na1	1	C19127	Involved in pathways: . More specifically: . Also associated with compound classes: Pesticides, Obsolete pesticides, Herbicides, Others, C Proxan	S=C(S)OC(C)C	kegg
162.05	Methylthiouracil, 1-Phenylethylamine, alpha-Phenylethylamine, alpha-Methylbenzylamine, N,N-Dimethylaniline, Dimethylaminobenzene, N,N-Dimethylbenzenamine, Phenethylamine, 2-Phenylethylamine, beta-Phenylethylamine, Phenylethylamine, 2,4-Xylidine, 2,4-Dimethylaniline, 2,4-DMA, 2,6-Dimethylaniline, 2,6-DMA, 2,6-Xylidine, N-Ethylaniline, N-Ethylbenzenamine, 2,5-Xylidine, 2,5-Dimethyl-benzenamine	C5H6N2O1S1, C8H11N1	[M+NH4]1+, [M+K]1+	C5H10N3O1S1, C8H11N1K1	1	C19265, C02455, C02846, C05332, C11003, C11004, C14455, C18993	Involved in pathways: . More specifically: . Also associated with compound classes: Carcinogens, Group B: Possibly carcinogenic to humans, Compounds, C Methylthiouracil, Anatomical Therapeutic Chemical classification, H SYSTEMIC HORMONAL PREPARATIONS, EXCL. SEX HORMONES AND INSULINS, H THYROID THERAPY, HB ANTITHYROID PREPARATIONS, HBA Thiouracils, HBA Methylthiouracil, Methylthiouracil, Target-ba…	O=C1C=C(NC(=S)N1)C, NC(C=1C=CC=CC1)C, C=1C=CC(=CC1)N(C)C, NCCC=1C=CC=CC1, NC1=CC=C(C=C1C)C, NC=1C(=CC=CC1C)C, C=1C=CC(=CC1)NCC, NC1=CC(=CC=C1C)C	kegg	, Compounds with biological roles [BR:br08001]	, Peptides	, Amines	, Plantae
162.085	Pimelate, Pimelic acid, Heptanedioic acid, 6-Carboxyhexanoate, (1S,3R,4S)-3,4-Dihydroxycyclohexane-1-carboxylate, 2-Propylsuccinic acid, 2-PSA, Pimelic acid, 3,3-dimethyl-glutaric acid, 3-methyl-adipic acid, Dihydro-3-hydroxy-3-(1-hydroxyethyl)-4-methylfuran-2(3H)-one	C7H12O4	[M+H]1+	C7H13O4	1	C02656, C04687, C16657, LMFA01170051, LMFA01170086, LMFA01170095, LMFA07040007	Involved in pathways: Biotin metabolism, Metabolic pathways. More specifically: Biotin biosynthesis, BioW pathway, pimelate => pimeloyl-CoA => biotin. Also associated with compound classes: Compounds with biological roles, Organic acids, Carboxylic acids, Dicarboxylic acids, C Pimelate, Lipids, FA Fatty acyls, FA Fatty Acids and Conjugates, FA Dicarboxylic acids, C Heptanedioic acid, Involved in …	O=C(O)CCCCCC(=O)O, O=C(O)C1CCC(O)C(O)C1, O=C(O)CC(C(=O)O)CCC, O=C(O)CC(C)(C)CC(=O)O, O=C(O)CCC(C)CC(=O)O, O=C1OCC(C)C1(O)C(O)C	kegg, lipidmaps	Lipids [LM],	Fatty Acyls [FA],	Fatty Acids and Conjugates [FA01], , Fatty esters [FA07]	Plantae,
162.956	Phosphonoacetaldehyde, 2-Phosphonoacetaldehyde, 2-Oxoethylphosphonate	C2H5O4P1	[M+K]1+	C2H5O4P1K1	1	C03167	Involved in pathways: Phosphonate and phosphinate metabolism, Biosynthesis of various secondary metabolites - part 2, Metabolic pathways, Biosynthesis of secondary metabolites, Microbial metabolism in diverse environments. More specifically: Fosfomycin biosynthesis, phosphoenolpyruvate => fosfomycin. Also associated with compound classes:	O=CCP(=O)(O)O	kegg
162.96	Cacodylate, Dimethylarsinate	C2H7As1O2	[M+Na]1+	C2H7As1O2Na1	1	C07308	Involved in pathways: . More specifically: . Also associated with compound classes: Pesticides, Herbicides, Arsenical herbicides, C Cacodylate, Carcinogens, Group B: Possibly carcinogenic to humans, Compounds, C Dimethylarsinate	O=[As](O)(C)C	kegg
162.973	Sulfur mustard, Mustard gas, Iprit	C4H8Cl2S1	[M+H]1+	C4H9Cl2S1	1	C19164	Involved in pathways: Chemical carcinogenesis. More specifically: . Also associated with compound classes: Carcinogens, Group : Carcinogenic to humans, Compounds, C Sulfur mustard	ClCCSCCCl	kegg
163.02	6-Hydroxynicotinate, 6-Hydroxynicotinic acid, 4-Nitrophenol, p-Nitrophenol, PNP, Niphen, 4-Hydroxynitrobenzene, 2-Nitrophenol, o-Nitrophenol, 3-Nitrophenol, m-Hydroxynitrobenzene, 3-Hydroxypicolinic acid, 5-chloropentanoic acid	C6H5N1O3, C5H9Cl1O2	[M+Na]1+	C6H5N1O3Na1, C5H9Cl1O2Na1	1	C01020, C00870, C01988, C14418, C18620, LMFA01090154	Involved in pathways: Nicotinate and nicotinamide metabolism, Metabolic pathways, Microbial metabolism in diverse environments. More specifically: Nicotinate degradation, nicotinate => fumarate. Also associated with compound classes: Phytochemical compounds, Alkaloids, Alkaloids derived from nicotinic acid, Pyridine alkaloids, C -Hydroxynicotinate, Involved in pathways: Aminobenzoate degradation,…	O=C(O)C1=CN=C(O)C=C1, O=[N+]([O-])C1=CC=C(O)C=C1, O=[N+]([O-])C=1C=CC=CC1O, O=[N+]([O-])C=1C=CC=C(O)C1, O=C(O)C1=NC=CC=C1O, O=C(O)CCCCCl	kegg, lipidmaps	Phytochemical compounds [BR:br08003], , Lipids [LM]	Alkaloids, , Fatty Acyls [FA]	Alkaloids derived from nicotinic acid, , Fatty Acids and Conjugates [FA01]	Plantae,
163.023	3-Aminopropanesulfonate, 3-Amino-1-propanesulfonic acid, Bis(2-chloroethyl)ether, 2,2'-Dichlorethyl ether, 1,5-Dichloro-3-oxapentane	C3H9N1O3S1, C4H8Cl2O1	[M+Na]1+, [M+NH4]1+	C3H9N1O3S1Na1, C4H12Cl2O1N1	1	C03349, C14688	Involved in pathways: . More specifically: . Also associated with compound classes: Target-based classification of compounds, Ion channels, Cys-loop superfamily, GABA-A, GABAA-receptor, C -Aminopropanesulfonate, Involved in pathways: . More specifically: . Also associated with compound classes: Carcinogens, Group : Not classifiable as to its carcinogenicity to humans, Compounds, C Bisether	O=S(=O)(O)CCCN, ClCCOCCCl	kegg
163.023	3-Aminopropanesulfonate, 3-Amino-1-propanesulfonic acid, Bis(2-chloroethyl)ether, 2,2'-Dichlorethyl ether, 1,5-Dichloro-3-oxapentane	C3H9N1O3S1, C4H8Cl2O1	[M+Na]1+, [M+NH4]1+	C3H9N1O3S1Na1, C4H12Cl2O1N1	1	C03349, C14688	Involved in pathways: . More specifically: . Also associated with compound classes: Target-based classification of compounds, Ion channels, Cys-loop superfamily, GABA-A, GABAA-receptor, C -Aminopropanesulfonate, Involved in pathways: . More specifically: . Also associated with compound classes: Carcinogens, Group : Not classifiable as to its carcinogenicity to humans, Compounds, C Bisether	O=S(=O)(O)CCCN, ClCCOCCCl	kegg
163.062	3-Methoxybenzyl alcohol, 3-Anise alcohol, 3-Anisyl alcohol, 4-Hydroxyphenylethanol, Tyrosol, 3-Ethylcatechol, 2,3-Dihydroxyethylbenzene, 3-Ethyl-benzene-1,2-diol, Styrene-cis-2,3-dihydrodiol, cis-3-Ethenylcyclohexa-3,5-diene-1,2-diol, 2-Methyl-6-oxohepta-2,4-dienal, 1-(4'-Hydroxyphenyl)ethanol, 4-Hydroxy-alpha-methyl-benzenemethanol, 4-(1-Hydroxyethyl)phenol, (2E,4E,6E)-7-Hydroxy-4-methylhepta-2,…	C8H10O2, C6H11N1O2S1, C5H8N2O4, C5H5N1O4	[M+Na]1+, [M+H]1+, [M+NH4]1+	C8H10O2Na1, C6H12N1O2S1, C5H9N2O4	1	C03352, C06044, C06728, C07084, C11480, C13638, C20694, C16759, C20204, C03409, C08298, C18232, C19483, C20232, C20846, LMFA08020194	Involved in pathways: . More specifically: . Also associated with compound classes:, Involved in pathways: Tyrosine metabolism, Metabolic pathways. More specifically: . Also associated with compound classes: , Involved in pathways: Ethylbenzene degradation, Metabolic pathways, Microbial metabolism in diverse environments, Degradation of aromatic compounds. More specifically: . Also associated wit…	OCC=1C=CC=C(OC)C1, OC1=CC=C(C=C1)CCO, OC1=CC=CC(=C1O)CC, OC1C=CC=C(C=C)C1O, O=CC(=CC=CC(=O)C)C, OC1=CC=C(C=C1)C(O)C, O=CC=CC(=CC=CO)C, O=C(O)C(N)CSCC=C, O=C(C=CSC)NCCO, O=C(O)CC(NC=N)C(=O)O, [H]C1(ONC(=O)C1)C(N)C(=O)O, O=CNC(=O)C=CC(=O)O, O=NN1CC(O)CC1C(=O)O, O=C(N)NC=C(C(=O)OO)C, O=C(N)NC(=O)C(C(=O)O)C	kegg, lipidmaps	, Phytochemical compounds [BR:br08003], Lipids [LM]	, Amino acid related compounds, Fatty Acyls [FA]	, Others, Fatty amides [FA08]	, Plantae
163.096	D-Alanyl-D-alanine, D-Ala-D-Ala, N5-Methyl-L-glutamine, N(gamma)-Acetyldiaminobutyrate, N4-Acetyl-L-2,4-diaminobutyrate, N4-Acetyl-L-2,4-diaminobutanoate, (2S)-4-Acetamido-2-aminobutanoate, Daminozide, 2-Hydroxymethylclavam, N(alpha)-Acetyl-L-2,4-diaminobutyrate, N-alpha-Acetyl-L-2,4-diaminobutyrate, N2-Acetyl-L-2,4-diaminobutanoate, (2S)-2-Acetamido-4-aminobutanoate, beta-Cymaropyranose, D-Cymar…	C6H12N2O3, C6H9N1O3, C7H14O4	[M+H]1+, [M+NH4]1+	C6H13N2O3, C7H15O4	1	C00993, C03153, C06442, C10996, C17357, C19929, C08234, C08237	Involved in pathways: D-Alanine metabolism, Peptidoglycan biosynthesis, Metabolic pathways, Vancomycin resistance. More specifically: . Also associated with compound classes: Compounds with biological roles, Peptides, Dipeptides, C D-Alanyl-D-alanine, Involved in pathways: . More specifically: . Also associated with compound classes:, Involved in pathways: Glycine, serine and threonine metabolism…	O=C(O)C(NC(=O)C(N)C)C, O=C(O)C(N)CCC(=O)NC, O=C(O)C(N)CCNC(=O)C, O=C(O)CCC(=O)NN(C)C, [H]C12OC(CO)CN2C(=O)C1, O=C(O)C(NC(=O)C)CCN, OC1OC(C)C(O)C(OC)C1	kegg	Compounds with biological roles [BR:br08001],	Peptides,	Peptides,
163.1	Nona-2,6-dienal, 2,6-Nonadienal, (2E,6Z)-, Isophorone, 1,1,3-Trimethyl-3-cyclohexene-5-one, 3,6-Nonadienal, 5,6-undecadien-8,10-diyn-1-ol, (2E,6Z)-nona-2,6-dienal, 2,6-nonadienal, 2,4-nonadienal, 3,6-nonadienal, 4E,8-Nonadienal, 4Z,8-Nonadienal, 5,7-nonadienal, 6,8-nonadienal	C9H14O1, C11H12O1	[M+Na]1+, [M+H]1+	C9H14O1Na1, C11H13O1	1	C08499, C14743, C16323, LMFA05000709, LMFA06000117, LMFA06000046, LMFA06000045, LMFA06000047, LMFA06000135, LMFA06000139, LMFA06000048, LMFA06000049	Involved in pathways: . More specifically: . Also associated with compound classes:, Involved in pathways: alpha-Linolenic acid metabolism, Biosynthesis of secondary metabolites. More specifically: . Also associated with compound classes: , Systematic name: 5,6(R)-undecadien-8,10-diyn-1-ol. In class(es): fatty acids and conjugates, Systematic name: 2E,6Z-nonadienal. In class(es): fatty acids and …	O=CC=CCCC=CCC, O=C1C=C(C)CC(C)(C)C1, O=CCC=CCC=CCC, [H]C(C#CC#C)=C=C([H])CCCCO, [H]C(=O)C=CCCC=CCC, [H]C(=O)C=CC=CCCCC, [H]C(=O)CC=CCC=CCC, [H]C(=O)CCC=CCCC=C, [H]C(=O)CCCC=CC=CC, [H]C(=O)CCCCC=CC=C	kegg, lipidmaps	Lipids [LM],	Fatty Acyls [FA],	Fatty aldehydes [FA06], , Fatty alcohols [FA05]	Plantae,
163.13	4-Amino-1-piperidinecarboxylic acid, Adipamide	C6H12N2O2	[M+NH4]1+	C6H16N3O2	1	C16837, LMFA08010017	Involved in pathways: . More specifically: . Also associated with compound classes:, Systematic name: adipamide. In class(es): fatty acids and conjugates, n-acyl amines	O=C(O)N1CCC(N)CC1, O=C(N)CCCCC(=O)N	kegg, lipidmaps	, Lipids [LM]	, Fatty Acyls [FA]	, Fatty amides [FA08]
163.95	Sulfoacetaldehyde, 2-Sulfoacetaldehyde	C2H4O4S1	[M+K]1+	C2H4O4S1K1	1	C00593	Involved in pathways: Taurine and hypotaurine metabolism, Methane metabolism, Metabolic pathways, Microbial metabolism in diverse environments. More specifically: Coenzyme M biosynthesis. Also associated with compound classes:	O=CCS(=O)(=O)O	kegg
164.025	2-Amino-5-nitrothiazole, Aminonitrothiazole	C3H3N3O2S1	[M+NH4]1+	C3H7N4O2S1	1	C19324	Involved in pathways: . More specifically: . Also associated with compound classes: Carcinogens, Group : Not classifiable as to its carcinogenicity to humans, Compounds, C -Amino--nitrothiazole	O=[N+]([O-])C=1SC(=NC1)N	kegg
164.03	para-Anisidine, 1-Amino-4-methoxybenzene, ortho-Anisidine, o-Anisidine, 1-(1-Oxopropyl)-1H-imidazole, N-Propanoylimidazole, N-Propionylimidazole, Methylimidazole acetaldehyde, 1-Methylimidazole-4-acetaldehyde, Methylimidazoleacetaldehyde, Bis(2-chloroethyl)ether, 2,2'-Dichlorethyl ether, 1,5-Dichloro-3-oxapentane	C7H9N1O1, C6H8N2O1, C4H8Cl2O1	[M+K]1+, [M+NH4]1+	C7H9N1O1K1, C6H8N2O1K1, C4H12Cl2O1N1	1	C19326, C19191, C03007, C05827, C14688	Involved in pathways: . More specifically: . Also associated with compound classes: Carcinogens, Group : Not classifiable as to its carcinogenicity to humans, Compounds, C para-Anisidine, Involved in pathways: . More specifically: . Also associated with compound classes: Carcinogens, Group B: Possibly carcinogenic to humans, Compounds, C ortho-Anisidine, Involved in pathways: . More specifically:…	O(C1=CC=C(N)C=C1)C, O(C=1C=CC=CC1N)C, O=C(N1C=NC=C1)CC, O=CCC=1N=CN(C1)C, ClCCOCCCl	kegg
164.093	3-Methyleneoxindole, 2(1H)-Quinolinone, Quinolin-2(1H)-one, Isocarbostyril, 1(2H)-Isoquinolinone, Isoquinolin-1(2H)-one, 4-Hydroxyquinoline, Quinolin-4-ol, Quinolin-2-ol, 2-Quinolone, 2-Hydroxyquinoline, 2-Quinolinol, Indole-3-carboxaldehyde, Indole-3-carbaldehyde, 1-Ethyl-2-benzimidazolinone, 1-EBIO, 8-Hydroxyquinoline, Oxyquinoline, 4-[(E)-2-Isocyanoethenyl]phenol, Tropinone, 3-Tropanone, Supin…	C9H7N1O1, C9H10N2O1, C8H13N1O1	[M+NH4]1+, [M+H]1+, [M+Na]1+	C9H11N2O1, C8H13N1O1Na1	1	C02796, C06415, C06324, C06343, C06338, C08493, C13840, C19434, C21890, C00783, C10400, C16697	Involved in pathways: . More specifically: . Also associated with compound classes:, Involved in pathways: . More specifically: . Also associated with compound classes: Carcinogens, Group : Not classifiable as to its carcinogenicity to humans, Compounds, C -Hydroxyquinoline, Anatomical Therapeutic Chemical classification, A ALIMENTARY TRACT AND METABOLISM, A STOMATOLOGICAL PREPARATIONS, AA STOMAT…	O=C1NC=2C=CC=CC2C1=C, O=C1C=CC=2C=CC=CC2N1, O=C1NC=CC=2C=CC=CC21, OC=1C=CN=C2C=CC=CC12, OC=1N=C2C=CC=CC2=CC1, O=CC1=CNC=2C=CC=CC12, O=C1NC=2C=CC=CC2N1CC, OC=1C=CC=C2C=CC=NC12, [C-]#[N+]C=CC1=CC=C(O)C=C1, O=C1CC2N(C)C(C1)CC2, [H]C12C(=CCN2CCC1)CO, [H]C12C(=O)CCN2CCCC1	kegg	, Phytochemical compounds [BR:br08003]	, Alkaloids	, Alkaloids derived from ornithine	, Plantae
164.91	Selenophosphoric acid, Selenophosphate, Chloropicrin	H3O3P1Se1, C1Cl3N1O2	[M+H]1+	H4O3P1Se1, C1Cl3N1O2H1	1	C05172, C18445	Involved in pathways: Selenocompound metabolism, Metabolic pathways. More specifically: . Also associated with compound classes: , Involved in pathways: . More specifically: . Also associated with compound classes: Pesticides, Fungicides, Organochlorine fungicides, C Chloropicrin	[H][Se]P(=O)(O)O, O=[N+]([O-])C(Cl)(Cl)Cl	kegg
164.95	Selenate, Selenic acid, Sulfoacetaldehyde, 2-Sulfoacetaldehyde	H2O4Se1, C2H4O4S1	[M+NH4]1+, [M+K]1+	H6O4Se1N1, C2H4O4S1K1	1	C05697, C00593	Involved in pathways: Selenocompound metabolism. More specifically: . Also associated with compound classes:, Involved in pathways: Taurine and hypotaurine metabolism, Methane metabolism, Metabolic pathways, Microbial metabolism in diverse environments. More specifically: Coenzyme M biosynthesis. Also associated with compound classes:	O=[Se](=O)(O)O, O=CCS(=O)(=O)O	kegg
164.986	2-Hydroxy-1,4-benzoquinone, Hydroxybenzoquinone, Furan-2,5-dicarbaldehyde, 2,5-Furandicarboxaldehyde	C6H4O3	[M+K]1+	C6H4O3K1	1	C07103, C20899	Involved in pathways: Chlorocyclohexane and chlorobenzene degradation, Aminobenzoate degradation, Metabolic pathways, Microbial metabolism in diverse environments. More specifically: . Also associated with compound classes: , Involved in pathways: . More specifically: . Also associated with compound classes:	O=C1C=CC(=O)C(O)=C1, O=CC=1OC(C=O)=CC1	kegg
164.99	Methamidophos, Dalapon, 2,2-DPA, 2,2-Dichloropropanoic acid, 3,3-dichloro-propionic acid	C2H8N1O2P1S1, C3H4Cl2O2	[M+Na]1+, [M+NH4]1+	C2H8N1O2P1S1Na1, C3H8Cl2O2N1	1	C18667, C18600, LMFA01090067	Involved in pathways: . More specifically: . Also associated with compound classes: Pesticides, Insecticides, Phosphoramido insecticides, C Methamidophos, Target-based classification of compounds, Enzymes, Hydrolases, ACHE; acetylcholinesterase, Involved in pathways: . More specifically: . Also associated with compound classes: Pesticides, Herbicides, Others, C Dalapon, Systematic name: 3,3-dichl…	O=P(OC)(SC)N, O=C(O)C(Cl)(Cl)C, O=C(O)CC(Cl)Cl	kegg, lipidmaps	, Lipids [LM]	, Fatty Acyls [FA]	, Fatty Acids and Conjugates [FA01]
165.037	2-Chloro-4-hydroxy-6-amino-1,3,5-triazine, Acetylcysteine, N-Acetyl-L-cysteine, Tiopronin, (5-(but-3-en-1-yn-1-yl)thiophen-2-yl)methanol	C3H3Cl1N4O1, C5H9N1O3S1, C9H8O1S1	[M+NH4]1+, [M+H]1+	C3H7Cl1N5O1, C5H10N1O3S1, C9H9O1S1	1	C08735, C06809, C12876, LMFA12000349	Involved in pathways: Atrazine degradation, Microbial metabolism in diverse environments. More specifically: . Also associated with compound classes: , Involved in pathways: . More specifically: . Also associated with compound classes: Anatomical Therapeutic Chemical classification, R RESPIRATORY SYSTEM, R COUGH AND COLD PREPARATIONS, RC EXPECTORANTS, EXCL. COMBINATIONS WITH COUGH SUPPRESSANTS, R…	ClC=1N=C(O)N=C(N1)N, O=C(O)C(NC(=O)C)CS, O=C(O)CNC(=O)C(S)C, OCC=1SC(C#CC=C)=CC1	kegg, lipidmaps	, Lipids [LM]	, Fatty Acyls [FA]	, Oxygenated hydrocarbons [FA12]
165.076	2-Oxoglutaramate, 2-Oxoglutaramic acid, alpha-Ketoglutaramate, 2-Ketoglutaramate, 4-Oxoglutaramate, 4-Ketoglutaramate, L-Rhamnose, 6-Deoxy-L-mannose, L-Mannomethylose, L-Rhamnopyranose, 6-Deoxy-D-galactose, D-Fucose, 6-Deoxy-L-galactose, L-Fucose, D-Rhamnose, 6-Deoxy-D-mannose, D-Mannomethylose, beta-D-Fucose, beta-L-Rhamnose, beta-6-Deoxy-L-mannose, beta-L-Mannomethylose, beta-L-Rhamnopyranose, …	C5H7N1O4, C6H12O5, C6H11N3O1	[M+NH4]1+, [M+H]1+, [M+Na]1+	C5H11N2O4, C6H13O5, C6H11N3O1Na1	1	C00940, C05572, C00507, C01018, C01019, C01684, C02095, C02338, C02476, C02522, C08352, C20835, C20836, C21033, C21058, C22093, C00586, C02781, C00861, C01721, C02431, C07326, C16538, C08258, C08259, C00860, LMFA01050098	Involved in pathways: Alanine, aspartate and glutamate metabolism, Metabolic pathways. More specifically: . Also associated with compound classes: , Involved in pathways: Histidine metabolism. More specifically: . Also associated with compound classes:, Involved in pathways: Fructose and mannose metabolism, Metabolic pathways, Microbial metabolism in diverse environments. More specifically: . Als…	O=C(O)C(=O)CCC(=O)N, O=C(N)C(=O)CCC(=O)O, OC1OC(C)C(O)C(O)C1O, OCC1OC(O)CC(O)C1O, O=C(CO)C(O)C(O)C(O)C, [H]C1(OC(O)C(O)C1O)C(O)C, OCC1OCC(O)C(O)C1O, OC1CC(O)C(O)C(O)C1O, OCC(N)CC=1N=CNC1, O=C(O)CC(O)C(O)C(O)C	kegg, lipidmaps	, Compounds with biological roles [BR:br08001], Lipids [LM]	, Carbohydrates, Fatty Acyls [FA]	, Monosaccharides, Fatty Acids and Conjugates [FA01]	, Plantae
165.08	cis-1,2-Dihydronaphthalene-1,2-diol, (1R,2S)-1,2-Dihydronaphthalene-1,2-diol, (1S,2S)-1,2-Dihydronaphthalene-1,2-diol, trans-1,2-Dihydronaphthalene-1,2-diol, 1,2-Dihydronaphthalene-1,2-diol, Methyl cinnamate, 3-Phenyl-2-propenoic acid methyl, Isosafrole, p-Methoxycinnamaldehyde, 4-Methoxycinnamaldehyde, Safrole, 4-Hydroxycinnamoylmethane, p-Hydroxybenzalacetone, 4-(p-Hydroxyphenyl)-3-buten-2-one,…	C10H10O2, C8H12O2, C6H10O2S1, C6H13N1O2S1	[M+H]1+, [M+Na]1+, [M+NH4]1+	C10H11O2, C8H12O2Na1, C6H14O2S1N1, C6H14N1O2S1	1	C04314, C04514, C06205, C06358, C10472, C10475, C10490, C12088, C15419, C20269, C06727, C16656, C18011, C19311, C11072, C11227, C17213, LMFA01031040, LMFA01030783, LMPR0102110001, LMFA05000563, LMFA05000562, LMFA01030577, LMFA07010858, LMFA07010882, LMFA07010779, LMFA07010180, LMFA01030795, LMFA01140031, LMFA01030441, LMFA01030442, LMFA01030578, LMFA07010177, LMFA06000129, LMFA06000037, LMFA06000…	Involved in pathways: Naphthalene degradation, Metabolic pathways, Microbial metabolism in diverse environments, Degradation of aromatic compounds. More specifically: Naphthalene degradation, naphthalene => salicylate. Also associated with compound classes: , Involved in pathways: . More specifically: . Also associated with compound classes:, Involved in pathways: Metabolism of xenobiotics by cyt…	OC1C=CC=2C=CC=CC2C1O, O=C(OC)C=CC=1C=CC=CC1, O1C2=CC=C(C=CC)C=C2OC1, O=CC=CC1=CC=C(OC)C=C1, O1C2=CC=C(C=C2OC1)CC=C, O=C(C=CC1=CC=C(O)C=C1)C, O=C(O)C1CC1C=2C=CC=CC2, O=C1C=CC(=CC=C)C=C1OC, OC1C=CC=C(CC)C1O, O=C(O)C(=CC=C)CCC, O=CCC=CC=C(C)CO, O1CC1C2CCC3OC3C2, O=C(O)CC1SCCC1, O=C(O)C(N)CCSCC, O=C(O)C(N)CCCSC, O=C(O)C=CC#CC#CCCC, O=C(O)CCC#CC#CC=CC, O=C1C=C(C=CC=C1O)C(=C)C, O=C(C=CC=C(C)CO)C, O=C(O…	kegg, lipidmaps	, Lipids [BR:br08002], Lipids [LM]	, FA Fatty acyls, Fatty Acyls [FA], Prenol Lipids [PR]	, FA01 Fatty Acids and Conjugates, Fatty Acids and Conjugates [FA01], Isoprenoids [PR01], Fatty alcohols [FA05], Fatty esters [FA07], Fatty aldehydes [FA06]	, Plantae
165.95	Selenate, Selenic acid	H2O4Se1	[M+NH4]1+	H6O4Se1N1	1	C05697	Involved in pathways: Selenocompound metabolism. More specifically: . Also associated with compound classes:	O=[Se](=O)(O)O	kegg
166.034	5-Tetrazolyl-glycine, Tet-glycine, 2-decene-4,6,8-triyn-1-al	C3H5N5O2, C10H6O1	[M+Na]1+	C3H5N5O2Na1, C10H6O1Na1	1	C13738, LMFA06000063	Involved in pathways: . More specifically: . Also associated with compound classes:, Systematic name: 2-decene-4,6,8-triyn-1-al. In class(es): fatty acids and conjugates, fatty esters	O=C(O)C(N)C1=NN=NN1, [H]C(=O)C=CC#CC#CC#CC	kegg, lipidmaps	, Lipids [LM]	, Fatty Acyls [FA]	, Fatty aldehydes [FA06]
166.068	1-Carboxybiuret, N-[(Carbamoylamino)carbonyl]carbamate	C3H5N3O4	[M+NH4]1+	C3H9N4O4	1	C22084	Involved in pathways: Atrazine degradation, Metabolic pathways, Microbial metabolism in diverse environments. More specifically: . Also associated with compound classes:	O=C(O)NC(=O)NC(=O)N	kegg
166.94	Sulfoacetaldehyde, 2-Sulfoacetaldehyde	C2H4O4S1	[M+K]1+	C2H4O4S1K1	1	C00593	Involved in pathways: Taurine and hypotaurine metabolism, Methane metabolism, Metabolic pathways, Microbial metabolism in diverse environments. More specifically: Coenzyme M biosynthesis. Also associated with compound classes:	O=CCS(=O)(=O)O	kegg
166.944	TCE epoxide, Trichloroethylene epoxide, Trichloroepoxyethane, Dichloroacetyl chloride, Chloral, Trichloroacetaldehyde	C2H1Cl3O1	[M+NH4]1+	C2H5Cl3O1N1	1	C11148, C14867, C14866	Involved in pathways: Chloroalkane and chloroalkene degradation, Metabolism of xenobiotics by cytochrome P450, Microbial metabolism in diverse environments, Chemical carcinogenesis. More specifically: . Also associated with compound classes: , Involved in pathways: Metabolism of xenobiotics by cytochrome P450, Chemical carcinogenesis. More specifically: . Also associated with compound classes: , …	ClC1OC1(Cl)Cl, O=C(Cl)C(Cl)Cl, O=CC(Cl)(Cl)Cl	kegg
167.02	2-Hydroxymuconate semialdehyde, 2-Hydroxymuconic semialdehyde, 2-Hydroxymuconate-6-semialdehyde, cis,cis-Muconate, cis,cis-Hexadienedioate, cis,cis-2,4-Hexadienedioic acid, cis,trans-Hexadienedioate, 2-Oxo-2,3-dihydrofuran-5-acetate, 3-Oxoadipate enol-lactone, 4,5-Dihydro-5-oxofuran-2-acetate, 5-Oxo-4,5-dihydrofuran-2-acetate, 1,2,3,5-Tetrahydroxybenzene, 2,5-Dihydro-5-oxofuran-2-acetate, 2-Oxo-2…	C6H6O4	[M+Na]1+	C6H6O4Na1	1	C00682, C02480, C03647, C03586, C03743, C04105, C14610, C06603, C14516, C20448, C20900, LMFA01170077, LMFA01170124, LMFA01030927, LMFA01030926, LMFA01030970	Involved in pathways: Chlorocyclohexane and chlorobenzene degradation, Benzoate degradation, Metabolic pathways, Microbial metabolism in diverse environments, Degradation of aromatic compounds. More specifically: Catechol meta-cleavage, catechol => acetyl-CoA / 4-methylcatechol => propanoyl-CoA. Also associated with compound classes: , Involved in pathways: Benzoate degradation, Metabolic pathway…	O=CC=CC=C(O)C(=O)O, O=C(O)C=CC=CC(=O)O, O=C(O)CC=1OC(=O)CC1, OC=1C=C(O)C(O)=C(O)C1, O=C1OC(C=C1)CC(=O)O, O=CC=C(O)C=CC(=O)O, O=C1C=C(OC=C1O)CO, O=C(O)C=1OC(=CC1)CO, O=CC=1OC(=CC1)C(O)O, [H]C(=O)C=CC=C(O)C(=O)O, [H]C(=O)C([H])=C([H])C([H])=C(O)C(=O)O	kegg, lipidmaps	, Lipids [LM]	, Fatty Acyls [FA]	, Fatty Acids and Conjugates [FA01]	, Plantae
167.091	4-Guanidinobutanamide, L-Glutamate, L-Glutamic acid, L-Glutaminic acid, Glutamate, D-Glutamate, D-Glutamic acid, D-Glutaminic acid, D-2-Aminoglutaric acid, Glutamate, Glutaminic acid, 2-Aminoglutaric acid, O-Acetyl-L-serine, O3-Acetyl-L-serine, L-threo-3-Methylaspartate, (2S,3S)-3-Methylaspartate, N-(Carboxymethyl)-D-alanine, Strombine, 2-Oxo-4-hydroxy-5-aminovalerate, 3-Aminopentanedioate, Isogl…	C5H12N4O1, C5H9N1O4	[M+Na]1+, [M+NH4]1+	C5H12N4O1Na1, C5H13N2O4	1	C03078, C00025, C00217, C00302, C00979, C03618, C03790, C05941, C05574, C05938, C12269	Involved in pathways: Arginine and proline metabolism, Metabolic pathways. More specifically: . Also associated with compound classes: , Involved in pathways: Arginine biosynthesis, Alanine, aspartate and glutamate metabolism, Arginine and proline metabolism, Carbapenem biosynthesis, Histidine metabolism, Taurine and hypotaurine metabolism, D-Glutamine and D-glutamate metabolism, Glutathione meta…	O=C(N)CCCNC(=N)N, O=C(O)CCC(N)C(=O)O, O=C(O)C(N)COC(=O)C, O=C(O)C(N)C(C(=O)O)C, O=C(O)CNC(C(=O)O)C, O=C(O)C(=O)CC(O)CN, O=C(O)CC(N)CC(=O)O, O=CC(O)CC(N)C(=O)O, O=C(O)CC(NC)C(=O)O	kegg	, Compounds with biological roles [BR:br08001]	, Peptides#Hormones and transmitters, Peptides	, Amino acids#Neurotransmitters, Amino acids	, Plantae
167.091	L-Glutamate, L-Glutamic acid, L-Glutaminic acid, Glutamate, D-Glutamate, D-Glutamic acid, D-Glutaminic acid, D-2-Aminoglutaric acid, Glutamate, Glutaminic acid, 2-Aminoglutaric acid, O-Acetyl-L-serine, O3-Acetyl-L-serine, L-threo-3-Methylaspartate, (2S,3S)-3-Methylaspartate, N-(Carboxymethyl)-D-alanine, Strombine, 2-Oxo-4-hydroxy-5-aminovalerate, 3-Aminopentanedioate, Isoglutamate, Isoglutamic ac…	C5H9N1O4, C6H14O5	[M+NH4]1+, [M+H]1+	C5H13N2O4, C6H15O5	1	C00025, C00217, C00302, C00979, C03618, C03790, C05941, C05574, C05938, C12269, LMFA05000598	Involved in pathways: Arginine biosynthesis, Alanine, aspartate and glutamate metabolism, Arginine and proline metabolism, Carbapenem biosynthesis, Histidine metabolism, Taurine and hypotaurine metabolism, D-Glutamine and D-glutamate metabolism, Glutathione metabolism, Neomycin, kanamycin and gentamicin biosynthesis, Glyoxylate and dicarboxylate metabolism, Butanoate metabolism, C5-Branched dibas…	O=C(O)CCC(N)C(=O)O, O=C(O)C(N)COC(=O)C, O=C(O)C(N)C(C(=O)O)C, O=C(O)CNC(C(=O)O)C, O=C(O)C(=O)CC(O)CN, O=C(O)CC(N)CC(=O)O, O=CC(O)CC(N)C(=O)O, O=C(O)CC(NC)C(=O)O, OCC(O)C(O)C(O)C(O)C	kegg, lipidmaps	Compounds with biological roles [BR:br08001], , Lipids [LM]	Peptides#Hormones and transmitters, Peptides, , Fatty Acyls [FA]	Amino acids#Neurotransmitters, Amino acids, , Fatty alcohols [FA05]	Plantae,
167.13	Fagomine, N-Hydroxy-L-isoleucine, (4S)-4-Hydroxy-L-isoleucine, Hydroxyisoleucine, (2R,3R,4R)-2-Amino-4-hydroxy-3-methylpentanoic acid	C6H13N1O3	[M+NH4]1+	C6H17N2O3	1	C10144, C20310, C20802, LMFA01050440	Involved in pathways: . More specifically: . Also associated with compound classes: Phytochemical compounds, Alkaloids, Alkaloids derived from lysine, Piperidine alkaloids, C Fagomine, Involved in pathways: Cyanoamino acid metabolism, Biosynthesis of secondary metabolites. More specifically: . Also associated with compound classes: , Involved in pathways: . More specifically: . Also associated wi…	OCC1NCCC(O)C1O, O=C(O)C(NO)C(C)CC, O=C(O)C(N)C(C)C(O)C	kegg, lipidmaps	Phytochemical compounds [BR:br08003], , Lipids [LM]	Alkaloids, , Fatty Acyls [FA]	Alkaloids derived from lysine, , Fatty Acids and Conjugates [FA01]	Plantae,
168.06	7-Methylxanthine, 3-Methylxanthine, 1-Methylxanthine, 4-Methylthio-2-oxobutanoic acid, 4-Methylthio-2-oxobutanoate, 4-(Methylsulfanyl)-2-oxobutanoate, 2-Keto-4-methylthiobutyric acid, 2-Oxo-4-methylthiobutanoate, 2-Oxo-4-methylthiobutanoic acid, L-Methionine S-oxide, L-Methionine (R)-S-oxide, L-Methionine (S)-S-oxide, 2-oxo-4-methylthio-butanoic acid	C6H6N4O2, C5H8O3S1, C5H11N1O3S1	[M+H]1+, [M+NH4]1+	C6H7N4O2, C5H12O3S1N1, C5H12N1O3S1	1	C16353, C16357, C16358, C01180, C02989, C15998, C15999, LMFA01060170	Involved in pathways: Caffeine metabolism, Metabolic pathways, Biosynthesis of secondary metabolites, Microbial metabolism in diverse environments. More specifically: . Also associated with compound classes: Phytochemical compounds, Alkaloids, Others, Purine alkaloids, C -Methylxanthine, Involved in pathways: Cysteine and methionine metabolism, Glucosinolate biosynthesis, Biosynthesis of plant se…	O=C1NC(=O)C2=C(N=CN2C)N1, O=C1NC(=O)N(C=2N=CNC12)C, O=C1NC=2N=CNC2C(=O)N1C, O=C(O)C(=O)CCSC, O=C(O)C(N)CCS(=O)C	kegg, lipidmaps	Phytochemical compounds [BR:br08003], Lipids [LM],	Alkaloids, Fatty Acyls [FA],	Others, Fatty Acids and Conjugates [FA01],	Plantae,
168.094	4-Guanidinobutanamide, Methyl 2-(methylthio)butyrate, Methyl 3-(methylthio)butanoate, Methyl 4-(methylthio)butyrate, Ethyl 3-mercaptobutyrate, Methylthiomethyl butyrate	C5H12N4O1, C6H12O2S1	[M+Na]1+, [M+NH4]1+	C5H12N4O1Na1, C6H16O2S1N1	1	C03078, LMFA07010938, LMFA07010947, LMFA07010952, LMFA07010863, LMFA07010968	Involved in pathways: Arginine and proline metabolism, Metabolic pathways. More specifically: . Also associated with compound classes: , Systematic name: methyl 2-(methylsulfanyl)butanoate. In class(es): fatty acids and conjugates, wax diesters, Systematic name: methyl 3-(methylsulfanyl)butanoate. In class(es): fatty acids and conjugates, wax diesters, Systematic name: methyl 4-(methylsulfanyl)bu…	O=C(N)CCCNC(=N)N, O=C(OC)C(SC)CC, O=C(OC)CC(SC)C, O=C(OC)CCCSC, O=C(OCC)CC(S)C, O=C(OCSC)CCC	kegg, lipidmaps	, Lipids [LM]	, Fatty Acyls [FA]	, Fatty esters [FA07]
168.964	4-Chlorophenol, p-Chlorophenol, Parachlorophenol, 3-Chlorophenol, 2-Chlorophenol, 2-Chloro-1-hydroxybenzene	C6H5Cl1O1	[M+K]1+	C6H5Cl1O1K1	1	C02124, C14270, C14219	Involved in pathways: Chlorocyclohexane and chlorobenzene degradation, Metabolic pathways, Microbial metabolism in diverse environments, Degradation of aromatic compounds. More specifically: . Also associated with compound classes: , Involved in pathways: . More specifically: . Also associated with compound classes:	ClC1=CC=C(O)C=C1, ClC1=CC=CC(O)=C1, ClC=1C=CC=CC1O	kegg
169.03	Thiodiacetic acid, 2-Oxoglutaramate, 2-Oxoglutaramic acid, alpha-Ketoglutaramate, 2-Ketoglutaramate, 4-Oxoglutaramate, 4-Ketoglutaramate, Ethchlorvynol	C4H6O4S1, C5H7N1O4, C7H9Cl1O1	[M+NH4]1+, [M+Na]1+	C4H10O4S1N1, C5H7N1O4Na1, C7H9Cl1O1Na1	1	C14872, C00940, C05572, C07833	Involved in pathways: Metabolism of xenobiotics by cytochrome P450. More specifically: . Also associated with compound classes:, Involved in pathways: Alanine, aspartate and glutamate metabolism, Metabolic pathways. More specifically: . Also associated with compound classes: , Involved in pathways: Histidine metabolism. More specifically: . Also associated with compound classes:, Involved in path…	O=C(O)CSCC(=O)O, O=C(O)C(=O)CCC(=O)N, O=C(N)C(=O)CCC(=O)O, ClC=CC(O)(C#C)CC	kegg
169.032	Thiodiacetic acid, Quinolinate, Pyridine-2,3-dicarboxylate, Quinolinic acid, 2,3-Pyridinedicarboxylic acid, o-Nitrobenzoate, 2-Nitrobenzoic acid, 4-Nitrobenzoic acid, p-Nitrobenzoic acid, BBT(OH)2	C4H6O4S1, C7H5N1O4, C8H8O2S1	[M+NH4]1+, [M+H]1+	C4H10O4S1N1, C7H6N1O4, C8H9O2S1	1	C14872, C03722, C16234, C18625, LMFA12000350	Involved in pathways: Metabolism of xenobiotics by cytochrome P450. More specifically: . Also associated with compound classes:, Involved in pathways: Tryptophan metabolism, beta-Alanine metabolism, Nicotinate and nicotinamide metabolism, Biosynthesis of plant secondary metabolites, Biosynthesis of alkaloids derived from ornithine, lysine and nicotinic acid, Metabolic pathways. More specifically:…	O=C(O)CSCC(=O)O, O=C(O)C1=NC=CC=C1C(=O)O, O=C(O)C=1C=CC=CC1[N+](=O)[O-], O=C(O)C1=CC=C(C=C1)[N+](=O)[O-], OCC(O)C#CC=1SC=CC1	kegg, lipidmaps	, Lipids [LM]	, Fatty Acyls [FA]	, Oxygenated hydrocarbons [FA12]	, Plantae
169.07	Pyridoxal, alpha-Oxo-benzeneacetic acid, Benzoylformate, Benzoylformic acid, Phenylglyoxylic acid, Phenylglyoxylate, 2-Oxo-2-phenylacetate, 2-Carboxybenzaldehyde, Phthalaldehydic acid, o-Formylbenzoic acid, 2-Formylbenzoic acid, 2-Formylbenzoate, D-4-Hydroxyphenylglycine, (alphaR)-alpha-Amino-4-hydroxybenzeneacetic acid, L-4-Hydroxyphenylglycine, 3-Hydroxy-4-methylanthranilate, 3-Methoxyanthranil…	C8H9N1O3, C8H6O3, C8H7N1S1, C8H10N2S1, C4H7N1O5	[M+H]1+, [M+NH4]1+	C8H10N1O3, C8H10O3N1, C8H11N2S1, C4H11N2O5	1	C00250, C02137, C03057, C03493, C12323, C03986, C05831, C06051, C10812, C14170, C14171, C20821, C02660, C03098, C07665, C03961, C11511, C19813, C19838	Involved in pathways: Vitamin B6 metabolism, Metabolic pathways, Microbial metabolism in diverse environments, Vitamin digestion and absorption. More specifically: . Also associated with compound classes: Compounds with biological roles, Vitamins and cofactors, Vitamins, Water-soluble vitamins, C Pyridoxal, Risk category of Japanese OTC drugs, Third-class OTC drugs, Inorganic and organic chemical…	O=CC1=C(O)C(=NC=C1CO)C, O=C(O)C(=O)C=1C=CC=CC1, O=CC=1C=CC=CC1C(=O)O, O=C(O)C(N)C1=CC=C(O)C=C1, O=C(O)C1=CC=C(C(O)=C1N)C, O=C(O)C=1C=CC=C(OC)C1N, O=CC1=CN=C(C(O)=C1CO)C, O=CC1=CC=C2OCOC2=C1, O=C(OC)C1=CC=C(N)C=C1O, O=C(OC)C1=CC=C(O)C(N)=C1, O=C(O)C1=CCC2N1C(=O)C2C, N#CSCC=1C=CC=CC1, S=C=NCC=1C=CC=CC1, S=C(N)C=1C=CN=C(C1)CC, O=C(O)C(O)C(N)C(=O)O	kegg	Compounds with biological roles [BR:br08001],	Vitamins and cofactors,	Vitamins,	Plantae,
169.106	2R-aminoheptanoic acid, 2S-aminoheptanoic acid, 2-amino-heptanoic acid	C7H15N1O2	[M+Na]1+	C7H15N1O2Na1	1	LMFA01100013, LMFA01100014, LMFA01100015	Systematic name: 2R-aminoheptanoic acid. In class(es): fatty acids and conjugates, Systematic name: 2S-aminoheptanoic acid. In class(es): fatty acids and conjugates, Systematic name: 2-amino-heptanoic acid. In class(es): fatty acids and conjugates	O=C(O)C(N)CCCCC	lipidmaps	Lipids [LM]	Fatty Acyls [FA]	Fatty Acids and Conjugates [FA01]
169.11	2-Dimethylamino-5,6-dimethylpyrimidin-4-ol, 2-(Dimethylamino)-5,6-dimethyl-1H-pyrimidin-4-one, N-Methylanthranilamide, N-Methyl-2-aminobenzamide, N,N-Dimethyl-4-nitrosoaniline, Accelerine	C8H13N3O1, C8H10N2O1	[M+H]1+, [M+NH4]1+	C8H14N3O1	1	C10916, C17512, C19680	Involved in pathways: . More specifically: . Also associated with compound classes:	O=C1N=C(NC(=C1C)C)N(C)C, O=C(NC)C=1C=CC=CC1N, O=NC1=CC=C(C=C1)N(C)C	kegg
169.146	Triethanolamine, Trolamine	C6H15N1O3	[M+NH4]1+	C6H19N2O3	1	C06771	Involved in pathways: Glycerophospholipid metabolism. More specifically: . Also associated with compound classes: Carcinogens, Group : Not classifiable as to its carcinogenicity to humans, Compounds, C Triethanolamine, Anatomical Therapeutic Chemical classification, D DERMATOLOGICALS, PREPARATIONS FOR TREATMENT OF WOUNDS AND ULCERS, DA CICATRIZANTS, DAX Other cicatrizants, DAX Trolamine, Trolamin…	OCCN(CCO)CCO	kegg
169.15	Spermidine, N-(3-Aminopropyl)-1,4-butane-diamine, 2,5-undecadienal	C7H19N3, C11H18O1	[M+Na]1+, [M+H]1+	C7H19N3Na1, C11H19O1	1	C00315, LMFA06000068	Involved in pathways: Arginine and proline metabolism, beta-Alanine metabolism, Glutathione metabolism, Phenylpropanoid biosynthesis, Biosynthesis of siderophore group nonribosomal peptides, Metabolic pathways, ABC transporters, Bile secretion. More specifically: Polyamine biosynthesis, arginine => agmatine => putrescine => spermidine. Also associated with compound classes: , Systematic name: 2,5…	NCCCNCCCCN, [H]C(=O)C=CCC=CCCCCC	kegg, lipidmaps	, Lipids [LM]	, Fatty Acyls [FA]	, Fatty aldehydes [FA06]	Plantae,
170.013	3,4-Dehydrothiomorpholine-3-carboxylate, Quinoxaline, Zoxazolamine	C5H7N1O2S1, C8H6N2, C7H5Cl1N2O1	[M+Na]1+, [M+K]1+, [M+H]1+	C5H7N1O2S1Na1, C8H6N2K1, C7H6Cl1N2O1	1	C04445, C18575, C13841	Involved in pathways: . More specifically: . Also associated with compound classes:, Involved in pathways: . More specifically: . Also associated with compound classes: Pesticides, Fungicides, Others, C Quinoxaline	O=C(O)C1=NCCSC1, N1=CC=NC2=CC=CC=C12, ClC=1C=CC=2OC(=NC2C1)N	kegg
170.05	6-Mercaptopurine, Mercaptopurine, Thiopurine, 4-Chlorophenylacetonitrile, 4-Chlorobenzyl cyanide, 2-Aceto-2-hydroxybutanoate, (S)-2-Aceto-2-hydroxybutanoate, (S)-2-Hydroxy-2-ethyl-3-oxobutanoate, Mevaldate, Mevaldic acid, 2-Dehydropantoate, (R)-4-Dehydropantoate, 3-Hydroxy-3-methyl-2-oxopentanoic acid, 3-Hydroxy-3-methyl-2-oxopentanoate, (R)-3-Hydroxy-3-methyl-2-oxopentanoate, Adipate, Adipic aci…	C5H4N4S1, C8H6Cl1N1, C6H10O4	[M+NH4]1+, [M+Na]1+	C5H8N5S1, C8H10Cl1N2, C6H10O4Na1	1	C02380, C01756, C03679, C00659, C06006, C00772, C00966, C01053, C04237, C14463, C06104, C06762, C16272, LMFA01050383, LMFA01050501, LMFA01050458, LMFA01020278, LMFA01050457, LMFA01050462, LMFA01170048, LMFA01050343, LMFA01050435, LMFA01170080, LMFA01170117, LMFA01170084	Involved in pathways: Drug metabolism - other enzymes, Bile secretion. More specifically: . Also associated with compound classes: Carcinogens, Group : Not classifiable as to its carcinogenicity to humans, Compounds, C -Mercaptopurine, Anatomical Therapeutic Chemical classification, L ANTINEOPLASTIC AND IMMUNOMODULATING AGENTS, L ANTINEOPLASTIC AGENTS, LB ANTIMETABOLITES, LBB Purine analogues, LB…	S=C1N=CNC=2N=CNC12, SC1=NC=NC=2N=CNC12, N#CCC1=CC=C(Cl)C=C1, O=C(O)C(O)(C(=O)C)CC, O=C1OC(O)CC(O)(C)C1, O=C(O)C(=O)C(C)(C)CO, O=CC(C)(C)C(O)C(=O)O, O=C(O)C(=O)C(O)(C)CC, O=C(O)CCCCC(=O)O, O=C(O)C(=O)CC(O)CC, O=C(O)CC(O)CC(=O)C, O=C(O)CC(C(=O)O)(C)C, O=C(O)CC(C)CC(=O)O, O=C(O)CCC(C(=O)O)C	kegg, lipidmaps	, Lipids [LM]	, Fatty Acyls [FA]	, Fatty Acids and Conjugates [FA01]	, Plantae
170.076	2-Hydroxy-4-(methylthio)butanoic acid	C5H10O3S1	[M+NH4]1+	C5H14O3S1N1	1	LMFA01050480	Systematic name: 2-hydroxy-4-(methylsulfanyl)butanoic acid. In class(es): fatty acids and conjugates, oxo fatty acids	O=C(O)C(O)CCSC	lipidmaps	Lipids [LM]	Fatty Acyls [FA]	Fatty Acids and Conjugates [FA01]
170.139	Trientine, Triethylenetetramine	C6H18N4	[M+Na]1+	C6H18N4Na1	1	C07166	Involved in pathways: . More specifically: . Also associated with compound classes:	NCCNCCNCCN	kegg
170.98	Oxalureate, Oxaluric acid, Monooxalylurea, Oxalurate, N-Carbamoyl-2-oxoglycine	C3H4N2O4	[M+K]1+	C3H4N2O4K1	1	C00802	Involved in pathways: Purine metabolism, Metabolic pathways, Microbial metabolism in diverse environments. More specifically: . Also associated with compound classes:	O=C(O)C(=O)NC(=O)N	kegg
171.008	3,4-Dehydrothiomorpholine-3-carboxylate, ZAPA, (Z)-3-((Aminoiminomethyl)thio)-2-propenoic acid	C5H7N1O2S1, C4H6N2O2S1	[M+Na]1+	C5H7N1O2S1Na1, C4H6N2O2S1Na1	1	C04445, C13695	Involved in pathways: . More specifically: . Also associated with compound classes:	O=C(O)C1=NCCSC1, O=C(O)C=CSC(=N)N	kegg
171.04	Urate, Uric acid, Tolylacetonitrile, o-Tolylacetonitrile, o-Methylbenzyl cyanide, 2-Methylbezeneacetonitrile, 4-Chloroacetanilide, o-Chloroacetanilide, 2'-Chloroacetanilide, N-(2-Chlorophenyl)acetamide	C5H4N4O3, C9H9N1, C8H8Cl1N1O1	[M+H]1+, [M+K]1+	C5H5N4O3, C9H9N1K1, C8H9Cl1N1O1	1	C00366, C02596, C14494, C14619	Involved in pathways: Purine metabolism, Metabolic pathways, Microbial metabolism in diverse environments, Bile secretion. More specifically: Purine degradation, xanthine => urea. Also associated with compound classes: , Involved in pathways: . More specifically: . Also associated with compound classes:	O=C1NC(=O)C=2NC(=O)NC2N1, N#CCC=1C=CC=CC1C, O=C(NC1=CC=C(Cl)C=C1)C, O=C(NC=1C=CC=CC1Cl)C	kegg				Plantae,
171.043	Taurocyamine, Tolylacetonitrile, o-Tolylacetonitrile, o-Methylbenzyl cyanide, 2-Methylbezeneacetonitrile, 4-Chloroacetanilide, o-Chloroacetanilide, 2'-Chloroacetanilide, N-(2-Chlorophenyl)acetamide, 3-Sulfino-L-alanine, L-Cysteinesulfinic acid, 3-Sulphino-L-alanine, 3-Sulfinoalanine	C3H9N3O3S1, C9H9N1, C8H8Cl1N1O1, C3H7N1O4S1	[M+H]1+, [M+K]1+, [M+NH4]1+	C3H10N3O3S1, C9H9N1K1, C8H9Cl1N1O1, C3H11N2O4S1	1	C01959, C02596, C14494, C14619, C00606	Involved in pathways: Taurine and hypotaurine metabolism. More specifically: . Also associated with compound classes:, Involved in pathways: . More specifically: . Also associated with compound classes:, Involved in pathways: Cysteine and methionine metabolism, Taurine and hypotaurine metabolism, Metabolic pathways. More specifically: . Also associated with compound classes: Compounds with biolog…	O=S(=O)(O)CCNC(=N)N, N#CCC=1C=CC=CC1C, O=C(NC1=CC=C(Cl)C=C1)C, O=C(NC=1C=CC=CC1Cl)C, O=C(O)C(N)CS(=O)O	kegg	, Compounds with biological roles [BR:br08001]	, Peptides	, Amino acids
171.08	Hypotaurocyamine, N-Methylhexanamide, Dimethylbenzimidazole, 5,6-Dimethylbenzimidazole, Myosmine, 3-(Aminomethyl)indole, (1H-Indol-3-yl)methanamine, 2-Hydroxybiphenyl, Orthophenyl phenol, 2-Biphenylol, 2-Phenylphenol, 3-Hydroxybiphenyl, 3-Phenylphenol, 4-Hydroxybiphenyl, 4-Phenylphenol, N-Acetylputrescine, N-Nitrosodi-n-propylamine, N-methyl hexanamide	C3H9N3O2S1, C7H15N1O1, C9H10N2, C12H10O1, C6H14N2O1	[M+NH4]1+, [M+K]1+, [M+Na]1+, [M+H]1+	C3H13N4O2S1, C7H15N1O1K1, C9H10N2Na1, C12H11O1, C6H14N2O1K1	1	C02419, C02722, C03114, C10160, C21601, C02499, C14342, C14224, C02714, C19279, LMFA08020142	Involved in pathways: . More specifically: . Also associated with compound classes:, Involved in pathways: Riboflavin metabolism, Porphyrin and chlorophyll metabolism, Metabolic pathways. More specifically: Cobalamin biosynthesis, cobinamide => cobalamin. Also associated with compound classes: , Involved in pathways: . More specifically: . Also associated with compound classes: Phytochemical comp…	O=S(O)CCNC(=N)N, O=C(NC)CCCCC, N1=CNC=2C=C(C(=CC12)C)C, N=1C=CC=C(C1)C2=NCCC2, NCC1=CNC=2C=CC=CC21, OC=1C=CC=CC1C=2C=CC=CC2, OC1=CC=CC(=C1)C=2C=CC=CC2, OC=1C=CC(=CC1)C=2C=CC=CC2, O=C(NCCCCN)C, O=NN(CCC)CCC	kegg, lipidmaps	, Phytochemical compounds [BR:br08003], Lipids [LM]	, Alkaloids, Fatty Acyls [FA]	, Alkaloids derived from nicotinic acid, Fatty amides [FA08]	, Plantae
171.083	beta-Carboline, Norharman, Fagomine, N-Hydroxy-L-isoleucine, (4S)-4-Hydroxy-L-isoleucine, Hydroxyisoleucine, Agmatine, (4-Aminobutyl) guanidine, (2R,3R,4R)-2-Amino-4-hydroxy-3-methylpentanoic acid	C11H8N2, C6H13N1O3, C5H14N4	[M+H]1+, [M+Na]1+, [M+K]1+	C11H9N2, C6H13N1O3Na1, C5H14N4K1	1	C20157, C10144, C20310, C20802, C00179, LMFA01050440	Involved in pathways: . More specifically: . Also associated with compound classes: Target-based classification of compounds, Enzymes, Oxidoreductases, monoamine oxidase B, C beta-Carboline, Involved in pathways: . More specifically: . Also associated with compound classes: Phytochemical compounds, Alkaloids, Alkaloids derived from lysine, Piperidine alkaloids, C Fagomine, Involved in pathways: C…	N=1C=CC2=C(C1)NC=3C=CC=CC32, OCC1NCCC(O)C1O, O=C(O)C(NO)C(C)CC, O=C(O)C(N)C(C)C(O)C, N=C(N)NCCCCN	kegg, lipidmaps	, Phytochemical compounds [BR:br08003], Lipids [LM]	, Alkaloids, Amino acid related compounds, Fatty Acyls [FA]	, Alkaloids derived from lysine, Others, Fatty Acids and Conjugates [FA01]	Plantae,
172.006	Asparagusate, Asparagusic acid	C4H6O2S2	[M+NH4]1+	C4H10O2S2N1	1	C01892	Involved in pathways: . More specifically: . Also associated with compound classes:	O=C(O)C1CSSC1	kegg				Plantae
172.01	Glycerone phosphate, Dihydroxyacetone phosphate, 3-Hydroxy-2-oxopropyl phosphate, D-Glyceraldehyde 3-phosphate, (2R)-2-Hydroxy-3-(phosphonooxy)-propanal, Glyceraldehyde 3-phosphate, Glyceraldehyde 3-phosphate, (2S)-2-Phospholactate, Glutarate, Glutaric acid, Pentanedioic acid, 1,3-Propanedicarboxylic acid, 2-Acetolactate, (S)-2-Acetolactate, (S)-2-Hydroxy-2-methyl-3-oxobutanoate, (2S)-2-Hydroxy-2…	C3H7O6P1, C5H8O4, C6H4N4, C7H5Cl1N2O1	[M+H]1+, [M+K]1+	C3H8O6P1, C5H8O4K1, C6H4N4K1, C7H6Cl1N2O1	1	C00111, C00118, C00661, C19156, C00489, C00900, C06010, C02674, C03589, C04181, C04106, C11838, C07581, C13841, LMFA01050460, LMFA01050472, LMFA01050466, LMFA01020277, LMFA01170103, LMFA01170119, LMFA01170105, LMFA01050482	Involved in pathways: Glycolysis / Gluconeogenesis, Pentose and glucuronate interconversions, Fructose and mannose metabolism, Galactose metabolism, Glycerolipid metabolism, Inositol phosphate metabolism, Glycerophospholipid metabolism, Propanoate metabolism, Methane metabolism, Carbon fixation in photosynthetic organisms, Nicotinate and nicotinamide metabolism, Metabolic pathways, Biosynthesis o…	O=C(CO)COP(=O)(O)O, O=CC(O)COP(=O)(O)O, O=C(O)C(OP(=O)(O)O)C, O=C(O)CCCC(=O)O, O=C(O)C(O)(C(=O)C)C, O=C1OC(CO)C(O)C1, O=C(O)C(=O)CC(O)C, O=C(O)C(=O)C(O)(C)C, O=CCC(C(=O)O)CO, O=C(C(=O)C(O)CO)C, N=1C=NC=2N=CC=NC2C1, ClC=1C=CC=2OC(=NC2C1)N, O=C(O)C(C(=O)O)(C)C, O=C(O)CC(C(=O)O)C, O=C(O)C(C(=O)O)CC, O=C(O)C(O)CC(=O)C	kegg, lipidmaps	, Compounds with biological roles [BR:br08001]#Lipids [BR:br08002], Lipids [LM]	, Organic acids#FA Fatty acyls, Fatty Acyls [FA]	, Carboxylic acids#FA01 Fatty Acids and Conjugates, Fatty Acids and Conjugates [FA01]	Plantae,
172.046	(R)-2-Hydroxyisocaproate, D-2-Hydroxyisocaproate, (R)-2-Hydroxy-4-methylpentanoate, D-Leucate, Ethyl (R)-3-hydroxybutanoate, 6-Hydroxyhexanoic acid, 6-Hydroxyhexanoate, Paraldehyde, Dithiothreitol, 1,4-Dithiothreitol, threo-1,4-Dimercapto-2,3-butanediol, DL-threo-1,4-Dimercapto-2,3-butanediol, Dithioerythritol, erythro-1,4-Dimercapto-2,3-butanediol, DTE, Leucinic acid, D-Leucic acid, hydroxy-isoc…	C6H12O3, C4H10O2S2	[M+K]1+, [M+NH4]1+	C6H12O3K1, C4H14O2S2N1	1	C03264, C03499, C06103, C07834, C00265, C00950, LMFA01050381, LMFA01050402, LMFA01050408, LMFA01050015, LMFA01050443, LMFA01020401, LMFA01050380, LMFA01050441, LMFA01050011, LMFA01050014, LMFA01050376, LMFA01050387, LMFA01050012, LMFA01050377, LMFA01050432, LMFA01050013	Involved in pathways: . More specifically: . Also associated with compound classes:, Involved in pathways: Caprolactam degradation, Microbial metabolism in diverse environments, Degradation of aromatic compounds. More specifically: . Also associated with compound classes: Lipids, FA Fatty acyls, FA Fatty Acids and Conjugates, FA Hydroxy fatty acids, C -Hydroxyhexanoic acid, Involved in pathways: …	O=C(O)C(O)CC(C)C, O=C(OCC)CC(O)C, O=C(O)CCCCCO, O1C(OC(OC1C)C)C, OC(CS)C(O)CS, O=C(O)C(C)C(O)CC, O=C(O)C(O)C(C)CC, O=C(O)C(O)CCCC, O=C(O)CCCC(O)C, O=C(O)C(O)(CC)CC, O=C(O)CC(O)CCC, O=C(O)CCC(O)CC	kegg, lipidmaps	, Lipids [BR:br08002], Lipids [LM]	, FA Fatty acyls, Fatty Acyls [FA]	, FA01 Fatty Acids and Conjugates, Fatty Acids and Conjugates [FA01]
172.087	Agmatine, (4-Aminobutyl) guanidine, 2-Hydroxybiphenyl, Orthophenyl phenol, 2-Biphenylol, 2-Phenylphenol, 3-Hydroxybiphenyl, 3-Phenylphenol, 4-Hydroxybiphenyl, 4-Phenylphenol	C5H14N4, C12H10O1	[M+K]1+, [M+H]1+	C5H14N4K1, C12H11O1	1	C00179, C02499, C14342, C14224	Involved in pathways: Arginine and proline metabolism, Metabolic pathways. More specifically: Polyamine biosynthesis, arginine => agmatine => putrescine => spermidine. Also associated with compound classes: Phytochemical compounds, Amino acid related compounds, Others, Amines, C Agmatine, Target-based classification of compounds, G Protein-coupled receptors, Rhodopsin family: amine receptors, Adr…	N=C(N)NCCCCN, OC=1C=CC=CC1C=2C=CC=CC2, OC1=CC=CC(=C1)C=2C=CC=CC2, OC=1C=CC(=CC1)C=2C=CC=CC2	kegg	Phytochemical compounds [BR:br08003],	Amino acid related compounds,	Others,	Plantae,
172.926	Rhodanine, 2-Thioxo-4-thiazolidinone	C3H3N1O1S2	[M+K]1+	C3H3N1O1S2K1	1	C07280	Involved in pathways: . More specifically: . Also associated with compound classes:	O=C1NC(=S)SC1	kegg
172.93	Bromochloroacetonitrile	C2H1Br1Cl1N1	[M+NH4]1+	C2H5Br1Cl1N2	1	C19353	Involved in pathways: . More specifically: . Also associated with compound classes: Carcinogens, Group : Not classifiable as to its carcinogenicity to humans, Compounds, C Bromochloroacetonitrile	N#CC(Cl)Br	kegg
172.96	4-Bromophenol, Bromobenzene-2,3-oxide, Bromobenzene-2,3-epoxide, Bromobenzene-3,4-oxide, Bromobenzene-3,4-epoxide, 2-Bromophenol, o-Bromophenol	C6H5Br1O1	[M+H]1+	C6H6Br1O1	1	C14453, C14840, C14839, C14841	Involved in pathways: Metabolism of xenobiotics by cytochrome P450. More specifically: . Also associated with compound classes:	BrC1=CC=C(O)C=C1, BrC1=CC=CC2OC12, BrC=1C=CC2OC2C1, BrC=1C=CC=CC1O	kegg
172.995	5,6-Dihydro-5-fluorouracil, 5-Fluorodihydrouracil, Calcium L-aspartate	C4H5F1N2O2, C4H5Ca1N1O4	[M+K]1+, [M+H]1+	C4H5F1N2O2K1, C4H6Ca1N1O4	1	C16630, C13058	Involved in pathways: Drug metabolism - other enzymes. More specifically: . Also associated with compound classes:, Involved in pathways: . More specifically: . Also associated with compound classes:	O=C1NC(=O)C(F)CN1, [Ca+2].O=C([O-])CC(N)C(=O)[O-]	kegg
172.995	Calcium L-aspartate, (S)-Ureidoglycolate, (-)-Ureidoglycolate, (R)-Ureidoglycolate, (+)-Ureidoglycolate, (+)-Ureidoglycolic acid	C4H5Ca1N1O4, C3H6N2O4	[M+H]1+, [M+K]1+	C4H6Ca1N1O4, C3H6N2O4K1	1	C13058, C00603, C02766	Involved in pathways: . More specifically: . Also associated with compound classes:, Involved in pathways: Purine metabolism, Metabolic pathways, Microbial metabolism in diverse environments. More specifically: . Also associated with compound classes:	[Ca+2].O=C([O-])CC(N)C(=O)[O-], O=C(O)C(O)NC(=O)N	kegg				, Plantae
173	Glycerone sulfate, Dihydroxyacetone sulfate, (S)-2-O-Sulfolactate, (R)-2-O-Sulfolactate, (S)-3-Sulfolactate, (2S)-3-Sulfolactate, (2R)-3-Sulfolactate, (R)-3-Sulfolactate, 3-Sulfolactate, 6E-Octene-2,4-diynoic acid, 6Z-Octene-2,4-diynoic acid	C3H6O6S1, C8H6O2	[M+H]1+, [M+K]1+	C3H7O6S1, C8H6O2K1	1	C02543, C02914, C17205, C11499, C11537, C16069, LMFA01030743, LMFA01030744	Involved in pathways: . More specifically: . Also associated with compound classes:, Involved in pathways: Cysteine and methionine metabolism, Metabolic pathways. More specifically: . Also associated with compound classes: , Involved in pathways: Cysteine and methionine metabolism, Methane metabolism, Metabolic pathways, Microbial metabolism in diverse environments. More specifically: Coenzyme M …	O=C(CO)COS(=O)(=O)O, O=C(O)C(OS(=O)(=O)O)C, O=C(O)C(O)CS(=O)(=O)O, O=C(O)C#CC#CC=CC	kegg, lipidmaps	, Lipids [LM]	, Fatty Acyls [FA]	, Fatty Acids and Conjugates [FA01]
173.06	Indole-3-carbonyl nitrile, 2-(1H-Indole-3-yl)-2-oxoacetonitrile, Menadione, Vitamin K3, 2-Methyl-1,4-naphthoquinone, Dehydromatricaria ester, (E)-2-Decene-4,6,8-triynoic acid methyl ester, (Z)-2-Decene-4,6,8-triynoic acid methylester, 1-Hydroxy-2-naphthaldehyde, 1-Naphthoic acid, 1-Carboxynaphthalene, alpha-Naphthoic acid, 2-Naphthoic acid, 2-Naphthalenecarboxylic acid, beta-Naphthoic acid, L-Orn…	C10H6N2O1, C11H8O2, C5H12N2O2, C6H13N1O1S1	[M+H]1+, [M+K]1+, [M+Na]1+	C10H7N2O1, C11H9O2, C5H12N2O2K1, C6H13N1O1S1Na1	1	C22015, C05377, C08446, C08774, C11427, C14091, C14101, C00077, C00515, C01602, C03943, C17245, LMFA07010935, LMFA01031044, LMFA01030753, LMFA01030754, LMFA01100057	Involved in pathways: . More specifically: . Also associated with compound classes:, Involved in pathways: Vitamin digestion and absorption. More specifically: . Also associated with compound classes: Lipids, PR Prenol lipids, PR Quinones and hydroquinones, PR Vitamin K, C Menadione, Anatomical Therapeutic Chemical classification, B BLOOD AND BLOOD FORMING ORGANS, B ANTIHEMORRHAGICS, BB VITAMIN K…	N#CC(=O)C1=CNC=2C=CC=CC21, O=C1C=C(C(=O)C=2C=CC=CC12)C, O=C(OC)C=CC#CC#CC#CC, O=CC=1C=CC=2C=CC=CC2C1O, O=C(O)C1=CC=CC=2C=CC=CC21, O=C(O)C=1C=CC=2C=CC=CC2C1, O=C(O)C(N)CCCN, O=C(O)C(N)CC(N)C, ON=CCCCCSC, O=C(O)CC=CC#CC#CC=C=C, O=C(O)CC=CC#CC#CCC#C, O=C(O)CCC=CC#CC#CC#C	kegg, lipidmaps	, Lipids [BR:br08002], Lipids [LM], Compounds with biological roles [BR:br08001]	, PR Prenol lipids, Fatty Acyls [FA], Peptides	, PR02 Quinones and hydroquinones, Fatty esters [FA07], Amino acids, Fatty Acids and Conjugates [FA01]	, Plantae
173.065	N,N-Dihydroxy-L-valine, 4-Amino-4-deoxy-L-arabinose, L-Ara4N, 2,5-Dihydroxybenzoate, 2,5-Dihydroxybenzoic acid, Gentisic acid, Hydroquinonecarboxylic acid, Gentisate, 3,4-Dihydroxybenzoate, 3,4-Dihydroxybenzoic acid, Protocatechuate, Protocatechuic acid, 2,3-Dihydroxybenzoate, 2,3-Dihydroxybenzoic acid, 2,3,4,5-Tetrahydrodipicolinate, Delta1-Piperidine-2,6-dicarboxylate, L-2,3,4,5-Tetrahydrodipic…	C5H11N1O4, C7H6O4, C7H9N1O4	[M+Na]1+, [M+NH4]1+, [M+H]1+	C5H11N1O4Na1, C7H10O4N1, C7H10N1O4	1	C20314, C20931, C00628, C00230, C00196, C03972, C12108, C16748, C17356, C21298, C21249	Involved in pathways: Cyanoamino acid metabolism, Metabolic pathways, Biosynthesis of secondary metabolites. More specifically: . Also associated with compound classes: , Involved in pathways: Cationic antimicrobial peptide (CAMP) resistance. More specifically: . Also associated with compound classes:, Involved in pathways: Tyrosine metabolism, Benzoate degradation, Naphthalene degradation, Metab…	O=C(O)C(N(O)O)C(C)C, OC1OCC(N)C(O)C1O, O=C(O)C1=CC(O)=CC=C1O, O=C(O)C1=CC=C(O)C(O)=C1, O=C(O)C=1C=CC=C(O)C1O, O=C(O)C1=NC(C(=O)O)CCC1, O=C(O)C1=CC(=O)C(O)C(N)C1, O=C1OC2=CCOC(O)C2=C1, [H]C(=O)OCC1OC2([H])N(C(=O)C2)C1, O=C(O)C=1C(O)=CC=CC1O, O=C1C=C(N)C(O)C2OC12CO	kegg	, Natural toxins [BR:br08009]	, Fungal toxins	, Mycotoxins	, Plantae
173.065	2,5-Dihydroxybenzoate, 2,5-Dihydroxybenzoic acid, Gentisic acid, Hydroquinonecarboxylic acid, Gentisate, 3,4-Dihydroxybenzoate, 3,4-Dihydroxybenzoic acid, Protocatechuate, Protocatechuic acid, 2,3-Dihydroxybenzoate, 2,3-Dihydroxybenzoic acid, 2,3,4,5-Tetrahydrodipicolinate, Delta1-Piperidine-2,6-dicarboxylate, L-2,3,4,5-Tetrahydrodipicolinate, (S)-2,3,4,5-Tetrahydropyridine-2,6-dicarboxylate, 5-A…	C7H6O4, C7H9N1O4, C7H10N2O1S1, C7H7N1O1S1	[M+NH4]1+, [M+H]1+	C7H10O4N1, C7H10N1O4, C7H11N2O1S1	1	C00628, C00230, C00196, C03972, C12108, C16748, C17356, C21298, C21249, C07569, C16283	Involved in pathways: Tyrosine metabolism, Benzoate degradation, Naphthalene degradation, Metabolic pathways, Microbial metabolism in diverse environments. More specifically: Salicylate degradation, salicylate => gentisate. Also associated with compound classes: , Involved in pathways: Benzoate degradation, Toluene degradation, Polycyclic aromatic hydrocarbon degradation, Aminobenzoate degradatio…	O=C(O)C1=CC(O)=CC=C1O, O=C(O)C1=CC=C(O)C(O)=C1, O=C(O)C=1C=CC=C(O)C1O, O=C(O)C1=NC(C(=O)O)CCC1, O=C(O)C1=CC(=O)C(O)C(N)C1, O=C1OC2=CCOC(O)C2=C1, [H]C(=O)OCC1OC2([H])N(C(=O)C2)C1, O=C(O)C=1C(O)=CC=CC1O, O=C1C=C(N)C(O)C2OC12CO, O=C1C=C(NC(=S)N1)CCC, O=S=C(N)C=1C=CC=CC1	kegg	, Natural toxins [BR:br08009]	, Fungal toxins	, Mycotoxins	Plantae,
173.116	Methamphetamine, Phentermine, alpha,alpha-Dimethylphenethylamine, 2,6-Diethylaniline, DEA, (2E)-3,7-Dimethylocta-2,6-diene-1-thiol, Thiogeraniol, 4a-Hydroxy-5,6,7,8-tetrahydropteridine	C10H15N1, C10H18S1, C6H10N4O1	[M+Na]1+, [M+H]1+, [M+NH4]1+	C10H15N1Na1, C10H19S1, C6H14N5O1	1	C07164, C07438, C11001, C22269, C22239	Involved in pathways: . More specifically: . Also associated with compound classes: Anatomical Therapeutic Chemical classification, N NERVOUS SYSTEM, N PSYCHOANALEPTICS, NB PSYCHOSTIMULANTS, AGENTS USED FOR ADHD AND NOOTROPICS, NBA Centrally acting sympathomimetics, NBA Metamfetamine, Metamfetamine, Target-based classification of drugs, Transporters, Solute carrier family, SLC, SLCA, Drug metabol…	C=1C=CC(=CC1)CC(NC)C, NC(C)(C)CC=1C=CC=CC1, NC=1C(=CC=CC1CC)CC, SCC=C(C)CCC=C(C)C, OC12NCCNC2=NC=NC1	kegg				Plantae,
173.12	Dopamine, 4-(2-Aminoethyl)-1,2-benzenediol, 4-(2-Aminoethyl)benzene-1,2-diol, 3,4-Dihydroxyphenethylamine, 2-(3,4-Dihydroxyphenyl)ethylamine, Octopamine, 1-(4-Hydroxyphenyl)-2-aminoethanol, p-Hydroxyphenylethanolamine, Levetiracetam, Vanillylamine	C8H11N1O2, C8H14N2O2	[M+NH4]1+, [M+H]1+	C8H15N2O2	1	C03758, C04227, C07841, C16666	Involved in pathways: Tyrosine metabolism, Isoquinoline alkaloid biosynthesis, Betalain biosynthesis, Biosynthesis of plant secondary metabolites, Biosynthesis of alkaloids derived from shikimate pathway, Metabolic pathways, Biosynthesis of secondary metabolites, cAMP signaling pathway, Neuroactive ligand-receptor interaction, Gap junction, Synaptic vesicle cycle, Dopaminergic synapse, Prolactin …	OC1=CC=C(C=C1O)CCN, OC1=CC=C(C=C1)C(O)CN, O=C(N)C(N1C(=O)CCC1)CC, OC1=CC=C(C=C1OC)CN	kegg	Compounds with biological roles [BR:br08001]#Phytochemical compounds [BR:br08003]#Prodrugs [br08324.html],	Peptides#Hormones and transmitters#Alkaloids#D07870,	Amines#Other hormones#Neurotransmitters#Alkaloids derived from tyrosine#D#0#7#8#7#0,	Plantae,
173.993	(S)-Ureidoglycolate, (-)-Ureidoglycolate, (R)-Ureidoglycolate, (+)-Ureidoglycolate, (+)-Ureidoglycolic acid	C3H6N2O4	[M+K]1+	C3H6N2O4K1	1	C00603, C02766	Involved in pathways: Purine metabolism, Metabolic pathways, Microbial metabolism in diverse environments. More specifically: . Also associated with compound classes: , Involved in pathways: . More specifically: . Also associated with compound classes:	O=C(O)C(O)NC(=O)N	kegg				Plantae
174.068	Amphetamine, Dextroamphetamine, Dexamfetamine, d-Amphetamine, 2,4,6-Trimethylaniline, 2,4,5-Trimethylaniline, 4-Chloro-3,5-dimethylphenol, Chloroxylenol, Allidochlor, Diethyl sulfate, DES	C9H13N1, C8H9Cl1O1, C8H12Cl1N1O1, C4H10O4S1	[M+K]1+, [M+NH4]1+, [M+H]1+	C9H13N1K1, C8H13Cl1O1N1, C8H13Cl1N1O1, C4H14O4S1N1	1	C07514, C07884, C19540, C19539, C14715, C19043, C14706	Involved in pathways: . More specifically: . Also associated with compound classes: Anatomical Therapeutic Chemical classification, N NERVOUS SYSTEM, N PSYCHOANALEPTICS, NB PSYCHOSTIMULANTS, AGENTS USED FOR ADHD AND NOOTROPICS, NBA Centrally acting sympathomimetics, NBA Amfetamine, Amfetamine &lt;US&gt;, USP drug classification, Central Nervous System Agents, Attention Deficit Hyperactivity Disor…	NC(C)CC=1C=CC=CC1, NC=1C(=CC(=CC1C)C)C, NC=1C=C(C(=CC1C)C)C, ClC=1C(=CC(O)=CC1C)C, O=C(N(CC=C)CC=C)CCl, O=S(=O)(OCC)OCC	kegg	Prodrugs [br08324.html],	D07445, D03740,	D#0#7#4#4#5, D#0#3#7#4#0,	Plantae,
174.068	Amphetamine, Dextroamphetamine, Dexamfetamine, d-Amphetamine, 2,4,6-Trimethylaniline, 2,4,5-Trimethylaniline, 4-Chloro-3,5-dimethylphenol, Chloroxylenol, Allidochlor, Diethyl sulfate, DES	C9H13N1, C8H9Cl1O1, C8H12Cl1N1O1, C4H10O4S1	[M+K]1+, [M+NH4]1+, [M+H]1+	C9H13N1K1, C8H13Cl1O1N1, C8H13Cl1N1O1, C4H14O4S1N1	1	C07514, C07884, C19540, C19539, C14715, C19043, C14706	Involved in pathways: . More specifically: . Also associated with compound classes: Anatomical Therapeutic Chemical classification, N NERVOUS SYSTEM, N PSYCHOANALEPTICS, NB PSYCHOSTIMULANTS, AGENTS USED FOR ADHD AND NOOTROPICS, NBA Centrally acting sympathomimetics, NBA Amfetamine, Amfetamine &lt;US&gt;, USP drug classification, Central Nervous System Agents, Attention Deficit Hyperactivity Disor…	NC(C)CC=1C=CC=CC1, NC=1C(=CC(=CC1C)C)C, NC=1C=C(C(=CC1C)C)C, ClC=1C(=CC(O)=CC1C)C, O=C(N(CC=C)CC=C)CCl, O=S(=O)(OCC)OCC	kegg	Prodrugs [br08324.html],	D07445, D03740,	D#0#7#4#4#5, D#0#3#7#4#0,	Plantae,
174.097	(-)-Carvone, (4R)-Carvone, (+)-(S)-Carvone, Carvol, (+)-Carvone, Carvone, Piperitenone, Isopiperitenone, (-)-Isopiperitenone, (-)-(4R)-Isopiperitenone, Perillyl aldehyde, Perillaldehyde, (+)-Sabinone, p-Cumic alcohol, 4-Isopropylbenzyl alcohol, Pinocarvone, Chrysanthenone, (-)-Chrysanthenone, (+)-Chrysanthenone, Verbenone, Thymol, Carvacrol, Umbellulone, (-)-Umbellulone, Myrtenal, 4-tert-Butylphe…	C10H14O1	[M+Na]1+	C10H14O1Na1	1	C01767, C11383, C01951, C02289, C02485, C02576, C01868, C06576, C09884, C09843, C11394, C09913, C09908, C09840, C09911, C11939, C14200, C14139, C14188, C14130, C14138, C14741, C14464, C16955, C17062, C20944, LMPR0102090007, LMPR0102090056, LMPR0102090009, LMPR0102090010, LMPR0102090023, LMPR0102090029, LMPR0102090017, LMPR0102120023, LMPR0102080001, LMFA05000629, LMPR0102120049, LMFA06000060	Involved in pathways: Monoterpenoid biosynthesis, Limonene and pinene degradation, Biosynthesis of secondary metabolites. More specifically: . Also associated with compound classes: Lipids, PR Prenol lipids, PR Isoprenoids, PR C isoprenoids, PR Menthane monoterpenoids, C -Carvone, Phytochemical compounds, Terpenoids, Monoterpenoids, Cyclic monoterpenes, Major components of natural products, Essen…	O=C1C(=CCC(C(=C)C)C1)C, O=C1C=C(C)CCC1=C(C)C, O=C1C=C(C)CCC1C(=C)C, O=CC1=CCC(C(=C)C)CC1, [H]C12C(=C)C(=O)CC2(C1)C(C)C, OCC1=CC=C(C=C1)C(C)C, O=C1C(=C)C2CC(C1)C2(C)C, O=C1C2C(=CCC1C2(C)C)C, O=C1C=C(C)C2CC1C2(C)C, OC1=CC(=CC=C1C(C)C)C, OC1=CC(=CC=C1C)C(C)C, [H]C12C(=CC(=O)C2(C1)C(C)C)C, O=CC1=CCC2CC1C2(C)C, OC1=CC=C(C=C1)C(C)(C)C, OC1=CC=C(C=C1)C(C)CC, OC1=CC=CC(=C1)C(C)(C)C, OC=1C=CC=CC1C(C)(C)C,…	kegg, lipidmaps	Lipids [LM], Lipids [BR:br08002]#Phytochemical compounds [BR:br08003], Phytochemical compounds [BR:br08003],	Prenol Lipids [PR], PR Prenol lipids#Terpenoids, Terpenoids, , Fatty Acyls [FA]	Isoprenoids [PR01], PR01 Isoprenoids#Monoterpenoids (C10), Monoterpenoids (C10), , Carotenoids and apocarotenoids, Fatty alcohols [FA05], Fatty aldehydes [FA06]	Plantae,
174.1	(-)-Carvone, (4R)-Carvone, (+)-(S)-Carvone, Carvol, (+)-Carvone, Carvone, Piperitenone, Isopiperitenone, (-)-Isopiperitenone, (-)-(4R)-Isopiperitenone, Perillyl aldehyde, Perillaldehyde, (+)-Sabinone, p-Cumic alcohol, 4-Isopropylbenzyl alcohol, Pinocarvone, Chrysanthenone, (-)-Chrysanthenone, (+)-Chrysanthenone, Verbenone, Thymol, Carvacrol, Umbellulone, (-)-Umbellulone, Myrtenal, 4-tert-Butylphe…	C10H14O1, C6H9N3O2, C6H12N4O2	[M+Na]1+, [M+NH4]1+, [M+H]1+	C10H14O1Na1, C6H13N4O2	1	C01767, C11383, C01951, C02289, C02485, C02576, C01868, C06576, C09884, C09843, C11394, C09913, C09908, C09840, C09911, C11939, C14200, C14139, C14188, C14130, C14138, C14741, C14464, C16955, C17062, C20944, C00135, C00768, C06419, C01162, C18472, C20602, C21026, LMPR0102090007, LMPR0102090056, LMPR0102090009, LMPR0102090010, LMPR0102090023, LMPR0102090029, LMPR0102090017, LMPR0102120023, LMPR010…	Involved in pathways: Monoterpenoid biosynthesis, Limonene and pinene degradation, Biosynthesis of secondary metabolites. More specifically: . Also associated with compound classes: Lipids, PR Prenol lipids, PR Isoprenoids, PR C isoprenoids, PR Menthane monoterpenoids, C -Carvone, Phytochemical compounds, Terpenoids, Monoterpenoids, Cyclic monoterpenes, Major components of natural products, Essen…	O=C1C(=CCC(C(=C)C)C1)C, O=C1C=C(C)CCC1=C(C)C, O=C1C=C(C)CCC1C(=C)C, O=CC1=CCC(C(=C)C)CC1, [H]C12C(=C)C(=O)CC2(C1)C(C)C, OCC1=CC=C(C=C1)C(C)C, O=C1C(=C)C2CC(C1)C2(C)C, O=C1C2C(=CCC1C2(C)C)C, O=C1C=C(C)C2CC1C2(C)C, OC1=CC(=CC=C1C(C)C)C, OC1=CC(=CC=C1C)C(C)C, [H]C12C(=CC(=O)C2(C1)C(C)C)C, O=CC1=CCC2CC1C2(C)C, OC1=CC=C(C=C1)C(C)(C)C, OC1=CC=C(C=C1)C(C)CC, OC1=CC=CC(=C1)C(C)(C)C, OC=1C=CC=CC1C(C)(C)C,…	kegg, lipidmaps	Lipids [LM], Lipids [BR:br08002]#Phytochemical compounds [BR:br08003], Phytochemical compounds [BR:br08003], , Compounds with biological roles [BR:br08001]	Prenol Lipids [PR], PR Prenol lipids#Terpenoids, Terpenoids, , Peptides, Fatty Acyls [FA]	Isoprenoids [PR01], PR01 Isoprenoids#Monoterpenoids (C10), Monoterpenoids (C10), , Carotenoids and apocarotenoids, Amino acids, Fatty alcohols [FA05], Fatty aldehydes [FA06]	Plantae,
174.919	3-bromo-2E-acrylic acid	C3H3Br1O2	[M+Na]1+	C3H3Br1O2Na1	1	LMFA01090075	Systematic name: 3-bromo-2E-propenoic acid. In class(es): fatty acids and conjugates, amino fatty acids	O=C(O)C=CBr	lipidmaps	Lipids [LM]	Fatty Acyls [FA]	Fatty Acids and Conjugates [FA01]
174.977	3-(Hydrohydroxyphosphoryl)pyruvate, (Hydroxyphosphinyl)pyruvate, 3-Phosphinopyruvate	C3H5O5P1	[M+Na]1+	C3H5O5P1Na1	1	C06368	Involved in pathways: Phosphonate and phosphinate metabolism, Biosynthesis of secondary metabolites. More specifically: . Also associated with compound classes:	[H]P(=O)(O)CC(=O)C(=O)O	kegg
174.977	3-(Hydrohydroxyphosphoryl)pyruvate, (Hydroxyphosphinyl)pyruvate, 3-Phosphinopyruvate	C3H5O5P1	[M+Na]1+	C3H5O5P1Na1	1	C06368	Involved in pathways: Phosphonate and phosphinate metabolism, Biosynthesis of secondary metabolites. More specifically: . Also associated with compound classes:	[H]P(=O)(O)CC(=O)C(=O)O	kegg
175.02	6-Imino-5-oxocyclohexa-1,3-dienecarboxylate, 2-Phosphoglycolate, Phosphoglycolic acid, 2-Hydroxymethylserine, 4-Hydroxy-L-threonine, Hydroxythreonine, Dihydropteridine, 6,7-Dihydropteridine, (+)-threo-2-Amino-3,4-dihydroxybutanoic acid, 2-Hydroxy-4-(methylthio)butanoic acid	C7H5N1O3, C2H5O6P1, C4H9N1O4, C6H6N4, C5H10O3S1	[M+Na]1+, [M+NH4]1+, [M+K]1+	C7H5N1O3Na1, C2H9O6P1N1, C4H9N1O4K1, C6H6N4K1, C5H10O3S1Na1	1	C04584, C00988, C03059, C06056, C05649, LMFA01050439, LMFA01050480	Involved in pathways: . More specifically: . Also associated with compound classes:, Involved in pathways: Glyoxylate and dicarboxylate metabolism, Metabolic pathways, Biosynthesis of secondary metabolites, Carbon metabolism. More specifically: Photorespiration. Also associated with compound classes: , Involved in pathways: Vitamin B6 metabolism. More specifically: . Also associated with compound…	O=C(O)C1=CC=CC(=O)C1=N, O=C(O)COP(=O)(O)O, O=C(O)C(N)(CO)CO, O=C(O)C(N)C(O)CO, N=1C=NC2=NCCN=C2C1, O=C(O)C(O)CCSC	kegg, lipidmaps	, Lipids [LM]	, Fatty Acyls [FA]	, Fatty Acids and Conjugates [FA01]
175.023	2-Phosphoglycolate, Phosphoglycolic acid, Toluene-4-sulfonate, Tosylate, 2-Hydroxymethylserine, 4-Hydroxy-L-threonine, Hydroxythreonine, Xanthine, Alloxanthine, Oxipurinol, Oxypurinol, Nitrogen mustard N-oxide, (+)-threo-2-Amino-3,4-dihydroxybutanoic acid	C2H5O6P1, C7H8O3S1, C4H9N1O4, C5H4N4O2, C5H11Cl2N1O1	[M+NH4]1+, [M+H]1+, [M+K]1+, [M+Na]1+	C2H9O6P1N1, C7H9O3S1, C4H9N1O4K1, C5H4N4O2Na1, C5H12Cl2N1O1	1	C00988, C06677, C03059, C06056, C00385, C07599, C19274, LMFA01050439	Involved in pathways: Glyoxylate and dicarboxylate metabolism, Metabolic pathways, Biosynthesis of secondary metabolites, Carbon metabolism. More specifically: Photorespiration. Also associated with compound classes: , Involved in pathways: Toluene degradation, Metabolic pathways, Microbial metabolism in diverse environments, Degradation of aromatic compounds. More specifically: . Also associated…	O=C(O)COP(=O)(O)O, O=S(=O)(O)C1=CC=C(C=C1)C, O=C(O)C(N)(CO)CO, O=C(O)C(N)C(O)CO, O=C1NC(=O)C=2NC=NC2N1, OC=1N=C(O)C=2C=NNC2N1, O=N(C)(CCCl)CCCl	kegg, lipidmaps	, Phytochemical compounds [BR:br08003], Lipids [BR:br08002], Lipids [LM]	, Alkaloids, PR Prenol lipids, Fatty Acyls [FA]	, Others, PR01 Isoprenoids, Fatty Acids and Conjugates [FA01]	, Plantae
175.023	2-Hydroxymethylserine, 4-Hydroxy-L-threonine, Hydroxythreonine, Xanthine, Alloxanthine, Oxipurinol, Oxypurinol, Nitrogen mustard N-oxide, (+)-threo-2-Amino-3,4-dihydroxybutanoic acid	C4H9N1O4, C5H4N4O2, C5H11Cl2N1O1	[M+K]1+, [M+Na]1+, [M+H]1+	C4H9N1O4K1, C5H4N4O2Na1, C5H12Cl2N1O1	1	C03059, C06056, C00385, C07599, C19274, LMFA01050439	Involved in pathways: . More specifically: . Also associated with compound classes:, Involved in pathways: Vitamin B6 metabolism. More specifically: . Also associated with compound classes:, Involved in pathways: Purine metabolism, Caffeine metabolism, Biosynthesis of plant secondary metabolites, Biosynthesis of alkaloids derived from histidine and purine, Metabolic pathways, Biosynthesis of seco…	O=C(O)C(N)(CO)CO, O=C(O)C(N)C(O)CO, O=C1NC(=O)C=2NC=NC2N1, OC=1N=C(O)C=2C=NNC2N1, O=N(C)(CCCl)CCCl	kegg, lipidmaps	, Phytochemical compounds [BR:br08003], Lipids [BR:br08002], Lipids [LM]	, Alkaloids, PR Prenol lipids, Fatty Acyls [FA]	, Others, PR01 Isoprenoids, Fatty Acids and Conjugates [FA01]	, Plantae
175.06	4-Nitrocatechol, Hydantoin-5-propionate, Hydantoin-propionate, (R)-AMAA, (R)-2-Amino-2-(3-hydroxy-5-methyl-4-isoxazolyl)acetic acid, 2,6-Dihydroxynicotinate, 3-(5-Oxoisoxazolin-2-yl)-L-alanine, beta-(Isoxazolin-5-on-2-yl)-L-alanine, 3-(5-Oxoisoxazolin-4-yl)-L-alanine, beta-(Isoxazolin-5-on-4-yl)-L-alanine, Shikimate, Shikimic acid, 3,4,5-Trihydroxy-1-cyclohexenecarboxylic acid, (2S)-2-Isopropyl-3…	C6H5N1O4, C6H8N2O4, C7H10O5, C5H8Cl1N5	[M+NH4]1+, [M+H]1+	C6H9N2O4, C7H11O5, C5H9Cl1N5	1	C02235, C05565, C13739, C15523, C20892, C20893, C00493, C04236, C16588, C17696, C18312, C18307, C21281, C06556, LMFA01170069, LMFA01050242	Involved in pathways: Aminobenzoate degradation, Microbial metabolism in diverse environments. More specifically: . Also associated with compound classes: , Involved in pathways: Histidine metabolism. More specifically: . Also associated with compound classes:, Involved in pathways: . More specifically: . Also associated with compound classes:, Involved in pathways: Nicotinate and nicotinamide me…	O=[N+]([O-])C1=CC=C(O)C(O)=C1, O=C1NC(=O)C(N1)CCC(=O)O, O=C(O)C(N)C=1C(O)=NOC1C, O=C(O)C1=CC=C(O)N=C1O, O=C1ON(C=C1)CC(N)C(=O)O, O=C1ONC=C1CC(N)C(=O)O, O=C(O)C1=CC(O)C(O)C(O)C1, O=C(O)C(=O)C(C(=O)O)C(C)C, O=C(O)C(=O)CCCCC(=O)O, O=C1C=C(CO)C(O)C(O)C1O, O=C(O)CC(=O)C(C)CC(=O)O, O=C(O)CCC(=O)C(C(=O)O)C, O=C1C(O)=C(O)CC(O)(CO)C1, ClC=1N=C(N=C(N1)NCC)N, O=C(O)CC(=O)CCCC(=O)O, O=C(O)C=CC(=O)CC(O)CO	kegg, lipidmaps	, Compounds with biological roles [BR:br08001], Lipids [LM]	, Organic acids, Fatty Acyls [FA]	, Carboxylic acids, Fatty Acids and Conjugates [FA01]	, Plantae
175.064	Menadione, Vitamin K3, 2-Methyl-1,4-naphthoquinone, Dehydromatricaria ester, (E)-2-Decene-4,6,8-triynoic acid methyl ester, (Z)-2-Decene-4,6,8-triynoic acid methylester, 1-Hydroxy-2-naphthaldehyde, 1-Naphthoic acid, 1-Carboxynaphthalene, alpha-Naphthoic acid, 2-Naphthoic acid, 2-Naphthalenecarboxylic acid, beta-Naphthoic acid, Crimidine, Tolylacetate, p-Cresyl acetate, p-Tolyacetate, 4-Coumaryl a…	C11H8O2, C7H10Cl1N3, C9H10O2, C6H14O3	[M+H]1+, [M+Na]1+, [M+K]1+	C11H9O2, C7H11Cl1N3, C9H10O2Na1, C6H14O3K1	1	C05377, C08446, C08774, C11427, C14091, C14101, C19138, C01963, C02646, C05629, C13342, C15513, C16706, C17883, C19291, C20697, C20334, LMFA07010935, LMFA01031044, LMFA01030753, LMFA01030754	Involved in pathways: Vitamin digestion and absorption. More specifically: . Also associated with compound classes: Lipids, PR Prenol lipids, PR Quinones and hydroquinones, PR Vitamin K, C Menadione, Anatomical Therapeutic Chemical classification, B BLOOD AND BLOOD FORMING ORGANS, B ANTIHEMORRHAGICS, BB VITAMIN K AND OTHER HEMOSTATICS, BBA Vitamin K, BBA Menadione, Menadione, Involved in pathways…	O=C1C=C(C(=O)C=2C=CC=CC12)C, O=C(OC)C=CC#CC#CC#CC, O=CC=1C=CC=2C=CC=CC2C1O, O=C(O)C1=CC=CC=2C=CC=CC21, O=C(O)C=1C=CC=2C=CC=CC2C1, ClC=1N=C(C=C(N1)C)N(C)C, O=C(OC1=CC=C(C=C1)C)C, OC1=CC=C(C=C1)C=CCO, O=C(O)CCC=1C=CC=CC1, O=C(C1=CC=C(O)C=C1)CC, O=C(OCC=1C=CC=CC1)C, O=CCCC1=CC=C(O)C=C1, OC1=CC=C(C=C)C=C1OC, O(C=1C=CC=CC1)CC2OC2, O=CC=CC=C(C=CC=O)C, OCCCCC(O)CO, O=C(O)CC=CC#CC#CC=C=C, O=C(O)CC=CC#CC#…	kegg, lipidmaps	Lipids [BR:br08002], Lipids [LM], , Phytochemical compounds [BR:br08003]	PR Prenol lipids, Fatty Acyls [FA], , Phenylpropanoids	PR02 Quinones and hydroquinones, Fatty esters [FA07], , Monolignols, Fatty Acids and Conjugates [FA01]	, Plantae
175.098	1,3-Dimethyl-8-isoquinolinol, 1-Naphthaldehyde, 1-Formylnaphthalene, 2-Naphthaldehyde, 2-Naphthalenecarboxaldehyde, Pyroquilon, (-)-Carvone, (4R)-Carvone, (+)-(S)-Carvone, Carvol, (+)-Carvone, Carvone, Piperitenone, Isopiperitenone, (-)-Isopiperitenone, (-)-(4R)-Isopiperitenone, Perillyl aldehyde, Perillaldehyde, (+)-Sabinone, p-Cumic alcohol, 4-Isopropylbenzyl alcohol, Pinocarvone, Chrysanthenon…	C11H11N1O1, C11H8O1, C10H14O1	[M+H]1+, [M+NH4]1+, [M+Na]1+	C11H12N1O1, C11H12O1N1, C10H14O1Na1	1	C12346, C14090, C14099, C18487, C01767, C11383, C01951, C02289, C02485, C02576, C01868, C06576, C09884, C09843, C11394, C09913, C09908, C09840, C09911, C11939, C14200, C14139, C14188, C14130, C14138, C14741, C14464, C16955, C17062, C20944, LMPR0102090007, LMPR0102090056, LMPR0102090009, LMPR0102090010, LMPR0102090023, LMPR0102090029, LMPR0102090017, LMPR0102120023, LMPR0102080001, LMFA05000629, L…	Involved in pathways: . More specifically: . Also associated with compound classes:, Involved in pathways: Naphthalene degradation, Microbial metabolism in diverse environments, Degradation of aromatic compounds. More specifically: . Also associated with compound classes: , Involved in pathways: . More specifically: . Also associated with compound classes: Pesticides, Fungicides, Others, C Pyroqu…	OC1=CC=CC=2C=C(N=C(C12)C)C, O=CC1=CC=CC=2C=CC=CC12, [H]C(=O)C=1C=CC=2C=CC=CC2C1, O=C1N2C=3C(=CC=CC3CC2)CC1, O=C1C(=CCC(C(=C)C)C1)C, O=C1C=C(C)CCC1=C(C)C, O=C1C=C(C)CCC1C(=C)C, O=CC1=CCC(C(=C)C)CC1, [H]C12C(=C)C(=O)CC2(C1)C(C)C, OCC1=CC=C(C=C1)C(C)C, O=C1C(=C)C2CC(C1)C2(C)C, O=C1C2C(=CCC1C2(C)C)C, O=C1C=C(C)C2CC1C2(C)C, OC1=CC(=CC=C1C(C)C)C, OC1=CC(=CC=C1C)C(C)C, [H]C12C(=CC(=O)C2(C1)C(C)C)C, O=CC…	kegg, lipidmaps	, Lipids [LM], Lipids [BR:br08002]#Phytochemical compounds [BR:br08003], Phytochemical compounds [BR:br08003]	, Prenol Lipids [PR], PR Prenol lipids#Terpenoids, Terpenoids, Fatty Acyls [FA]	, Isoprenoids [PR01], PR01 Isoprenoids#Monoterpenoids (C10), Monoterpenoids (C10), Carotenoids and apocarotenoids, Fatty alcohols [FA05], Fatty aldehydes [FA06]	, Plantae
175.133	Retronecine, Heliotridine, Arecoline, Scopoline, 2-hydroxy pelargonic acid, (R)-2-hydroxynonanoic acid, 8-hydroxy-nonanoic acid, 8R-hydroxy-nonanoic acid, 9-hydroxy pelargonic acid, (+)-3-hydroxy pelargonic acid, 4-hydroxy pelargonic acid, 6-hydroxy-nonanoic acid, 7-hydroxy pelargonic acid	C8H13N1O2, C9H18O3	[M+NH4]1+, [M+H]1+	C8H17N2O2, C9H19O3	1	C06177, C10321, C10129, C10866, LMFA01050024, LMFA01050456, LMFA01050231, LMFA01050275, LMFA01050028, LMFA01050025, LMFA01050026, LMFA01050230, LMFA01050027	Involved in pathways: Tropane, piperidine and pyridine alkaloid biosynthesis, Biosynthesis of alkaloids derived from ornithine, lysine and nicotinic acid, Biosynthesis of secondary metabolites. More specifically: . Also associated with compound classes: Phytochemical compounds, Alkaloids, Alkaloids derived from ornithine, Pyrrolizidine alkaloids, C Retronecine, Natural toxins, Phytotoxins, Involv…	[H]C12C(=CCN2CCC1O)CO, O=C(OC)C1=CCCN(C)C1, OC1C2N(C)C3CC(OC13)C2, O=C(O)C(O)CCCCCCC, O=C(O)CCCCCCC(O)C, O=C(O)CCCCCCCCO, O=C(O)CC(O)CCCCCC, O=C(O)CCC(O)CCCCC, O=C(O)CCCCC(O)CCC, O=C(O)CCCCCC(O)CC	kegg, lipidmaps	Phytochemical compounds [BR:br08003]#Natural toxins [BR:br08009], Phytochemical compounds [BR:br08003], Lipids [LM]	Alkaloids#Phytotoxins, Alkaloids, Fatty Acyls [FA]	Alkaloids derived from ornithine#Alkaloids, Alkaloids derived from ornithine, Alkaloids derived from nicotinic acid, Fatty Acids and Conjugates [FA01]	Plantae,
175.133	Retronecine, Heliotridine, Arecoline, Scopoline, 2-hydroxy pelargonic acid, (R)-2-hydroxynonanoic acid, 8-hydroxy-nonanoic acid, 8R-hydroxy-nonanoic acid, 9-hydroxy pelargonic acid, (+)-3-hydroxy pelargonic acid, 4-hydroxy pelargonic acid, 6-hydroxy-nonanoic acid, 7-hydroxy pelargonic acid	C8H13N1O2, C9H18O3	[M+NH4]1+, [M+H]1+	C8H17N2O2, C9H19O3	1	C06177, C10321, C10129, C10866, LMFA01050024, LMFA01050456, LMFA01050231, LMFA01050275, LMFA01050028, LMFA01050025, LMFA01050026, LMFA01050230, LMFA01050027	Involved in pathways: Tropane, piperidine and pyridine alkaloid biosynthesis, Biosynthesis of alkaloids derived from ornithine, lysine and nicotinic acid, Biosynthesis of secondary metabolites. More specifically: . Also associated with compound classes: Phytochemical compounds, Alkaloids, Alkaloids derived from ornithine, Pyrrolizidine alkaloids, C Retronecine, Natural toxins, Phytotoxins, Involv…	[H]C12C(=CCN2CCC1O)CO, O=C(OC)C1=CCCN(C)C1, OC1C2N(C)C3CC(OC13)C2, O=C(O)C(O)CCCCCCC, O=C(O)CCCCCCC(O)C, O=C(O)CCCCCCCCO, O=C(O)CC(O)CCCCCC, O=C(O)CCC(O)CCCCC, O=C(O)CCCCC(O)CCC, O=C(O)CCCCCC(O)CC	kegg, lipidmaps	Phytochemical compounds [BR:br08003]#Natural toxins [BR:br08009], Phytochemical compounds [BR:br08003], Lipids [LM]	Alkaloids#Phytotoxins, Alkaloids, Fatty Acyls [FA]	Alkaloids derived from ornithine#Alkaloids, Alkaloids derived from ornithine, Alkaloids derived from nicotinic acid, Fatty Acids and Conjugates [FA01]	Plantae,
175.98	3-(Hydrohydroxyphosphoryl)pyruvate, (Hydroxyphosphinyl)pyruvate, 3-Phosphinopyruvate	C3H5O5P1	[M+Na]1+	C3H5O5P1Na1	1	C06368	Involved in pathways: Phosphonate and phosphinate metabolism, Biosynthesis of secondary metabolites. More specifically: . Also associated with compound classes:	[H]P(=O)(O)CC(=O)C(=O)O	kegg
176.021	2-Hydroxymethylserine, 4-Hydroxy-L-threonine, Hydroxythreonine, 2-(Methylthio)ethanesulfonate, Methylcoenzyme M, Methyl-CoM, 2-(Methylsulfanyl)ethane-1-sulfonate, (+)-threo-2-Amino-3,4-dihydroxybutanoic acid	C4H9N1O4, C3H8O3S2	[M+K]1+, [M+NH4]1+	C4H9N1O4K1, C3H12O3S2N1	1	C03059, C06056, C03920, LMFA01050439	Involved in pathways: . More specifically: . Also associated with compound classes:, Involved in pathways: Vitamin B6 metabolism. More specifically: . Also associated with compound classes:, Involved in pathways: Methane metabolism, Sulfur metabolism, Metabolic pathways, Microbial metabolism in diverse environments, Carbon metabolism. More specifically: Methanogenesis, methanol => methane, Methan…	O=C(O)C(N)(CO)CO, O=C(O)C(N)C(O)CO, O=S(=O)(O)CCSC	kegg, lipidmaps	, Lipids [LM]	, Fatty Acyls [FA]	, Fatty Acids and Conjugates [FA01]
176.07	N,N-Dimethyl-1,4-phenylenediamine, N,N-Dimethyl-p-phenylenediamine, p-Amino-N,N-dimethylaniline, Phenelzine, Phenicarbazide	C8H12N2, C7H9N3O1	[M+K]1+, [M+Na]1+	C8H12N2K1, C7H9N3O1Na1	1	C04203, C07430, C19498	Involved in pathways: . More specifically: . Also associated with compound classes:, Involved in pathways: . More specifically: . Also associated with compound classes: Anatomical Therapeutic Chemical classification, N NERVOUS SYSTEM, N PSYCHOANALEPTICS, NA ANTIDEPRESSANTS, NAF Monoamine oxidase inhibitors, non-selective, NAF Phenelzine, Phenelzine, Target-based classification of drugs, Enzymes, …	NC1=CC=C(C=C1)N(C)C, NNCCC=1C=CC=CC1, O=C(N)NNC=1C=CC=CC1	kegg
176.137	2-hydroxy pelargonic acid, (R)-2-hydroxynonanoic acid, 8-hydroxy-nonanoic acid, 8R-hydroxy-nonanoic acid, 9-hydroxy pelargonic acid, (+)-3-hydroxy pelargonic acid, 4-hydroxy pelargonic acid, 6-hydroxy-nonanoic acid, 7-hydroxy pelargonic acid	C9H18O3	[M+H]1+	C9H19O3	1	LMFA01050024, LMFA01050456, LMFA01050231, LMFA01050275, LMFA01050028, LMFA01050025, LMFA01050026, LMFA01050230, LMFA01050027	Often abbreviated as FA(9:0(OH)). Systematic name: 2-hydroxy-nonanoic acid. In class(es): fatty acids and conjugates, oxo fatty acids, Often abbreviated as FA(9:0(OH)). Systematic name: (2R)-2-hydroxynonanoic acid. In class(es): fatty acids and conjugates, oxo fatty acids, Often abbreviated as FA(9:0(OH)). Systematic name: 8-hydroxy-nonanoic acid. In class(es): fatty acids and conjugates, oxo fat…	O=C(O)C(O)CCCCCCC, O=C(O)CCCCCCC(O)C, O=C(O)CCCCCCCCO, O=C(O)CC(O)CCCCCC, O=C(O)CCC(O)CCCCC, O=C(O)CCCCC(O)CCC, O=C(O)CCCCCC(O)CC	lipidmaps	Lipids [LM]	Fatty Acyls [FA]	Fatty Acids and Conjugates [FA01]
177.039	Sodium methallylsulfonate, Sodium methallyl sulfonate, Ascorbate, Ascorbic acid, L-Ascorbate, L-Ascorbic acid, Vitamin C, Monodehydroascorbate, Monodehydroascorbate radical, Ascorbate radical, Semidehydroascorbic acid, Erythorbic acid, Isoascorbic acid, D-Glucuronolactone, Glucurone, D-Glucurono-3,6-lactone, D-Glucurone, D-Galacturonolactone, D-gamma-Galacturonolactone, 2-Hydroxy-3-oxoadipate, D-…	C4H7Na1O3S1, C6H8O6	[M+NH4]1+, [M+H]1+	C4H11Na1O3S1N1, C6H9O6	1	C20360, C00072, C01041, C20364, C02670, C06430, C03217, C03387, C03289, C04349, C04053, C04471, C06033, C06440, C19806, C21643, LMFA01050479, LMFA01050490, LMFA01050449	Involved in pathways: . More specifically: . Also associated with compound classes:, Involved in pathways: Ascorbate and aldarate metabolism, Glutathione metabolism, Metabolic pathways, Biosynthesis of secondary metabolites, Microbial metabolism in diverse environments, Phosphotransferase system (PTS), HIF-1 signaling pathway, Vitamin digestion and absorption. More specifically: Ascorbate biosynt…	[Na+].O=S(=O)([O-])CC(=C)C, [H]C1(OC(=O)C(O)=C1O)C(O)CO, [H]C1(OC(=O)C(O)C1O)C(O)C=O, O=C(O)CCC(=O)C(O)C(=O)O, O=CC1OC(=O)C(O)C(O)C1O, [H]C1(OC(=O)C(=O)C1O)C(O)CO, O=C(O)C(=O)CC(O)C(=O)CO, O=CC(O)C(O)CC(=O)C(=O)O, O=C(O)C(=O)CC(O)(C(=O)O)C, O=C1OC(CO)C(O)C(O)C1=O, O=C(O)CC(C(=O)O)CC(=O)O, O=C1C(O)C(=O)C(O)C(O)C1O, [H]C(=O)C(O)C(O)CC(=O)C(=O)O	kegg, lipidmaps	, Compounds with biological roles [BR:br08001], Lipids [LM]	, Vitamins and cofactors, Fatty Acyls [FA]	, Vitamins, Fatty Acids and Conjugates [FA01]	, Plantae
177.04	1,4-Diamino-2-nitrobenzene, 1,2-Diamino-4-nitrobenzene	C6H7N3O2	[M+Na]1+	C6H7N3O2Na1	1	C19385, C19384	Involved in pathways: . More specifically: . Also associated with compound classes: Carcinogens, Group : Not classifiable as to its carcinogenicity to humans, Compounds, C ,-Diamino--nitrobenzene	O=[N+]([O-])C1=CC(N)=CC=C1N, O=[N+]([O-])C1=CC=C(N)C(N)=C1	kegg
177.07	N,N-Dimethyl-1,4-phenylenediamine, N,N-Dimethyl-p-phenylenediamine, p-Amino-N,N-dimethylaniline, Phenelzine, (S)-Dihydroorotate, (S)-4,5-Dihydroorotate, L-Dihydroorotate, L-Dihydroorotic acid, Dihydro-L-orotic acid, L-5-Carboxymethylhydantoin, N-Amidino-L-aspartate, N-Amidino-L-aspartic acid, Guanidinosuccinic acid, Ibotenic acid	C8H12N2, C5H6N2O4, C5H9N3O4	[M+K]1+, [M+NH4]1+, [M+H]1+	C8H12N2K1, C5H10N3O4	1	C04203, C07430, C00337, C03703, C03139, C10600	Involved in pathways: . More specifically: . Also associated with compound classes:, Involved in pathways: . More specifically: . Also associated with compound classes: Anatomical Therapeutic Chemical classification, N NERVOUS SYSTEM, N PSYCHOANALEPTICS, NA ANTIDEPRESSANTS, NAF Monoamine oxidase inhibitors, non-selective, NAF Phenelzine, Phenelzine, Target-based classification of drugs, Enzymes, …	NC1=CC=C(C=C1)N(C)C, NNCCC=1C=CC=CC1, O=C1NC(=O)CC(N1)C(=O)O, O=C1NC(=O)C(N1)CC(=O)O, O=C(O)CC(NC(=N)N)C(=O)O, O=C(O)C(N)C=1ON=C(O)C1	kegg	, Natural toxins [BR:br08009]	, Fungal toxins	, Mushroom toxins	, Plantae
177.074	Indole-3-acetate, Indole-3-acetic acid, (Indol-3-yl)acetate, Indoleacetate, Indoleacetic acid, (1H-indol-3-yl)acetate, IAA, NH2Mec, 7-Amino-4-methylcoumarin, 1,4-Naphthoquinone, 1,4-Naphthalenedione, N-Acetylindoxyl, Acetylindoxyl, (Indol-3-yl)glycolaldehyde, 3-Indoleglycolaldehyde, 5-Hydroxyindoleacetaldehyde, Gentianine, 2-Methylquinoline-3,4-diol, 3-Methyl-quinolin-2,8-diol, 3-Hydroxy-2-methyl…	C10H9N1O2, C10H6O2, C8H11N1O2	[M+H]1+, [M+NH4]1+, [M+Na]1+	C10H10N1O2, C10H10O2N1, C8H11N1O2Na1	1	C00954, C01386, C02617, C02298, C03230, C05634, C06525, C06331, C06344, C11504, C14783, C03758, C04227, C16666, LMFA01031042	Involved in pathways: Tryptophan metabolism, Biosynthesis of plant hormones, Metabolic pathways, Plant hormone signal transduction. More specifically: . Also associated with compound classes: Phytochemical compounds, Alkaloids, Alkaloids derived from tryptophan and anthranilic acid, Indole alkaloids, C Indole--acetate, Pesticides, Plant growth regulators, Auxins, Involved in pathways: . More spec…	O=C(O)CC1=CNC=2C=CC=CC21, O=C1OC=2C=C(N)C=CC2C(=C1)C, O=C1C=CC(=O)C=2C=CC=CC12, O=C(N1C=C(O)C=2C=CC=CC21)C, O=CC(O)C1=CNC=2C=CC=CC21, O=CCC1=CNC=2C=CC(O)=CC21, O=C1OCCC=2C(=CN=CC12)C=C, OC1=C(O)C(=NC=2C=CC=CC12)C, OC=1N=C2C(O)=CC=CC2=CC1C, O=C1C(O)=C(NC=2C=CC=CC12)C, O=C1C=CC=2C=CC=CC2C1=O, OC1=CC=C(C=C1O)CCN, OC1=CC=C(C=C1)C(O)CN, OC1=CC=C(C=C1OC)CN, O=C(O)C=CC#CC#CC#CC	kegg, lipidmaps	Phytochemical compounds [BR:br08003], , Compounds with biological roles [BR:br08001]#Phytochemical compounds [BR:br08003]#Prodrugs [br08324.html], Lipids [LM]	Alkaloids, , Peptides#Hormones and transmitters#Alkaloids#D07870, Fatty Acyls [FA]	Alkaloids derived from tryptophan and anthranilic acid, , Amines#Other hormones#Neurotransmitters#Alkaloids derived from tyrosine#D#0#7#8#7#0, Fatty Acids and Conjugates [FA01]	Plantae,
177.109	L-Citrulline, 2-Amino-5-ureidovaleric acid, Citrulline, 4-Methylene-L-glutamine, 5-Hydroxyectoine	C6H13N3O3, C6H10N2O3	[M+H]1+, [M+NH4]1+	C6H14N3O3	1	C00327, C01109, C16432	Involved in pathways: Arginine biosynthesis, Biosynthesis of various secondary metabolites - part 3, Metabolic pathways, Biosynthesis of secondary metabolites, Biosynthesis of amino acids. More specifically: Urea cycle, Arginine biosynthesis, ornithine => arginine, Arginine biosynthesis, glutamate => acetylcitrulline => arginine. Also associated with compound classes: Compounds with biological ro…	O=C(N)NCCCC(N)C(=O)O, O=C(N)C(=C)CC(N)C(=O)O, O=C(O)C1N=C(NCC1O)C	kegg	Compounds with biological roles [BR:br08001],	Peptides,	Amino acids,	Plantae,
177.109	L-Citrulline, 2-Amino-5-ureidovaleric acid, Citrulline, 4-Methylene-L-glutamine, 5-Hydroxyectoine, 7-Methylthioheptanaldoxime, (E)-7-(Methylthio)heptanaldoxime, 7-(Methylsulfanyl)heptanal oxime	C6H13N3O3, C6H10N2O3, C8H17N1O1S1	[M+H]1+, [M+NH4]1+	C6H14N3O3, C8H18N1O1S1	1	C00327, C01109, C16432, C17249	Involved in pathways: Arginine biosynthesis, Biosynthesis of various secondary metabolites - part 3, Metabolic pathways, Biosynthesis of secondary metabolites, Biosynthesis of amino acids. More specifically: Urea cycle, Arginine biosynthesis, ornithine => arginine, Arginine biosynthesis, glutamate => acetylcitrulline => arginine. Also associated with compound classes: Compounds with biological ro…	O=C(N)NCCCC(N)C(=O)O, O=C(N)C(=C)CC(N)C(=O)O, O=C(O)C1N=C(NCC1O)C, ON=CCCCCCCSC	kegg	Compounds with biological roles [BR:br08001],	Peptides,	Amino acids,	Plantae,
177.11	7-Methylthioheptanaldoxime, (E)-7-(Methylthio)heptanaldoxime, 7-(Methylsulfanyl)heptanal oxime, (2-Naphthyl)methanol, 2-Naphthalenemethanol, 2-Hydroxymethylnaphthalene, 1-Hydroxymethylnaphthalene, 1-Naphthalenemethanol	C8H17N1O1S1, C11H10O1	[M+H]1+, [M+NH4]1+	C8H18N1O1S1, C11H14O1N1	1	C17249, C02909, C14089	Involved in pathways: Glucosinolate biosynthesis, 2-Oxocarboxylic acid metabolism. More specifically: . Also associated with compound classes: , Involved in pathways: Naphthalene degradation, Microbial metabolism in diverse environments, Degradation of aromatic compounds. More specifically: . Also associated with compound classes:	ON=CCCCCCCSC, OCC=1C=CC=2C=CC=CC2C1, OCC1=CC=CC=2C=CC=CC21	kegg
177.144	2-Methyl-3-n-amyl-dihydropyrrole	C10H19N1	[M+Na]1+	C10H19N1Na1	1	C21571	Involved in pathways: Prodigiosin biosynthesis, Metabolic pathways, Biosynthesis of secondary metabolites. More specifically: Prodigiosin biosynthesis, L-proline => prodigiosin. Also associated with compound classes:	N1=C(C)C(CC1)CCCCC	kegg
177.98	cis-2-Chloro-4-carboxymethylenebut-2-en-1,4-olide, cis-2-Chlorodienelactone, cis-4-Carboxymethylene-2-chlorobut-2-en-4-olide, trans-2-Chloro-4-carboxymethylenebut-2-en-1,4-olide, trans-2-Chlorodienelactone	C6H3Cl1O4	[M+H]1+	C6H4Cl1O4	1	C04706, C04729	Involved in pathways: Chlorocyclohexane and chlorobenzene degradation, Metabolic pathways, Microbial metabolism in diverse environments. More specifically: . Also associated with compound classes:	O=C(O)C=C1OC(=O)C(Cl)=C1	kegg
178.043	Ascorbate, Ascorbic acid, L-Ascorbate, L-Ascorbic acid, Vitamin C, Monodehydroascorbate, Monodehydroascorbate radical, Ascorbate radical, Semidehydroascorbic acid, Erythorbic acid, Isoascorbic acid, D-Glucuronolactone, Glucurone, D-Glucurono-3,6-lactone, D-Glucurone, D-Galacturonolactone, D-gamma-Galacturonolactone, 2-Hydroxy-3-oxoadipate, D-Glucurono-6,2-lactone, L-xylo-Hexulonolactone, L-xylo-H…	C6H8O6	[M+H]1+	C6H9O6	1	C00072, C01041, C20364, C02670, C06430, C03217, C03387, C03289, C04349, C04053, C04471, C06033, C06440, C19806, C21643, LMFA01050479, LMFA01050490, LMFA01050449	Involved in pathways: Ascorbate and aldarate metabolism, Glutathione metabolism, Metabolic pathways, Biosynthesis of secondary metabolites, Microbial metabolism in diverse environments, Phosphotransferase system (PTS), HIF-1 signaling pathway, Vitamin digestion and absorption. More specifically: Ascorbate biosynthesis, plants, glucose-6P => ascorbate, Ascorbate biosynthesis, animals, glucose-1P =…	[H]C1(OC(=O)C(O)=C1O)C(O)CO, [H]C1(OC(=O)C(O)C1O)C(O)C=O, O=C(O)CCC(=O)C(O)C(=O)O, O=CC1OC(=O)C(O)C(O)C1O, [H]C1(OC(=O)C(=O)C1O)C(O)CO, O=C(O)C(=O)CC(O)C(=O)CO, O=CC(O)C(O)CC(=O)C(=O)O, O=C(O)C(=O)CC(O)(C(=O)O)C, O=C1OC(CO)C(O)C(O)C1=O, O=C(O)CC(C(=O)O)CC(=O)O, O=C1C(O)C(=O)C(O)C(O)C1O, [H]C(=O)C(O)C(O)CC(=O)C(=O)O	kegg, lipidmaps	Compounds with biological roles [BR:br08001], , Lipids [LM]	Vitamins and cofactors, , Fatty Acyls [FA]	Vitamins, , Fatty Acids and Conjugates [FA01]	Plantae,
178.11	L-Citrulline, 2-Amino-5-ureidovaleric acid, Citrulline, 4-Methylene-L-glutamine, 5-Hydroxyectoine	C6H13N3O3, C6H10N2O3	[M+H]1+, [M+NH4]1+	C6H14N3O3	1	C00327, C01109, C16432	Involved in pathways: Arginine biosynthesis, Biosynthesis of various secondary metabolites - part 3, Metabolic pathways, Biosynthesis of secondary metabolites, Biosynthesis of amino acids. More specifically: Urea cycle, Arginine biosynthesis, ornithine => arginine, Arginine biosynthesis, glutamate => acetylcitrulline => arginine. Also associated with compound classes: Compounds with biological ro…	O=C(N)NCCCC(N)C(=O)O, O=C(N)C(=C)CC(N)C(=O)O, O=C(O)C1N=C(NCC1O)C	kegg	Compounds with biological roles [BR:br08001],	Peptides,	Amino acids,	Plantae,
178.967	Fosfomycin calcium, Calcium phosphomycin	C3H5Ca1O4P1	[M+H]1+	C3H6Ca1O4P1	1	C13964	Involved in pathways: . More specifically: . Also associated with compound classes: Anatomical Therapeutic Chemical classification, J ANTIINFECTIVES FOR SYSTEMIC USE, J ANTIBACTERIALS FOR SYSTEMIC USE, JX OTHER ANTIBACTERIALS, JXX Other antibacterials, JXX Fosfomycin, Fosfomycin calcium	[Ca+2].O=P([O-])([O-])C1OC1C	kegg
178.97	Fosfomycin, Phosphonomycin, (1R,2S)-Epoxypropylphosphonate	C3H7O4P1	[M+K]1+	C3H7O4P1K1	1	C06454	Involved in pathways: Biosynthesis of various secondary metabolites - part 2, Metabolic pathways, Biosynthesis of secondary metabolites. More specifically: Fosfomycin biosynthesis, phosphoenolpyruvate => fosfomycin. Also associated with compound classes: Compounds with biological roles, Antibiotics, Others, Aliphatic compounds, C Fosfomycin, Anatomical Therapeutic Chemical classification, J ANTII…	O=P(O)(O)C1OC1C	kegg	Compounds with biological roles [BR:br08001]	Antibiotics	Others
179.049	Cys-Gly, L-Cysteinylglycine, Tyramine, 2-(p-Hydroxyphenyl)ethylamine, N,N-Dimethylaniline N-oxide, Phenylethanolamine, 2-Amino-1-phenylethanol, 1-(p-Hydroxyphenyl)ethylamine, 4-Hydroxy-2,6-dimethylaniline, 3,5-Dimethyl-4-aminophenol, Methyridine, para-Cresidine, p-Cresidine, meta-Cresidine, m-Cresidine, 4-Methoxy-2-methyl-benzenamine, 4-Hydroxymethylphenylhydrazine, 1-Methyl-1,6-dihydropyridine-2…	C5H10N2O3S1, C8H11N1O1, C7H10N2O1	[M+H]1+, [M+K]1+	C5H11N2O3S1, C8H11N1O1K1, C7H10N2O1K1	1	C01419, C00483, C01183, C02735, C03473, C16570, C18396, C19216, C19376, C03994, C11765, C19218	Involved in pathways: Glutathione metabolism, Metabolic pathways. More specifically: . Also associated with compound classes: , Involved in pathways: Tyrosine metabolism, Methane metabolism, Isoquinoline alkaloid biosynthesis, Biosynthesis of plant secondary metabolites, Biosynthesis of alkaloids derived from shikimate pathway, Metabolic pathways, Biosynthesis of secondary metabolites, Neuroactiv…	O=C(O)CNC(=O)C(N)CS, OC1=CC=C(C=C1)CCN, [O-][N+](C=1C=CC=CC1)(C)C, OC(C=1C=CC=CC1)CN, OC1=CC=C(C=C1)C(N)C, OC=1C=C(C(N)=C(C1)C)C, N=1C=CC=CC1CCOC, O(C1=CC=C(C=C1N)C)C, O(C1=CC=C(N)C(=C1)C)C, OCC1=CC=C(C=C1)NN, ON=CC1=CCC=CN1C, O(C1=CC=C(N)C=C1N)C	kegg	, Compounds with biological roles [BR:br08001]#Phytochemical compounds [BR:br08003]	, Peptides#Alkaloids	, Amines#Alkaloids derived from tyrosine	, Plantae
179.09	Naphthalene-1,2-diol, 1,2-Naphthalenediol, beta-Naphthohydroquinone, 1,2-Dihydroxynaphthalene, 2-Formyl-1-indanone, 1-Formyl-2-indanone, 1,4-Dihydroxynaphthalene, 1,4-Naphthohydroquinone, Naphthalene-1,4-diol, 2,3-Dihydroxynaphthalene, Retronecine, Heliotridine, Arecoline, Scopoline, Matricaric acid, Z,E-Matricaric acid, Z,Z-Matricaric acid, methyl 2Z,8Z-nonadien-4,6-diynoate, 3-mercaptohexyl ace…	C10H8O2, C8H13N1O2, C8H16O2S1	[M+NH4]1+, [M+Na]1+, [M+H]1+	C10H12O2N1, C8H13N1O2Na1, C8H17O2S1	1	C03012, C07719, C07726, C14785, C16213, C06177, C10321, C10129, C10866, LMFA01030751, LMFA01031046, LMFA01031101, LMFA01031156, LMFA05000540, LMFA07010969	Involved in pathways: Polycyclic aromatic hydrocarbon degradation, Naphthalene degradation, Metabolism of xenobiotics by cytochrome P450, Metabolic pathways, Microbial metabolism in diverse environments, Degradation of aromatic compounds, Chemical carcinogenesis. More specifically: Naphthalene degradation, naphthalene => salicylate. Also associated with compound classes: , Involved in pathways: P…	OC=1C=CC=2C=CC=CC2C1O, O=CC1C(=O)C=2C=CC=CC2C1, O=CC1C(=O)CC=2C=CC=CC21, OC1=CC=C(O)C=2C=CC=CC12, OC1=CC=2C=CC=CC2C=C1O, [H]C12C(=CCN2CCC1O)CO, O=C(OC)C1=CCCN(C)C1, OC1C2N(C)C3CC(OC13)C2, O=C(O)C=CC#CC#CC=CC, O=C(OC)C=CC#CC#CC=C, O=C(OCCC(S)CCC)C, O=C(OCSC)CCCCC	kegg, lipidmaps	, Phytochemical compounds [BR:br08003]#Natural toxins [BR:br08009], Phytochemical compounds [BR:br08003], Lipids [LM]	, Alkaloids#Phytotoxins, Alkaloids, Fatty Acyls [FA]	, Alkaloids derived from ornithine#Alkaloids, Alkaloids derived from ornithine, Alkaloids derived from nicotinic acid, Fatty Acids and Conjugates [FA01], Fatty alcohols [FA05], Fatty esters [FA07]	, Plantae
179.09	Retronecine, Heliotridine, Arecoline, Scopoline, 3-mercaptohexyl acetate, Methylthiomethyl hexanoate	C8H13N1O2, C8H16O2S1	[M+Na]1+, [M+H]1+	C8H13N1O2Na1, C8H17O2S1	1	C06177, C10321, C10129, C10866, LMFA05000540, LMFA07010969	Involved in pathways: Tropane, piperidine and pyridine alkaloid biosynthesis, Biosynthesis of alkaloids derived from ornithine, lysine and nicotinic acid, Biosynthesis of secondary metabolites. More specifically: . Also associated with compound classes: Phytochemical compounds, Alkaloids, Alkaloids derived from ornithine, Pyrrolizidine alkaloids, C Retronecine, Natural toxins, Phytotoxins, Involv…	[H]C12C(=CCN2CCC1O)CO, O=C(OC)C1=CCCN(C)C1, OC1C2N(C)C3CC(OC13)C2, O=C(OCCC(S)CCC)C, O=C(OCSC)CCCCC	kegg, lipidmaps	Phytochemical compounds [BR:br08003]#Natural toxins [BR:br08009], Phytochemical compounds [BR:br08003], Lipids [LM]	Alkaloids#Phytotoxins, Alkaloids, Fatty Acyls [FA]	Alkaloids derived from ornithine#Alkaloids, Alkaloids derived from ornithine, Alkaloids derived from nicotinic acid, Fatty alcohols [FA05], Fatty esters [FA07]	Plantae,
179.126	Phenmetrazine, Valerianine, N-Methylpelletierine, 5,6-undecadien-8,10-diyn-1-ol	C11H15N1O1, C9H17N1O1, C11H12O1	[M+H]1+, [M+Na]1+, [M+NH4]1+	C11H16N1O1, C9H17N1O1Na1, C11H16O1N1	1	C07432, C09991, C06184, LMFA05000709	Involved in pathways: . More specifically: . Also associated with compound classes:, Involved in pathways: Tropane, piperidine and pyridine alkaloid biosynthesis, Biosynthesis of alkaloids derived from ornithine, lysine and nicotinic acid, Biosynthesis of secondary metabolites. More specifically: . Also associated with compound classes: Phytochemical compounds, Alkaloids, Alkaloids derived from l…	O1CCNC(C)C1C=2C=CC=CC2, N=1C=C(C2=C(C1)C(C)CC2)COC, O=C(C)CC1N(C)CCCC1, [H]C(C#CC#C)=C=C([H])CCCCO	kegg, lipidmaps	, Phytochemical compounds [BR:br08003], Lipids [LM]	, Alkaloids, Fatty Acyls [FA]	, Alkaloids derived from lysine, Fatty alcohols [FA05]	, Plantae
179.13	5-Acetamidopentanoate, (-)-Betonicine, Betonicine, trans-4-Hydroxy-L-proline betaine, Turicine, (+)-Turicine, cis-4-Hydroxy-D-proline betaine, 3-Hydroxystachydrine, Calystegin A3, Calystegine A3, 5-Acetamidovalerate	C7H13N1O3	[M+NH4]1+	C7H17N2O3	1	C03087, C08269, C21513, C10151, C10850, LMFA01030987	Involved in pathways: Lysine degradation, Metabolic pathways. More specifically: . Also associated with compound classes: , Involved in pathways: . More specifically: . Also associated with compound classes:, Involved in pathways: . More specifically: . Also associated with compound classes: Phytochemical compounds, Alkaloids, Alkaloids derived from ornithine, Pyrrolidine alkaloids, C -Hydroxysta…	O=C(O)CCCCNC(=O)C, O=C([O-])C1CC(O)C[N+]1(C)C, O=C([O-])C1C(O)CC[N+]1(C)C, OC1CC2NC(O)(CC2)C1O	kegg, lipidmaps	Lipids [LM], , Phytochemical compounds [BR:br08003]	Fatty Acyls [FA], , Alkaloids	Fatty Acids and Conjugates [FA01], , Alkaloids derived from ornithine	, Plantae
179.97	3,5-Dichlorocatechol, 2,5-Dichlorohydroquinone, 2,5-Dichloro-1,4-benzenediol, 3,6-Dichlorocatechol, 2,6-Dichlorohydroquinone	C6H4Cl2O2	[M+H]1+	C6H5Cl2O2	1	C02933, C06600, C07094, C07097	Involved in pathways: Chlorocyclohexane and chlorobenzene degradation, Microbial metabolism in diverse environments, Degradation of aromatic compounds. More specifically: . Also associated with compound classes: , Involved in pathways: Chlorocyclohexane and chlorobenzene degradation, Metabolic pathways, Microbial metabolism in diverse environments. More specifically: . Also associated with compou…	ClC=1C=C(Cl)C(O)=C(O)C1, ClC=1C=C(O)C(Cl)=CC1O, ClC1=CC=C(Cl)C(O)=C1O, ClC=1C=C(O)C=C(Cl)C1O	kegg
180.053	Cys-Gly, L-Cysteinylglycine, cis-1,2-Dihydro-3-ethylcatechol, cis-2,3-Dihydroxy-2,3-dihydroethylbenzene, cis-3-Ethyl-cyclohexa-3,5-diene-1,2-diol, 2-Propyl-2,4-pentadienoic acid, 2,4-Diene-VPA, 7-Hydroxy-6-methylhepta-3,5-dienal, 4-Vinylcyclohexene diepoxide, L-Histidinol, (E,E)-7-hydroxy-6-methylhepta-3,5-dienal, (E,E)-2-methyl-6-oxohepta-2,4-dienol, 2-octynoic acid, Ethyl 2-methyl-3,4-pentadien…	C5H10N2O3S1, C8H12O2, C6H11N3O1	[M+H]1+, [M+K]1+	C5H11N2O3S1, C8H12O2K1, C6H11N3O1K1	1	C01419, C06727, C16656, C18011, C19311, C00860, LMFA05000563, LMFA05000562, LMFA01030577, LMFA07010858, LMFA07010882, LMFA07010779, LMFA07010180, LMFA01030795, LMFA01140031, LMFA01030441, LMFA01030442, LMFA01030578, LMFA07010177, LMFA06000129, LMFA06000037, LMFA06000038	Involved in pathways: Glutathione metabolism, Metabolic pathways. More specifically: . Also associated with compound classes: , Involved in pathways: Ethylbenzene degradation, Metabolic pathways, Microbial metabolism in diverse environments, Degradation of aromatic compounds. More specifically: . Also associated with compound classes: , Involved in pathways: Drug metabolism - cytochrome P450. Mor…	O=C(O)CNC(=O)C(N)CS, OC1C=CC=C(CC)C1O, O=C(O)C(=CC=C)CCC, O=CCC=CC=C(C)CO, O1CC1C2CCC3OC3C2, OCC(N)CC=1N=CNC1, O=C(C=CC=C(C)CO)C, O=C(O)C#CCCCCC, O=C(OCC)C(C=C=C)C, O=C(OCC)C=CC=CC, O=C(OCC=C)C(=CC)C, O=C(OCC=CC=CC)C, O=C(O)C=CCCCC=C, O=C(O)CCC1C=CCC1, O=C(O)CCC=CCC=C, O=C(O)CCCC=CC=C, O=C(O)CCCCCC#C, O=C(OCC=CCC=C)C, [H]C(=O)C=CC(=O)CCCC, [H]C(=O)C=CCCCCC([H])=O, [H]C(=O)CCC=CCCC([H])=O	kegg, lipidmaps	, Lipids [BR:br08002], Lipids [LM]	, FA Fatty acyls, Fatty Acyls [FA]	, FA01 Fatty Acids and Conjugates, Fatty alcohols [FA05], Fatty Acids and Conjugates [FA01], Fatty esters [FA07], Fatty aldehydes [FA06]	, Plantae
180.088	4,8-Dihydroxyquinoline, Quinoline-4,8-diol, 4,6-Dihydroxyquinoline, Quinoline-4,6-diol, Quinoline-3,4-diol, 3,4-Dihydroxyquinoline, Quinolin-2,8-diol, Phenacemide, 3-Hydroxy-1H-quinolin-4-one, 4-Hydroxy-2-quinolone, 4-Hydroxy-2(1H)-quinolone, 2,4-Dihydroxyquinoline, Indole-3-carboxylate, Indole-3-carboxylic acid, 4-Hydroxy-2,2'-bipyrrole-5-methanol, 7-Aminomethyl-7-carbaguanine, 7-Aminomethyl-7-d…	C9H7N1O2, C9H10N2O2, C7H9N5O1, C8H13N1O2, C6H11N1O2S1	[M+NH4]1+, [M+H]1+, [M+Na]1+	C9H11N2O2, C7H10N5O1, C8H13N1O2Na1, C6H15N2O2S1	1	C05637, C05639, C06330, C06342, C07428, C11503, C16716, C19837, C21568, C16675, C06177, C10321, C10129, C10866, C16759, C20204	Involved in pathways: Tryptophan metabolism. More specifically: . Also associated with compound classes:, Involved in pathways: Tryptophan metabolism, Metabolic pathways. More specifically: . Also associated with compound classes: , Involved in pathways: . More specifically: . Also associated with compound classes:, Involved in pathways: . More specifically: . Also associated with compound classe…	OC1=CC=CC2=C(O)C=CN=C12, OC=1C=CC2=NC=CC(O)=C2C1, OC1=CN=C2C=CC=CC2=C1O, OC=1N=C2C(O)=CC=CC2=CC1, O=C(N)NC(=O)CC=1C=CC=CC1, O=C1C(O)=CNC=2C=CC=CC12, O=C1C=C(O)C=2C=CC=CC2N1, O=C(O)C1=CNC=2C=CC=CC21, OC=1C=C(NC1CO)C2=CC=CN2, O=C1NC(=NC=2NC=C(C12)CN)N, [H]C12C(=CCN2CCC1O)CO, O=C(OC)C1=CCCN(C)C1, OC1C2N(C)C3CC(OC13)C2, O=C(O)C(N)CSCC=C, O=C(C=CSC)NCCO	kegg	, Phytochemical compounds [BR:br08003]#Natural toxins [BR:br08009], Phytochemical compounds [BR:br08003]	, Alkaloids#Phytotoxins, Alkaloids, Amino acid related compounds	, Alkaloids derived from ornithine#Alkaloids, Alkaloids derived from ornithine, Alkaloids derived from nicotinic acid, Others	, Plantae
181.036	1,6-Dihydroxycyclohexa-2,4-diene-1-carboxylate, 1,2-Dihydroxycyclohexa-3,5-diene-1-carboxylate, (1R,6S)-1,6-Dihydroxycyclohexa-2,4-diene-1-carboxylate, cis-1,2-Dihydroxycyclohexa-3,5-diene-1-carboxylate, cis-1,6-Dihydroxy-2,4-cyclohexadiene-1-carboxylic acid, (2S,3S)-2,3-Dihydro-2,3-dihydroxybenzoate, (2S,3S)-2,3-Dihydroxy-2,3-dihydroxybenzoate, 3-Methyl-cis,cis-hexadienedioate, 3-Methyl-cis,cis-…	C7H8O4, C5H9N1O4S1	[M+Na]1+, [M+H]1+	C7H8O4Na1, C5H10N1O4S1	1	C04634, C06321, C04171, C04112, C04558, C04559, C06210, C06760, C18311, C20710, C03727	Involved in pathways: . More specifically: . Also associated with compound classes:, Involved in pathways: Benzoate degradation, Metabolic pathways, Microbial metabolism in diverse environments, Degradation of aromatic compounds. More specifically: Benzoate degradation, benzoate => catechol / methylbenzoate => methylcatechol. Also associated with compound classes: , Involved in pathways: Biosynth…	O=C(O)C1(O)C=CC=CC1O, O=C(O)C1=CC=CC(O)C1O, O=C(O)C=CC(=CC(=O)O)C, O=C1OC(C(=C1)C)CC(=O)O, O=C1OC(C=C1)(C)CC(=O)O, O=C(O)C(O)=CC=CC(=O)C, O=CC(=CC=C(O)C(=O)O)C, O=C(O)CC=1OC(=O)CC1C, O=C(O)C=1C=CC(O)C(O)C1, O=C(O)CSCC(N)C(=O)O	kegg
181.065	3-Indoleacetonitrile, Indol-3-ylacetonitrile, Indole-3-acetonitrile, (Indol-3-yl)acetonitrile, Fluoren-9-one, 9-Fluorenone	C10H8N2, C13H8O1	[M+Na]1+, [M+H]1+	C10H8N2Na1, C13H9O1	1	C02938, C06712	Involved in pathways: Tryptophan metabolism, Metabolic pathways. More specifically: . Also associated with compound classes: , Involved in pathways: Polycyclic aromatic hydrocarbon degradation, Metabolic pathways, Microbial metabolism in diverse environments. More specifically: . Also associated with compound classes:	N#CCC1=CNC=2C=CC=CC21, O=C1C=2C=CC=CC2C=3C=CC=CC13	kegg				Plantae,
181.106	Homostachydrine, Lentiginosine, Tranexamic acid, N,N-diethyl-3-hydroxybut-2-enamide	C8H15N1O2	[M+Na]1+	C8H15N1O2Na1	1	C08283, C10155, C12535, LMFA08020190	Involved in pathways: . More specifically: . Also associated with compound classes: Phytochemical compounds, Alkaloids, Alkaloids derived from ornithine, Pyrrolidine alkaloids, C Homostachydrine, Involved in pathways: . More specifically: . Also associated with compound classes: Phytochemical compounds, Alkaloids, Alkaloids derived from lysine, Indolizidine alkaloids, C Lentiginosine, Involved in…	O=C([O-])C1CCCC[N+]1(C)C, [H]C12N(CCCC1)CC(O)C2O, O=C(O)C1CCC(CN)CC1, [H]C(C(=O)N(CC)CC)=C(O)C	kegg, lipidmaps	Phytochemical compounds [BR:br08003], , Lipids [LM]	Alkaloids, , Fatty Acyls [FA]	Alkaloids derived from ornithine, Alkaloids derived from lysine, , Fatty amides [FA08]	Plantae,
181.11	Iproniazid, 1-Ethyl-2-benzimidazolinone, 1-EBIO	C9H13N3O1, C9H10N2O1	[M+H]1+, [M+NH4]1+	C9H14N3O1	1	C11777, C13840	Involved in pathways: . More specifically: . Also associated with compound classes: Anatomical Therapeutic Chemical classification, N NERVOUS SYSTEM, N PSYCHOANALEPTICS, NA ANTIDEPRESSANTS, NAF Monoamine oxidase inhibitors, non-selective, NAF Iproniazide, Iproniazid, Target-based classification of drugs, Enzymes, Oxidoreductases, Amine oxidases, MAO, Involved in pathways: . More specifically: . A…	O=C(NNC(C)C)C=1C=CN=CC1, O=C1NC=2C=CC=CC2N1CC	kegg
181.14	N6-Hydroxy-L-lysine, 2-Deoxystreptamine, L-Hydroxylysine, 5-Hydroxy-L-lysine, L-erythro-5-Hydroxylysine, (5R)-5-Hydroxy-L-lysine, allo-Hydroxy-L-lysine, Allohydroxy-L-lysine, Bacillosamine, 2,4-Diamino-2,4,6-trideoxy-D-glucopyranose	C6H14N2O3	[M+NH4]1+	C6H18N3O3	1	C01028, C02627, C16741, C16742, C21041	Involved in pathways: Lysine degradation, Metabolic pathways, Microbial metabolism in diverse environments. More specifically: . Also associated with compound classes: , Involved in pathways: Neomycin, kanamycin and gentamicin biosynthesis, Biosynthesis of secondary metabolites. More specifically: . Also associated with compound classes: , Involved in pathways: Lysine degradation, Metabolic pathw…	O=C(O)C(N)CCCCNO, OC1C(O)C(N)CC(N)C1O, O=C(O)C(N)CCC(O)CN, OC1OC(C)C(N)C(O)C1N	kegg
181.142	Mexiletine, Tecomine, Tecomanine, (+)-N-Methylpseudoephedrine, 4,10-undecadiynal	C11H17N1O1, C11H14O1	[M+H]1+, [M+NH4]1+	C11H18N1O1, C11H18O1N1	1	C07220, C09988, C17903, LMFA06000070	Involved in pathways: . More specifically: . Also associated with compound classes: Anatomical Therapeutic Chemical classification, C CARDIOVASCULAR SYSTEM, C CARDIAC THERAPY, CB ANTIARRHYTHMICS, CLASS I AND III, CBB Antiarrhythmics, class Ib, CBB Mexiletine, Mexiletine, Target-based classification of drugs, Ion channels, Voltage-gated ion channels, Sodium channels, SCNA, Drug metabolizing enzyme…	O(C=1C(=CC=CC1C)C)CC(N)C, [H]C12C(=CC(=O)C1C)C(C)CN(C)C2, OC(C=1C=CC=CC1)C(N(C)C)C, [H]C(=O)CCC#CCCCCC#C	kegg, lipidmaps	, Lipids [LM]	, Fatty Acyls [FA]	, Fatty aldehydes [FA06]	, Plantae
181.968	5-Nitrofurfural, 5-Nitro-2-furfural, 5-Nitro-2-furaldehyde, 4-Chlorobenzaldehyde, Benzoyl chloride	C5H3N1O4, C7H5Cl1O1	[M+K]1+	C5H3N1O4K1, C7H5Cl1O1K1	1	C14281, C06648, C19168	Involved in pathways: . More specifically: . Also associated with compound classes:, Involved in pathways: . More specifically: . Also associated with compound classes: Carcinogens, Group A: Probably carcinogenic to humans, Compounds, C Benzoyl chloride	O=CC=1OC(=CC1)[N+](=O)[O-], O=CC1=CC=C(Cl)C=C1, O=C(Cl)C=1C=CC=CC1	kegg
181.97	5-Chloro-2-hydroxy-p-benzoquinone	C6H3Cl1O3	[M+Na]1+	C6H3Cl1O3Na1	1	C21105	Involved in pathways: Chlorocyclohexane and chlorobenzene degradation, Metabolic pathways, Microbial metabolism in diverse environments. More specifically: . Also associated with compound classes:	O=C1C=C(O)C(=O)C=C1Cl	kegg
182.06	L-Histidinol, 6-(Ethylthio)purine, 6-Ethylmercaptopurine	C6H11N3O1, C7H8N4S1	[M+K]1+, [M+H]1+	C6H11N3O1K1, C7H9N4S1	1	C00860, C14623	Involved in pathways: Histidine metabolism, Metabolic pathways, Biosynthesis of secondary metabolites, Biosynthesis of amino acids. More specifically: Histidine biosynthesis, PRPP => histidine. Also associated with compound classes: , Involved in pathways: . More specifically: . Also associated with compound classes:	OCC(N)CC=1N=CNC1, N1=CN=C(SCC)C=2NC=NC12	kegg				Plantae,
182.062	4-Methylene-L-glutamine, 5-Hydroxyectoine	C6H10N2O3	[M+Na]1+	C6H10N2O3Na1	1	C01109, C16432	Involved in pathways: C5-Branched dibasic acid metabolism. More specifically: . Also associated with compound classes:, Involved in pathways: Glycine, serine and threonine metabolism, Metabolic pathways, Microbial metabolism in diverse environments. More specifically: . Also associated with compound classes:	O=C(N)C(=C)CC(N)C(=O)O, O=C(O)C1N=C(NCC1O)C	kegg
182.11	7-Mercaptoheptanoic acid, Ethyl 4-(methylthio)butyrate	C7H14O2S1	[M+NH4]1+	C7H18O2S1N1	1	C16593, LMFA07010867	Involved in pathways: Methane metabolism, Metabolic pathways, Microbial metabolism in diverse environments. More specifically: . Also associated with compound classes: Lipids, FA Fatty acyls, FA Fatty Acids and Conjugates, FA Thia fatty acids, C -Mercaptoheptanoic acid, Systematic name: ethyl 4-(methylsulfanyl)butanoate. In class(es): fatty acids and conjugates, wax diesters	O=C(O)CCCCCCS, O=C(OCC)CCCSC	kegg, lipidmaps	Lipids [BR:br08002], Lipids [LM]	FA Fatty acyls, Fatty Acyls [FA]	FA01 Fatty Acids and Conjugates, Fatty esters [FA07]
182.967	3,5-Dichlorocatechol, 2,5-Dichlorohydroquinone, 2,5-Dichloro-1,4-benzenediol, 3,6-Dichlorocatechol, 2,6-Dichlorohydroquinone	C6H4Cl2O2	[M+H]1+	C6H5Cl2O2	1	C02933, C06600, C07094, C07097	Involved in pathways: Chlorocyclohexane and chlorobenzene degradation, Microbial metabolism in diverse environments, Degradation of aromatic compounds. More specifically: . Also associated with compound classes: , Involved in pathways: Chlorocyclohexane and chlorobenzene degradation, Metabolic pathways, Microbial metabolism in diverse environments. More specifically: . Also associated with compou…	ClC=1C=C(Cl)C(O)=C(O)C1, ClC=1C=C(O)C(Cl)=CC1O, ClC1=CC=C(Cl)C(O)=C1O, ClC=1C=C(O)C=C(Cl)C1O	kegg
182.97	3,5-Dichlorocatechol, 2,5-Dichlorohydroquinone, 2,5-Dichloro-1,4-benzenediol, 3,6-Dichlorocatechol, 2,6-Dichlorohydroquinone, Thien-2-ylacetate, 2-Thiopheneacetic acid, 2-Thienylacetic acid, 5-Chloro-2-hydroxy-p-benzoquinone	C6H4Cl2O2, C6H6O2S1, C6H3Cl1O3	[M+H]1+, [M+K]1+, [M+Na]1+	C6H5Cl2O2, C6H6O2S1K1, C6H3Cl1O3Na1	1	C02933, C06600, C07094, C07097, C02595, C21105	Involved in pathways: Chlorocyclohexane and chlorobenzene degradation, Microbial metabolism in diverse environments, Degradation of aromatic compounds. More specifically: . Also associated with compound classes: , Involved in pathways: Chlorocyclohexane and chlorobenzene degradation, Metabolic pathways, Microbial metabolism in diverse environments. More specifically: . Also associated with compou…	ClC=1C=C(Cl)C(O)=C(O)C1, ClC=1C=C(O)C(Cl)=CC1O, ClC1=CC=C(Cl)C(O)=C1O, ClC=1C=C(O)C=C(Cl)C1O, O=C(O)CC=1SC=CC1, O=C1C=C(O)C(=O)C=C1Cl	kegg
183.068	Nicotinurate, Nicotinuric acid, Nicotinylglycine, Isonicotinylglycine, Isonicotinuric acid, Cyclohexylsulfamate, Cyclohexylsulfamic acid, Cylamic acid, Cyclohexylamide sulfate, 1,2-Dihydroxy-5-(methylthio)pent-1-en-3-one, 1,2-Dihydroxy-5-(methylsulfanyl)pent-1-en-3-one, 2-Oxo-5-methylthiopentanoic acid, 5-(Methylthio)-2-oxo-pentanoic acid, L-Methionine sulfoximine, (2S)-2-Amino-4-(S-methylsufonim…	C8H8N2O3, C6H13N1O3S1, C6H10O3S1, C5H12N2O3S1, C5H9N1O3S1, C6H14O4S1	[M+H]1+, [M+NH4]1+	C8H9N2O3, C6H14N1O3S1, C6H14O3S1N1, C5H13N2O3S1, C6H15O4S1	1	C05380, C16623, C02824, C15606, C17211, C03510, C03829, C06809, C12876, C19230	Involved in pathways: Nicotinate and nicotinamide metabolism. More specifically: . Also associated with compound classes:, Involved in pathways: Drug metabolism - other enzymes. More specifically: . Also associated with compound classes:, Involved in pathways: Caprolactam degradation, Microbial metabolism in diverse environments. More specifically: . Also associated with compound classes: , Invol…	O=C(O)CNC(=O)C=1C=NC=CC1, O=C(O)CNC(=O)C=1C=CN=CC1, O=S(=O)(O)NC1CCCCC1, O=C(C(O)=CO)CCSC, O=C(O)C(=O)CCCSC, O=C(O)C(N)CCS(=O)(=N)C, O=C(O)C(NC(=O)C)CS, O=C(O)CNC(=O)C(S)C, O=S(=O)(OC(C)C)OC(C)C	kegg	, Lipids [BR:br08002]	, FA Fatty acyls	, FA01 Fatty Acids and Conjugates	, Plantae
183.07	2-Dehydro-D-xylonate, 3-Oxo-D-isoapionate, 2,4-Dihydroxy-2-(hydroxymethyl)-3-oxobutanoate, (5-(but-3-en-1-yn-1-yl)thiophen-2-yl)methanol	C5H8O6, C9H8O1S1	[M+NH4]1+	C5H12O6N1, C9H12O1S1N1	1	C02928, C22220, LMFA12000349	Involved in pathways: . More specifically: . Also associated with compound classes:, Systematic name: (5-(but-3-en-1-yn-1-yl)thiophen-2-yl)methanol. In class(es): fatty acids and conjugates	O=C(O)C(=O)C(O)C(O)CO, O=C(O)C(O)(C(=O)CO)CO, OCC=1SC(C#CC=C)=CC1	kegg, lipidmaps	, Lipids [LM]	, Fatty Acyls [FA]	, Oxygenated hydrocarbons [FA12]
184.02	2-Hydroxymethylclavam, N-Nitrosoproline, 1-Nitroso-L-proline, Methylureidoacrylate, (Z)-2-Methylureidoacrylate, (Z)-2-Methyl-3-ureidoacrylate, (2Z)-3-(Carbamoylamino)-2-methylprop-2-enoate	C6H9N1O3, C5H8N2O3	[M+K]1+	C6H9N1O3K1, C5H8N2O3K1	1	C17357, C19485, C20256	Involved in pathways: . More specifically: . Also associated with compound classes:, Involved in pathways: . More specifically: . Also associated with compound classes: Carcinogens, Group : Not classifiable as to its carcinogenicity to humans, Compounds, C N-Nitrosoproline	[H]C12OC(CO)CN2C(=O)C1, O=NN1CCCC1C(=O)O, O=C(O)C(=CNC(=O)N)C	kegg
184.023	alpha-EMTBL, alpha-Ethyl-alpha-methyl-thiobutyrolactone	C7H12O1S1	[M+K]1+	C7H12O1S1K1	1	C13720	Involved in pathways: . More specifically: . Also associated with compound classes:	O=C1SCCC1(C)CC	kegg
184.065	(E)-4-(Trimethylammonio)but-2-enoate, Crotono-betaine, Crotonobetaine, Stachydrine, Proline betaine, L-Proline betaine, D-Proline betaine, 6-Methylmercaptopurine, Thiopurine S-methylether, 4-Methylthiobutylthiohydroximate	C7H13N1O2, C6H6N4S1, C5H11N1O1S2	[M+K]1+, [M+NH4]1+	C7H13N1O2K1, C6H10N5S1, C5H15N2O1S2	1	C04114, C10172, C21514, C16614, C17243	Involved in pathways: ABC transporters. More specifically: . Also associated with compound classes:, Involved in pathways: . More specifically: . Also associated with compound classes: Phytochemical compounds, Alkaloids, Alkaloids derived from ornithine, Pyrrolidine alkaloids, C Stachydrine, Involved in pathways: . More specifically: . Also associated with compound classes:, Involved in pathways:…	O=C([O-])C=CC[N+](C)(C)C, O=C([O-])C1CCC[N+]1(C)C, N1=CN=C(SC)C=2NC=NC12, ON=C(S)CCCSC	kegg	, Phytochemical compounds [BR:br08003]	, Alkaloids	, Alkaloids derived from ornithine	, Plantae
184.065	(E)-4-(Trimethylammonio)but-2-enoate, Crotono-betaine, Crotonobetaine, Stachydrine, Proline betaine, L-Proline betaine, D-Proline betaine, 6-Methylmercaptopurine, Thiopurine S-methylether, 4-Methylthiobutylthiohydroximate	C7H13N1O2, C6H6N4S1, C5H11N1O1S2	[M+K]1+, [M+NH4]1+	C7H13N1O2K1, C6H10N5S1, C5H15N2O1S2	1	C04114, C10172, C21514, C16614, C17243	Involved in pathways: ABC transporters. More specifically: . Also associated with compound classes:, Involved in pathways: . More specifically: . Also associated with compound classes: Phytochemical compounds, Alkaloids, Alkaloids derived from ornithine, Pyrrolidine alkaloids, C Stachydrine, Involved in pathways: . More specifically: . Also associated with compound classes:, Involved in pathways:…	O=C([O-])C=CC[N+](C)(C)C, O=C([O-])C1CCC[N+]1(C)C, N1=CN=C(SC)C=2NC=NC12, ON=C(S)CCCSC	kegg	, Phytochemical compounds [BR:br08003]	, Alkaloids	, Alkaloids derived from ornithine	, Plantae
184.07	2-Dehydro-D-xylonate, 3-Oxo-D-isoapionate, 2,4-Dihydroxy-2-(hydroxymethyl)-3-oxobutanoate, 4-Guanidinobutanamide, (5-(but-3-en-1-yn-1-yl)thiophen-2-yl)methanol	C5H8O6, C5H12N4O1, C9H8O1S1	[M+NH4]1+, [M+K]1+	C5H12O6N1, C5H12N4O1K1, C9H12O1S1N1	1	C02928, C22220, C03078, LMFA12000349	Involved in pathways: . More specifically: . Also associated with compound classes:, Involved in pathways: Arginine and proline metabolism, Metabolic pathways. More specifically: . Also associated with compound classes: , Systematic name: (5-(but-3-en-1-yn-1-yl)thiophen-2-yl)methanol. In class(es): fatty acids and conjugates	O=C(O)C(=O)C(O)C(O)CO, O=C(O)C(O)(C(=O)CO)CO, O=C(N)CCCNC(=N)N, OCC=1SC(C#CC=C)=CC1	kegg, lipidmaps	, Lipids [LM]	, Fatty Acyls [FA]	, Oxygenated hydrocarbons [FA12]
184.874	Selenate, Selenic acid, Trichloroacetonitrile, 2,2,2-Trichloro-acetonitrile	H2O4Se1, C2Cl3N1	[M+K]1+	H2O4Se1K1, C2Cl3N1K1	1	C05697, C19535	Involved in pathways: Selenocompound metabolism. More specifically: . Also associated with compound classes:, Involved in pathways: . More specifically: . Also associated with compound classes: Carcinogens, Group : Not classifiable as to its carcinogenicity to humans, Compounds, C Trichloroacetonitrile	O=[Se](=O)(O)O, N#CC(Cl)(Cl)Cl	kegg
184.99	Se-Methyl-L-selenocysteine, Selenohomocysteine	C4H9N1O2Se1	[M+H]1+	C4H10N1O2Se1	1	C05689, C05698	Involved in pathways: Selenocompound metabolism, Metabolic pathways. More specifically: . Also associated with compound classes:	O=C(O)C(N)C[Se]C, [H][Se]CCC(N)C(=O)O	kegg				Plantae,
184.993	Se-Methyl-L-selenocysteine, Selenohomocysteine	C4H9N1O2Se1	[M+H]1+	C4H10N1O2Se1	1	C05689, C05698	Involved in pathways: Selenocompound metabolism, Metabolic pathways. More specifically: . Also associated with compound classes:	O=C(O)C(N)C[Se]C, [H][Se]CCC(N)C(=O)O	kegg				Plantae,
185.03	5-Hydroxyisourate	C5H4N4O4	[M+H]1+	C5H5N4O4	1	C11821	Involved in pathways: Purine metabolism, Metabolic pathways, Microbial metabolism in diverse environments. More specifically: Purine degradation, xanthine => urea. Also associated with compound classes:	O=C1N=C2N=C(O)NC2(O)C(=O)N1	kegg				Plantae
185.06	Dibenzo-p-dioxin, 2-Hydroxydibenzofuran, Dibenzofuran-2-ol, 4-Amino-1-piperidinecarboxylic acid, Thioguanine, Adipamide	C12H8O2, C6H12N2O2, C5H5N5S1	[M+H]1+, [M+K]1+, [M+NH4]1+	C12H9O2, C6H12N2O2K1, C5H9N6S1	1	C07732, C14409, C16837, C07648, LMFA08010017	Involved in pathways: Dioxin degradation, Metabolic pathways, Microbial metabolism in diverse environments, Degradation of aromatic compounds. More specifically: . Also associated with compound classes: Carcinogens, Group : Not classifiable as to its carcinogenicity to humans, Compounds, C Dibenzo-p-dioxin, Involved in pathways: . More specifically: . Also associated with compound classes:, Invol…	O1C=2C=CC=CC2OC=3C=CC=CC13, OC=1C=CC=2OC=3C=CC=CC3C2C1, O=C(O)N1CCC(N)CC1, SC1=NC(=NC=2NC=NC12)N, O=C(N)CCCCC(=O)N	kegg, lipidmaps	, Lipids [LM]	, Fatty Acyls [FA]	, Fatty amides [FA08]
185.065	Hydralazine, 6-Methylmercaptopurine, Thiopurine S-methylether, Phthalate, o-Phthalic acid, 1,2-Benzenedicarboxylic acid, 4-Pyridoxate, 4-Pyridoxic acid, 4-Hydroxyphenylglyoxylate, 4-Hydroxybenzoylformate, 4-Hydroxyphenylglyoxylic acid, 2-(4-Hydroxyphenyl)-2-oxoacetate, 3-Hydroxy-4-hydroxymethyl-2-methylpyridine-5-carboxylate, 5-Pyridoxate, 5-Pyridoxic acid, 3-Carboxy-4-methoxy-N-methyl-2-pyridone…	C8H8N4, C6H6N4S1, C8H6O4, C8H9N1O4	[M+Na]1+, [M+NH4]1+, [M+H]1+	C8H8N4Na1, C6H10N5S1, C8H10O4N1, C8H10N1O4	1	C07040, C16614, C01606, C00847, C03590, C04773, C04447, C06337, C11466, C12026, C14100, C14096, C22203	Involved in pathways: . More specifically: . Also associated with compound classes: Carcinogens, Group : Not classifiable as to its carcinogenicity to humans, Compounds, C Hydralazine, Anatomical Therapeutic Chemical classification, C CARDIOVASCULAR SYSTEM, C ANTIHYPERTENSIVES, CD ARTERIOLAR SMOOTH MUSCLE, AGENTS ACTING ON, CDB Hydrazinophthalazine derivatives, CDB Hydralazine, Hydralazine, Targe…	N(N)=C1NN=CC=2C=CC=CC12, N1=CN=C(SC)C=2NC=NC12, O=C(O)C=1C=CC=CC1C(=O)O, O=C(O)C1=C(O)C(=NC=C1CO)C, O=C(O)C(=O)C1=CC=C(O)C=C1, O=C(O)C1=CN=C(C(O)=C1CO)C, O=C(O)C=1C(=O)N(C=CC1OC)C, O=C(O)C1=CC=C(C=C1)C(=O)O, O=C(O)C1=CC(OC)=CC(O)=C1N, O=C(O)C(N)C=1C=C(O)C=C(O)C1, O=CC1=CC=C(C(=O)O)C(O)=C1, O=CC1=CC=CC(C(=O)O)=C1O, O=C(O)C1=CC=CC(=C1)C(=O)O	kegg
185.1	L-Adrenaline, (R)-(-)-Adrenaline, (R)-(-)-Epinephrine, (R)-(-)-Epirenamine, (R)-(-)-Adnephrine, 4-[(1R)-1-Hydroxy-2-(methylamino)ethyl]-1,2-benzenediol, Tropate, Tropic acid, alpha-(Hydroxymethyl)phenylacetic acid, 3-(2-Hydroxyphenyl)propanoate, 2-Hydroxyphenylpropanoate, 3-(2-Hydroxyphenyl)propionic acid, Melilotate, 3-(2-Hydroxyphenyl)propionate, 3-Ethoxybenzoate, 3-Ethoxybenzoic acid, Phloreta…	C9H13N1O3, C9H10O3	[M+H]1+, [M+NH4]1+	C9H14N1O3, C9H14O3N1	1	C00788, C01456, C01198, C02363, C01744, C02201, C03080, C05607, C05581, C05589, C10712, C11380, C11457, C12206, C11768, C17925	Involved in pathways: Tyrosine metabolism, Metabolic pathways, Two-component system, Quorum sensing, cAMP signaling pathway, Neuroactive ligand-receptor interaction, Adrenergic signaling in cardiomyocytes, Regulation of lipolysis in adipocytes, Renin secretion. More specifically: Catecholamine biosynthesis, tyrosine => dopamine => noradrenaline => adrenaline. Also associated with compound classes…	OC1=CC=C(C=C1O)C(O)CNC, O=C(O)C(C=1C=CC=CC1)CO, O=C(O)CCC=1C=CC=CC1O, O=C(O)C=1C=CC=C(OCC)C1, O=C(O)CCC1=CC=C(O)C=C1, O=CC1=CC=C(OC)C(OC)=C1, O=C(O)C(C1=CC=C(O)C=C1)C, O=C(O)C(O)CC=1C=CC=CC1, O=CCC1=CC=C(O)C(OC)=C1, OC1=CC=C(C=C1OC)C(O)CN, O=C(C1=CC=C(OC)C=C1O)C, O=C(C1=CC=C(O)C(OC)=C1)C, O=C(O)CCC=1C=CC=C(O)C1, OC1=CC=C(C=CCO)C=C1O, OC1=CC=C(C=C1O)C(O)C(N)C	kegg	Compounds with biological roles [BR:br08001]#Prodrugs [br08324.html], , Lipids [BR:br08002], Phytochemical compounds [BR:br08003]	Hormones and transmitters#D00095, , PK Polyketides, Phenylpropanoids	Other hormones#Neurotransmitters#D#0#0#0#9#5, , PK12 Flavonoids, Monolignols	Plantae,
185.876	TCE epoxide, Trichloroethylene epoxide, Trichloroepoxyethane, Dichloroacetyl chloride, Chloral, Trichloroacetaldehyde	C2H1Cl3O1	[M+K]1+	C2H1Cl3O1K1	1	C11148, C14867, C14866	Involved in pathways: Chloroalkane and chloroalkene degradation, Metabolism of xenobiotics by cytochrome P450, Microbial metabolism in diverse environments, Chemical carcinogenesis. More specifically: . Also associated with compound classes: , Involved in pathways: Metabolism of xenobiotics by cytochrome P450, Chemical carcinogenesis. More specifically: . Also associated with compound classes: , …	ClC1OC1(Cl)Cl, O=C(Cl)C(Cl)Cl, O=CC(Cl)(Cl)Cl	kegg
185.989	Methoxyflurane, 3-Phosphonooxypyruvate, 3-Phosphonooxypyruvic acid, 3-Phosphohydroxypyruvate, 3-Phosphohydroxypyruvic acid, 3-Phosphooxypyruvate, 2-Oxoglutarate, Oxoglutaric acid, 2-Ketoglutaric acid, alpha-Ketoglutaric acid, Oxaloacetate 4-methyl ester, Methyloxaloacetate, 5-Hydroxy-2,4-dioxopentanoate, Dehydro-D-arabinono-1,4-lactone, (5R)-3,4-Dihydroxy-5-(hydroxymethyl)furan-2(5H)-one, 2-Hydro…	C3H4Cl2F2O1, C3H5O7P1, C5H6O5, C6H10S2	[M+NH4]1+, [M+H]1+, [M+K]1+	C3H8Cl2F2O1N1, C3H6O7P1, C5H6O5K1, C6H10S2K1	1	C07517, C03232, C00026, C03716, C06030, C05406, C06316, C21632, C08369	Involved in pathways: . More specifically: . Also associated with compound classes: Anatomical Therapeutic Chemical classification, N NERVOUS SYSTEM, N ANALGESICS, NB OTHER ANALGESICS AND ANTIPYRETICS, NBG Other analgesics and antipyretics, NBG Methoxyflurane, Methoxyflurane, Drug metabolizing enzymes and transporters, Drug metabolizing enzymes, D, Involved in pathways: Glycine, serine and threon…	FC(F)(OC)C(Cl)Cl, O=C(O)C(=O)COP(=O)(O)O, O=C(O)C(=O)CCC(=O)O, O=C(O)C(=O)CC(=O)OC, O=C(O)C(=O)C(C(=O)O)C, O=C(O)C(=O)CC(=O)CO, O=C1OC(C(O)=C1O)CO, O=C(O)C1(O)COC(=O)C1, S(SCC=C)CC=C	kegg	, Compounds with biological roles [BR:br08001]	, Organic acids	, Carboxylic acids	, Plantae
185.99	3,4-Dehydrothiomorpholine-3-carboxylate	C5H7N1O2S1	[M+K]1+	C5H7N1O2S1K1	1	C04445	Involved in pathways: . More specifically: . Also associated with compound classes:	O=C(O)C1=NCCSC1	kegg
186.02	Acetylcysteine, N-Acetyl-L-cysteine, Tiopronin, 2-Mercaptobenzothiazole, Captax, 3-Methyleneoxindole, 2(1H)-Quinolinone, Quinolin-2(1H)-one, Isocarbostyril, 1(2H)-Isoquinolinone, Isoquinolin-1(2H)-one, 4-Hydroxyquinoline, Quinolin-4-ol, Quinolin-2-ol, 2-Quinolone, 2-Hydroxyquinoline, 2-Quinolinol, Indole-3-carboxaldehyde, Indole-3-carbaldehyde, 8-Hydroxyquinoline, Oxyquinoline, 4-[(E)-2-Isocyanoe…	C5H9N1O3S1, C7H5N1S2, C9H7N1O1	[M+Na]1+, [M+NH4]1+, [M+K]1+	C5H9N1O3S1Na1, C7H9N2S2, C9H7N1O1K1	1	C06809, C12876, C14437, C02796, C06415, C06324, C06343, C06338, C08493, C19434, C21890	Involved in pathways: . More specifically: . Also associated with compound classes: Anatomical Therapeutic Chemical classification, R RESPIRATORY SYSTEM, R COUGH AND COLD PREPARATIONS, RC EXPECTORANTS, EXCL. COMBINATIONS WITH COUGH SUPPRESSANTS, RCB Mucolytics, RCB Acetylcysteine, Acetylcysteine &lt;JP/US&gt;, S SENSORY ORGANS, S OPHTHALMOLOGICALS, SX OTHER OPHTHALMOLOGICALS, SXA Other ophthalmol…	O=C(O)C(NC(=O)C)CS, O=C(O)CNC(=O)C(S)C, SC1=NC=2C=CC=CC2S1, O=C1NC=2C=CC=CC2C1=C, O=C1C=CC=2C=CC=CC2N1, O=C1NC=CC=2C=CC=CC21, OC=1C=CN=C2C=CC=CC12, OC=1N=C2C=CC=CC2=CC1, O=CC1=CNC=2C=CC=CC12, OC=1C=CC=C2C=CC=NC12, [C-]#[N+]C=CC1=CC=C(O)C=C1	kegg				, Plantae
186.025	2-Aceto-2-hydroxybutanoate, (S)-2-Aceto-2-hydroxybutanoate, (S)-2-Hydroxy-2-ethyl-3-oxobutanoate, Mevaldate, Mevaldic acid, 2-Dehydropantoate, (R)-4-Dehydropantoate, 3-Hydroxy-3-methyl-2-oxopentanoic acid, 3-Hydroxy-3-methyl-2-oxopentanoate, (R)-3-Hydroxy-3-methyl-2-oxopentanoate, Adipate, Adipic acid, Hexanedioate, Hexan-1,6-dicarboxylate, 4-Hydroxy-2-oxohexanoic acid, 4-Hydroxy-2-oxohexanoate, …	C6H10O4, C9H6O3, C4H9O6P1, C7H12O1S1	[M+K]1+, [M+Na]1+, [M+H]1+	C6H10O4K1, C9H6O3Na1, C4H10O6P1, C7H12O1S1K1	1	C00659, C06006, C00772, C00966, C01053, C04237, C14463, C06104, C06762, C16272, C09315, C20414, C15556, C13720, LMFA01050383, LMFA01050501, LMFA01050458, LMFA01020278, LMFA01050457, LMFA01050462, LMFA01170048, LMFA01050343, LMFA01050435, LMFA01170080, LMFA01170117, LMFA01170084	Involved in pathways: . More specifically: . Also associated with compound classes:, Involved in pathways: Valine, leucine and isoleucine biosynthesis, Metabolic pathways, Biosynthesis of secondary metabolites, 2-Oxocarboxylic acid metabolism, Biosynthesis of amino acids. More specifically: Valine/isoleucine biosynthesis, pyruvate => valine / 2-oxobutanoate => isoleucine, Isoleucine biosynthesis,…	O=C(O)C(O)(C(=O)C)CC, O=C1OC(O)CC(O)(C)C1, O=C(O)C(=O)C(C)(C)CO, O=CC(C)(C)C(O)C(=O)O, O=C(O)C(=O)C(O)(C)CC, O=C(O)CCCCC(=O)O, O=C(O)C(=O)CC(O)CC, O=C(O)CC(O)CC(=O)C, O=C1OC=2C=C(O)C=CC2C=C1, O=C1OC=2C=CC=CC2C(O)=C1, O=C(C)C(O)COP(=O)(O)O, O=C1SCCC1(C)CC, O=C(O)CC(C(=O)O)(C)C, O=C(O)CC(C)CC(=O)O, O=C(O)CCC(C(=O)O)C	kegg, lipidmaps	Lipids [LM], , Phytochemical compounds [BR:br08003]	Fatty Acyls [FA], , Phenylpropanoids	Fatty Acids and Conjugates [FA01], , Coumarins	, Plantae
186.06	4-Guanidinobutanamide, Choline sulfate, Thioguanine, Quinolinate, Pyridine-2,3-dicarboxylate, Quinolinic acid, 2,3-Pyridinedicarboxylic acid, o-Nitrobenzoate, 2-Nitrobenzoic acid, 4-Nitrobenzoic acid, p-Nitrobenzoic acid, 7-Mercaptoheptanoic acid, Ethyl 4-(methylthio)butyrate	C5H12N4O1, C5H13N1O4S1, C5H5N5S1, C7H5N1O4, C7H14O2S1	[M+K]1+, [M+H]1+, [M+NH4]1+, [M+Na]1+	C5H12N4O1K1, C5H14N1O4S1, C5H9N6S1, C7H9N2O4, C7H14O2S1Na1	1	C03078, C00919, C07648, C03722, C16234, C18625, C16593, LMFA07010867	Involved in pathways: Arginine and proline metabolism, Metabolic pathways. More specifically: . Also associated with compound classes: , Involved in pathways: ABC transporters. More specifically: . Also associated with compound classes:, Involved in pathways: Drug metabolism - other enzymes. More specifically: . Also associated with compound classes: Anatomical Therapeutic Chemical classification…	O=C(N)CCCNC(=N)N, O=S(=O)([O-])OCC[N+](C)(C)C, SC1=NC(=NC=2NC=NC12)N, O=C(O)C1=NC=CC=C1C(=O)O, O=C(O)C=1C=CC=CC1[N+](=O)[O-], O=C(O)C1=CC=C(C=C1)[N+](=O)[O-], O=C(O)CCCCCCS, O=C(OCC)CCCSC	kegg, lipidmaps	, Lipids [BR:br08002], Lipids [LM]	, FA Fatty acyls, Fatty Acyls [FA]	, FA01 Fatty Acids and Conjugates, Fatty esters [FA07]	, Plantae
186.061	cis-1,2-Dihydronaphthalene-1,2-diol, (1R,2S)-1,2-Dihydronaphthalene-1,2-diol, (1S,2S)-1,2-Dihydronaphthalene-1,2-diol, trans-1,2-Dihydronaphthalene-1,2-diol, 1,2-Dihydronaphthalene-1,2-diol, Methyl cinnamate, 3-Phenyl-2-propenoic acid methyl, Isosafrole, p-Methoxycinnamaldehyde, 4-Methoxycinnamaldehyde, Safrole, 4-Hydroxycinnamoylmethane, p-Hydroxybenzalacetone, 4-(p-Hydroxyphenyl)-3-buten-2-one,…	C10H10O2, C6H6N4S1, C5H11N1O1S2, C7H14O3	[M+Na]1+, [M+NH4]1+, [M+K]1+	C10H10O2Na1, C6H10N5S1, C5H15N2O1S2, C7H14O3K1	1	C04314, C04514, C06205, C06358, C10472, C10475, C10490, C12088, C15419, C20269, C16614, C17243, LMFA01031040, LMFA01030783, LMPR0102110001, LMFA01050016, LMFA01050225, LMFA01050261, LMFA01050019, LMFA07010959, LMFA07010693, LMFA01050017, LMFA01050018	Involved in pathways: Naphthalene degradation, Metabolic pathways, Microbial metabolism in diverse environments, Degradation of aromatic compounds. More specifically: Naphthalene degradation, naphthalene => salicylate. Also associated with compound classes: , Involved in pathways: . More specifically: . Also associated with compound classes:, Involved in pathways: Metabolism of xenobiotics by cyt…	OC1C=CC=2C=CC=CC2C1O, O=C(OC)C=CC=1C=CC=CC1, O1C2=CC=C(C=CC)C=C2OC1, O=CC=CC1=CC=C(OC)C=C1, O1C2=CC=C(C=C2OC1)CC=C, O=C(C=CC1=CC=C(O)C=C1)C, O=C(O)C1CC1C=2C=CC=CC2, O=C1C=CC(=CC=C)C=C1OC, N1=CN=C(SC)C=2NC=NC12, ON=C(S)CCCSC, O=C(O)C=CC#CC#CCCC, O=C(O)CCC#CC#CC=CC, O=C1C=C(C=CC=C1O)C(=C)C, O=C(O)C(O)CCCCC, O=C(O)CCCCC(O)C, O=C(O)CCCCCCO, O=C(OC)C(O)CC(C)C, O=C(OCC)C(O)(C)CC, O=C(O)CCC(O)CCC, O=C(O…	kegg, lipidmaps	, Lipids [LM]	, Fatty Acyls [FA], Prenol Lipids [PR]	, Fatty Acids and Conjugates [FA01], Isoprenoids [PR01], Fatty esters [FA07]	, Plantae
186.976	2-Amino-5-chlorophenol, Isoflurane, Enflurane, ZAPA, (Z)-3-((Aminoiminomethyl)thio)-2-propenoic acid	C6H6Cl1N1O1, C3H2Cl1F5O1, C4H6N2O2S1	[M+K]1+, [M+H]1+	C6H6Cl1N1O1K1, C3H3Cl1F5O1, C4H6N2O2S1K1	1	C20669, C07518, C07516, C13695	Involved in pathways: . More specifically: . Also associated with compound classes:, Involved in pathways: . More specifically: . Also associated with compound classes: Anatomical Therapeutic Chemical classification, N NERVOUS SYSTEM, N ANESTHETICS, NA ANESTHETICS, GENERAL, NAB Halogenated hydrocarbons, NAB Isoflurane, Isoflurane &lt;JP/US&gt;, Therapeutic category of drugs in Japan, Agents affec…	ClC1=CC=C(N)C(O)=C1, FC(F)OC(Cl)C(F)(F)F, FC(F)OC(F)(F)C(F)Cl, O=C(O)C=CSC(=N)N	kegg
186.98	Deisopropyldeethylatrazine	C3H4Cl1N5	[M+K]1+	C3H4Cl1N5K1	1	C06560	Involved in pathways: Atrazine degradation, Microbial metabolism in diverse environments. More specifically: . Also associated with compound classes:	ClC=1N=C(N=C(N1)N)N	kegg
187.048	Ricinine, Glyphosate, Roundup (TN), 2-Amino-3-phosphonopropanoate, Phosphonoalanine, 3-Amino-2-oxopropyl phosphate, 1-Amino-3-(phosphohydroxy)propan-2-one, Alanylphosphate, D-Alanyl-phosphate, Glyphosate-monoammonium, N5-Hydroxy-L-ornithine, delta-N-Hydroxyornithine, 1,2-Dinitrobenzene, o-Dinitrobenzene	C8H8N2O2, C3H8N1O5P1, C3H11N2O5P1, C5H12N2O3, C6H4N2O4	[M+Na]1+, [M+NH4]1+, [M+H]1+, [M+K]1+	C8H8N2O2Na1, C3H12N2O5P1, C5H12N2O3K1, C6H8N3O4	1	C01526, C01705, C05672, C11638, C12021, C18565, C20850, C14702	Involved in pathways: . More specifically: . Also associated with compound classes: Phytochemical compounds, Alkaloids, Alkaloids derived from nicotinic acid, Pyridine alkaloids, C Ricinine, Involved in pathways: . More specifically: . Also associated with compound classes: Pesticides, Herbicides, Organophosphorus herbicides, C Glyphosate, Involved in pathways: Phosphonate and phosphinate metabol…	N#CC1=C(OC)C=CN(C1=O)C, O=C(O)CNCP(=O)(O)O, O=C(O)C(N)CP(=O)(O)O, O=C(COP(=O)(O)O)CN, O=C(OP(=O)(O)O)C(N)C, [H]N([H])[H].O=C(O)CNCP(=O)(O)O, O=C(O)C(N)CCCNO, O=[N+]([O-])C=1C=CC=CC1[N+](=O)[O-]	kegg	Phytochemical compounds [BR:br08003],	Alkaloids,	Alkaloids derived from nicotinic acid,	Plantae,
187.05	3-Methyldioxyindole, 3-Hydroxy-3-methyloxindole, 4-Oxo-1-(3-pyridyl)-1-butanone, gamma-Oxo-3-pyridinebutanal, 4-Oxo-4-(pyridin-3-yl)butanal, 3-Succinoylsemialdehyde-pyridine, Butanoylphosphate, Butanoyl phosphate, 2-Methylpropanoyl phosphate, 2-Methylpropionyl phosphate, Fagomine, N-Hydroxy-L-isoleucine, (4S)-4-Hydroxy-L-isoleucine, Hydroxyisoleucine, 4-Guanidinobutanoate, 4-Guanidinobutyric acid…	C9H9N1O2, C4H9O5P1, C6H13N1O3, C5H11N3O2, C10H6N2O2	[M+Na]1+, [M+NH4]1+, [M+K]1+, [M+H]1+	C9H9N1O2Na1, C4H13O5P1N1, C6H13N1O3K1, C5H11N3O2K1, C10H7N2O2	1	C05834, C19567, C02527, C03754, C10144, C20310, C20802, C01035, C22016, LMFA01050440	Involved in pathways: Tryptophan metabolism. More specifically: . Also associated with compound classes:, Involved in pathways: Nicotinate and nicotinamide metabolism, Metabolism of xenobiotics by cytochrome P450, Metabolic pathways, Microbial metabolism in diverse environments, Chemical carcinogenesis. More specifically: Nicotine degradation, pyrrolidine pathway, nicotine => succinate semialdehy…	O=C1NC=2C=CC=CC2C1(O)C, O=CCCC(=O)C=1C=NC=CC1, O=C(OP(=O)(O)O)CCC, O=C(OP(=O)(O)O)C(C)C, OCC1NCCC(O)C1O, O=C(O)C(NO)C(C)CC, O=C(O)C(N)C(C)C(O)C, O=C(O)CCCNC(=N)N, N#CC(=O)C1=CNC=2C=CC=C(O)C21	kegg, lipidmaps	, Phytochemical compounds [BR:br08003], Lipids [LM]	, Alkaloids, Fatty Acyls [FA]	, Alkaloids derived from lysine, Fatty Acids and Conjugates [FA01]	, Plantae
187.108	2,6-Diamino-4-nitrotoluene, 2,4-Diamino-6-nitrotoluene, L-Noradrenaline, Noradrenaline, Norepinephrine, Arterenol, 4-[(1R)-2-Amino-1-hydroxyethyl]-1,2-benzenediol, Pyridoxine, Pyridoxol	C7H9N3O2, C8H11N1O3	[M+NH4]1+	C7H13N4O2, C8H15N2O3	1	C16397, C16396, C00547, C00314	Involved in pathways: Nitrotoluene degradation, Microbial metabolism in diverse environments. More specifically: . Also associated with compound classes: , Involved in pathways: Tyrosine metabolism, Metabolic pathways, Two-component system, Quorum sensing, cAMP signaling pathway, Neuroactive ligand-receptor interaction, Adrenergic signaling in cardiomyocytes, Vascular smooth muscle contraction, G…	O=[N+]([O-])C1=CC(N)=C(C(N)=C1)C, O=[N+]([O-])C=1C=C(N)C=C(N)C1C, OC1=CC=C(C=C1O)C(O)CN, OC=1C(=NC=C(C1CO)CO)C	kegg	, Compounds with biological roles [BR:br08001]	, Hormones and transmitters, Vitamins and cofactors	, Other hormones#Neurotransmitters, Vitamins	, Plantae
187.11	Otonecine, (1R,4beta,7abeta)-2,3,5,7a-Tetrahydro-1,7a-dihydroxy-7-(hydroxymethyl)-4-methyl-1H-pyrrolizin-4-ium, Ecgonine, Pseudoecgonine, (3,4-Dimethoxyphenyl)methanol, Veratryl alcohol, 3,4-Dimethoxybenzyl alcohol, (3,4-Dimethoxyphenyl)methanol radical, N-Isovaleryl-L-homoserine lactone, 2,6-Diamino-4-nitrotoluene, 2,4-Diamino-6-nitrotoluene, 2-Furanylmethyl butanoate, N-pentanoyl-homoserine lac…	C9H15N1O3, C9H12O3, C7H9N3O2	[M+H]1+, [M+NH4]1+	C9H16N1O3, C9H16O3N1, C7H13N4O2	1	C10356, C10858, C12449, C21420, C21421, C20673, C16397, C16396, LMFA07010714, LMFA08030030	Involved in pathways: . More specifically: . Also associated with compound classes: Phytochemical compounds, Alkaloids, Alkaloids derived from ornithine, Pyrrolizidine alkaloids, C Otonecine, Involved in pathways: Tropane, piperidine and pyridine alkaloid biosynthesis. More specifically: . Also associated with compound classes: Phytochemical compounds, Alkaloids, Alkaloids derived from ornithine,…	O=C1C(=CCN(C)CCC1O)CO, O=C(O)C1C(O)CC2N(C)C1CC2, OCC1=CC=C(OC)C(OC)=C1, O=C1OCCC1NC(=O)CC(C)C, O=[N+]([O-])C1=CC(N)=C(C(N)=C1)C, O=[N+]([O-])C=1C=C(N)C=C(N)C1C, O=C(OCC=1OC=CC1)CCC, O=C(NC1C(=O)OCC1)CCCC	kegg, lipidmaps	Phytochemical compounds [BR:br08003], , Lipids [LM]	Alkaloids, , Fatty Acyls [FA]	Alkaloids derived from ornithine, , Fatty esters [FA07], Fatty amides [FA08]	Plantae,
187.97	2-Thiophenesulfonamide	C4H5N1O2S2	[M+Na]1+	C4H5N1O2S2Na1	1	C14764	Involved in pathways: . More specifically: . Also associated with compound classes:	O=S(=O)(N)C=1SC=CC1	kegg
188.055	1,2-Dinitrobenzene, o-Dinitrobenzene, 4-Isopropylbenzaldehyde, p-Cumic aldehyde, Cuminaldehyde, Anethole, t-Anethole, trans-Anethole, Estragole, 1-Methoxy-4-(2-propenyl)benzene, Methylchavicol, 5,6,7,8-Tetrahydro-2-naphthol, trans-Lachnophyllol, Gallate, Gallic acid, 3,4,5-Trihydroxybenzoic acid, 3,4,5-Trihydroxybenzoate, Pyrogallol-5-carboxylic acid, 2-(Acetamidomethylene)succinate, 2-(Acetamido…	C6H4N2O4, C10H12O1, C7H6O5, C7H9N1O5	[M+NH4]1+, [M+K]1+, [M+H]1+	C6H8N3O4, C10H12O1K1, C7H10O5N1, C7H10N1O5	1	C14702, C06577, C10428, C10452, C14309, C17965, C01424, C01215, C20258, LMFA06000061	Involved in pathways: . More specifically: . Also associated with compound classes:, Involved in pathways: Xylene degradation, Metabolic pathways, Microbial metabolism in diverse environments, Degradation of aromatic compounds. More specifically: Cymene degradation, p-cymene => p-cumate. Also associated with compound classes: Phytochemical compounds, Terpenoids, Monoterpenoids, Cyclic monoterpene…	O=[N+]([O-])C=1C=CC=CC1[N+](=O)[O-], O=CC1=CC=C(C=C1)C(C)C, O(C1=CC=C(C=C1)C=CC)C, O(C1=CC=C(C=C1)CC=C)C, OC1=CC=C2C(=C1)CCCC2, OCC=CC#CC#CCCC, O=C(O)C1=CC(O)=C(O)C(O)=C1, O=C(O)C(=CNC(=O)C)CC(=O)O, O=C(O)C1=NC(C(=O)O)CC(O)C1, [H]C(=O)C=CC=CC=CC=CC	kegg, lipidmaps	, Phytochemical compounds [BR:br08003], Lipids [LM]	, Terpenoids, Phenylpropanoids, Others, Fatty Acyls [FA]	, Monoterpenoids (C10), Monolignols, Tannins and galloyl derivatives, Fatty aldehydes [FA06]	, Plantae
189.07	Actinidine, (-)-Actinidine, Nornicotine, (+)-Nornicotine, 4-Chloroacetanilide, o-Chloroacetanilide, 2'-Chloroacetanilide, N-(2-Chlorophenyl)acetamide	C10H13N1, C9H12N2, C8H8Cl1N1O1	[M+K]1+, [M+NH4]1+	C10H13N1K1, C9H12N2K1, C8H12Cl1N2O1	1	C09910, C06524, C11360, C14494, C14619	Involved in pathways: Biosynthesis of alkaloids derived from terpenoid and polyketide, Biosynthesis of secondary metabolites. More specifically: . Also associated with compound classes: , Involved in pathways: Tropane, piperidine and pyridine alkaloid biosynthesis. More specifically: . Also associated with compound classes: Phytochemical compounds, Alkaloids, Alkaloids derived from nicotinic acid…	N=1C=C(C2=C(C1)C(C)CC2)C, N=1C=CC=C(C1)C2NCCC2, O=C(NC1=CC=C(Cl)C=C1)C, O=C(NC=1C=CC=CC1Cl)C	kegg	, Phytochemical compounds [BR:br08003]	, Alkaloids	, Alkaloids derived from nicotinic acid	Plantae,
189.072	L-Phenylalanine, (S)-alpha-Amino-beta-phenylpropionic acid, Phenylalanine, alpha-Amino-beta-phenylpropionic acid, D-Phenylalanine, D-alpha-Amino-beta-phenylpropionic acid, Benzocaine, Ethyl aminobenzoate, Tricaine, 3-Aminobenzoic acid, m-Aminobenzoate, Metolcarb, Tsumacide, MTMC, 4-Hydroxy-1-(3-pyridinyl)-1-butanone, 5-(3-Pyridyl)-2-hydroxytetrahydrofuran, L-beta-Phenylalanine, (R)-3-Amino-3-phen…	C9H11N1O2, C6H15N1O3	[M+Na]1+, [M+K]1+	C9H11N1O2Na1, C6H15N1O3K1	1	C00079, C02057, C02265, C07527, C18090, C18747, C19565, C19578, C20487, C20488, C22021, C06771	Involved in pathways: Phenylalanine metabolism, Phenylalanine, tyrosine and tryptophan biosynthesis, Cyanoamino acid metabolism, Phenylpropanoid biosynthesis, Tropane, piperidine and pyridine alkaloid biosynthesis, Glucosinolate biosynthesis, Aminoacyl-tRNA biosynthesis, Biosynthesis of various secondary metabolites - part 2, Biosynthesis of plant secondary metabolites, Biosynthesis of phenylprop…	O=C(O)C(N)CC=1C=CC=CC1, O=C(OCC)C1=CC=C(N)C=C1, O=C(OCC)C=1C=CC=C(N)C1, O=C(OC1=CC=CC(=C1)C)NC, O=C(C=1C=NC=CC1)CCCO, OC1OC(C=2C=NC=CC2)CC1, O=C(O)CC(N)C=1C=CC=CC1, O=CC(N)CC1=CC=C(O)C=C1, OCCN(CCO)CCO	kegg	Compounds with biological roles [BR:br08001],	Peptides,	Amino acids,	Plantae,
189.97	2,3-Dimercaptopropane-1-sulfonic acid, DMPS	C3H8O3S3	[M+H]1+	C3H9O3S3	1	C10922	Involved in pathways: . More specifically: . Also associated with compound classes:	O=S(=O)(O)CC(S)CS	kegg
190.036	4-Pyridoxolactone, 4-Pyridoxic acid lactone, 4-Nitroacetophenone, p-Nitroacetophenone, 3,4-Dihydroxymandelonitrile, 5-Pyridoxolactone, Formylanthranilate, N-Formylanthranilate, 2-(Formylamino)-benzoic acid, HBOA, 2-Hydroxy-1,4-benzoxazin-3-one, 2-Hydroxy-2H-1,4-benzoxazin-3(4H)-one, Isatinate, Glycerone phosphate, Dihydroxyacetone phosphate, 3-Hydroxy-2-oxopropyl phosphate, D-Glyceraldehyde 3-pho…	C8H7N1O3, C3H7O6P1, C6H8N2O3S1, C5H11N1O4	[M+Na]1+, [M+NH4]1+, [M+H]1+, [M+K]1+	C8H7N1O3Na1, C3H11O6P1N1, C6H9N2O3S1, C5H11N1O4K1	1	C00971, C02803, C03757, C06052, C05653, C15769, C21155, C00111, C00118, C00661, C19156, C20385, C20314, C20931	Involved in pathways: Vitamin B6 metabolism, Microbial metabolism in diverse environments. More specifically: . Also associated with compound classes: , Involved in pathways: . More specifically: . Also associated with compound classes:, Involved in pathways: Vitamin B6 metabolism. More specifically: . Also associated with compound classes:, Involved in pathways: Tryptophan metabolism, Metabolic …	O=C1OCC2=CN=C(C(O)=C12)C, O=C(C1=CC=C(C=C1)[N+](=O)[O-])C, N#CC(O)C1=CC=C(O)C(O)=C1, O=C1OCC2=C(O)C(=NC=C12)C, O=CNC=1C=CC=CC1C(=O)O, O=C1NC=2C=CC=CC2OC1O, O=C(O)C(=O)C=1C=CC=CC1N, O=C(CO)COP(=O)(O)O, O=CC(O)COP(=O)(O)O, O=C(O)C(OP(=O)(O)O)C, [H]C12NC(=O)NC2([H])C(SC1)C(=O)O, O=C(O)C(N(O)O)C(C)C, OC1OCC(N)C(O)C1O	kegg				, Plantae
190.079	2-Oxosuberate, 2-Oxooctanedionic acid, alpha-Ketosuberate	C8H12O5	[M+H]1+	C8H13O5	1	C16589	Involved in pathways: Methane metabolism, Metabolic pathways, Microbial metabolism in diverse environments, 2-Oxocarboxylic acid metabolism. More specifically: 2-Oxocarboxylic acid chain extension, 2-oxoglutarate => 2-oxoadipate => 2-oxopimelate => 2-oxosuberate. Also associated with compound classes: Compounds with biological roles, Organic acids, Carboxylic acids, -Oxocarboxylic acids, C -Oxosu…	O=C(O)C(=O)CCCCCC(=O)O	kegg	Compounds with biological roles [BR:br08001]	Organic acids	Carboxylic acids
190.08	2-Oxosuberate, 2-Oxooctanedionic acid, alpha-Ketosuberate, 1-Deoxy-D-glucitol	C8H12O5, C6H14O5	[M+H]1+, [M+Na]1+	C8H13O5, C6H14O5Na1	1	C16589, LMFA05000598	Involved in pathways: Methane metabolism, Metabolic pathways, Microbial metabolism in diverse environments, 2-Oxocarboxylic acid metabolism. More specifically: 2-Oxocarboxylic acid chain extension, 2-oxoglutarate => 2-oxoadipate => 2-oxopimelate => 2-oxosuberate. Also associated with compound classes: Compounds with biological roles, Organic acids, Carboxylic acids, -Oxocarboxylic acids, C -Oxosu…	O=C(O)C(=O)CCCCCC(=O)O, OCC(O)C(O)C(O)C(O)C	kegg, lipidmaps	Compounds with biological roles [BR:br08001], Lipids [LM]	Organic acids, Fatty Acyls [FA]	Carboxylic acids, Fatty alcohols [FA05]
191.016	Thioguanine, Quinolinate, Pyridine-2,3-dicarboxylate, Quinolinic acid, 2,3-Pyridinedicarboxylic acid, o-Nitrobenzoate, 2-Nitrobenzoic acid, 4-Nitrobenzoic acid, p-Nitrobenzoic acid, L-Methionine, Methionine, L-2-Amino-4methylthiobutyric acid, D-Methionine, D-2-Amino-4-(methylthio)butyric acid, Methionine, 2-Amino-4-(methylthio)butyric acid, Penicillamine, Guanine, 2-Amino-6-hydroxypurine	C5H5N5S1, C7H5N1O4, C5H11N1O2S1, C5H5N5O1	[M+Na]1+, [M+K]1+	C5H5N5S1Na1, C7H5N1O4Na1, C5H11N1O2S1K1, C5H5N5O1K1	1	C07648, C03722, C16234, C18625, C00073, C00855, C01733, C07418, C00242	Involved in pathways: Drug metabolism - other enzymes. More specifically: . Also associated with compound classes: Anatomical Therapeutic Chemical classification, L ANTINEOPLASTIC AND IMMUNOMODULATING AGENTS, L ANTINEOPLASTIC AGENTS, LB ANTIMETABOLITES, LBB Purine analogues, LBB Tioguanine, Tioguanine, Target-based classification of drugs, Enzymes, Transferases, Pentosyltransferases, HPRT, Involv…	SC1=NC(=NC=2NC=NC12)N, O=C(O)C1=NC=CC=C1C(=O)O, O=C(O)C=1C=CC=CC1[N+](=O)[O-], O=C(O)C1=CC=C(C=C1)[N+](=O)[O-], O=C(O)C(N)CCSC, O=C(O)C(N)C(S)(C)C, O=C1NC(=NC=2NC=NC12)N	kegg	, Compounds with biological roles [BR:br08001]	, Peptides, Nucleic acids	, Amino acids, Bases	, Plantae
191.016	L-Methionine, Methionine, L-2-Amino-4methylthiobutyric acid, D-Methionine, D-2-Amino-4-(methylthio)butyric acid, Methionine, 2-Amino-4-(methylthio)butyric acid, Penicillamine, Guanine, 2-Amino-6-hydroxypurine, 2-Pyridyl hydroxymethane sulfonic acid, 6-Methylmercaptopurine, Thiopurine S-methylether, 4-Methylthiobutylthiohydroximate	C5H11N1O2S1, C5H5N5O1, C6H7N1O4S1, C6H6N4S1, C5H11N1O1S2	[M+K]1+, [M+H]1+, [M+Na]1+	C5H11N1O2S1K1, C5H5N5O1K1, C6H8N1O4S1, C6H6N4S1Na1, C5H11N1O1S2Na1	1	C00073, C00855, C01733, C07418, C00242, C11327, C16614, C17243	Involved in pathways: Cysteine and methionine metabolism, Glucosinolate biosynthesis, Aminoacyl-tRNA biosynthesis, Biosynthesis of plant secondary metabolites, Biosynthesis of plant hormones, Metabolic pathways, Biosynthesis of secondary metabolites, 2-Oxocarboxylic acid metabolism, Biosynthesis of amino acids, Antifolate resistance, Protein digestion and absorption, Mineral absorption, Central c…	O=C(O)C(N)CCSC, O=C(O)C(N)C(S)(C)C, O=C1NC(=NC=2NC=NC12)N, O=S(=O)(O)COC1=NC=CC=C1, N1=CN=C(SC)C=2NC=NC12, ON=C(S)CCCSC	kegg	Compounds with biological roles [BR:br08001],	Peptides, , Nucleic acids	Amino acids, , Bases	Plantae,
191.05	Diethylthiophosphoric acid, DETP, Quisqualic acid, Toluene-4-sulfonate, Tosylate	C4H11O3P1S1, C5H7N3O5, C7H8O3S1	[M+NH4]1+, [M+H]1+	C4H15O3P1S1N1, C5H8N3O5, C7H12O3S1N1	1	C06607, C08296, C06677	Involved in pathways: Aminobenzoate degradation. More specifically: . Also associated with compound classes:, Involved in pathways: . More specifically: . Also associated with compound classes: Target-based classification of compounds, Ion channels, Glutamate-gated cation channels, Glutamate , non-NMDA, AMPA receptor, C Quisqualic acid, Involved in pathways: Toluene degradation, Metabolic pathway…	S=P(O)(OCC)OCC, O=C1ON(C(=O)N1)CC(N)C(=O)O, O=S(=O)(O)C1=CC=C(C=C1)C	kegg				, Plantae
191.052	Pyridoxal, D-4-Hydroxyphenylglycine, (alphaR)-alpha-Amino-4-hydroxybenzeneacetic acid, L-4-Hydroxyphenylglycine, 3-Hydroxy-4-methylanthranilate, 3-Methoxyanthranilate, 3-Methoxyanthranilic acid, Isopyridoxal, p-Aminosalicylic acid methyl ester, Orthoform, Orthocaine, C20821, Carbapenem biosynthesis intermediate 6, sn-Glycerol 3-phosphate, Glycerophosphoric acid, D-Glycerol 1-phosphate, sn-Glycero…	C8H9N1O3, C3H9O6P1, C6H9N5, C8H10N2S1	[M+Na]1+, [M+NH4]1+, [M+K]1+	C8H9N1O3Na1, C3H13O6P1N1, C6H9N5K1, C8H10N2S1Na1	1	C00250, C03493, C12323, C03986, C05831, C06051, C14170, C14171, C20821, C00093, C00623, C03189, C02979, C05026, C07665	Involved in pathways: Vitamin B6 metabolism, Metabolic pathways, Microbial metabolism in diverse environments, Vitamin digestion and absorption. More specifically: . Also associated with compound classes: Compounds with biological roles, Vitamins and cofactors, Vitamins, Water-soluble vitamins, C Pyridoxal, Risk category of Japanese OTC drugs, Third-class OTC drugs, Inorganic and organic chemical…	O=CC1=C(O)C(=NC=C1CO)C, O=C(O)C(N)C1=CC=C(O)C=C1, O=C(O)C1=CC=C(C(O)=C1N)C, O=C(O)C=1C=CC=C(OC)C1N, O=CC1=CN=C(C(O)=C1CO)C, O=C(OC)C1=CC=C(N)C=C1O, O=C(OC)C1=CC=C(O)C(N)=C1, O=C(O)C1=CCC2N1C(=O)C2C, O=P(O)(O)OCC(O)CO, O=P(O)(O)OC(CO)CO, N1=CNC2=C1C(N=CN2C)N, S=C(N)C=1C=CN=C(C1)CC	kegg	Compounds with biological roles [BR:br08001],	Vitamins and cofactors,	Vitamins,	Plantae,
191.088	N-Amidino-L-glutamate, Hydantoin-5-propionate, Hydantoin-propionate, (R)-AMAA, (R)-2-Amino-2-(3-hydroxy-5-methyl-4-isoxazolyl)acetic acid, 3-(5-Oxoisoxazolin-2-yl)-L-alanine, beta-(Isoxazolin-5-on-2-yl)-L-alanine, 3-(5-Oxoisoxazolin-4-yl)-L-alanine, beta-(Isoxazolin-5-on-4-yl)-L-alanine	C6H11N3O4, C6H8N2O4	[M+H]1+, [M+NH4]1+	C6H12N3O4	1	C03140, C05565, C13739, C20892, C20893	Involved in pathways: . More specifically: . Also associated with compound classes:, Involved in pathways: Histidine metabolism. More specifically: . Also associated with compound classes:	O=C(O)CCC(NC(=N)N)C(=O)O, O=C1NC(=O)C(N1)CCC(=O)O, O=C(O)C(N)C=1C(O)=NOC1C, O=C1ON(C=C1)CC(N)C(=O)O, O=C1ONC=C1CC(N)C(=O)O	kegg
191.09	Menadione, Vitamin K3, 2-Methyl-1,4-naphthoquinone, Phensuximide, Dehydromatricaria ester, (E)-2-Decene-4,6,8-triynoic acid methyl ester, (Z)-2-Decene-4,6,8-triynoic acid methylester, 6,7-Dimethoxyisoquinoline, Backebergine, 1-Hydroxy-2-naphthaldehyde, 1,3-Dimethyl-6,8-isoquinolinediol, 1-Naphthoic acid, 1-Carboxynaphthalene, alpha-Naphthoic acid, 2-Naphthoic acid, 2-Naphthalenecarboxylic acid, b…	C11H8O2, C11H11N1O2, C9H13N1O2, C7H10Cl1N3	[M+NH4]1+, [M+H]1+, [M+Na]1+	C11H12O2N1, C11H12N1O2, C9H13N1O2Na1, C7H14Cl1N4	1	C05377, C07437, C08446, C08774, C09348, C11427, C12345, C14091, C14101, C20635, C22236, C01869, C04548, C05587, C07453, C07146, C07441, C08273, C07832, C19582, C19138, LMFA07010935, LMFA01031044, LMFA01030753, LMFA01030754	Involved in pathways: Vitamin digestion and absorption. More specifically: . Also associated with compound classes: Lipids, PR Prenol lipids, PR Quinones and hydroquinones, PR Vitamin K, C Menadione, Anatomical Therapeutic Chemical classification, B BLOOD AND BLOOD FORMING ORGANS, B ANTIHEMORRHAGICS, BB VITAMIN K AND OTHER HEMOSTATICS, BBA Vitamin K, BBA Menadione, Menadione, Involved in pathways…	O=C1C=C(C(=O)C=2C=CC=CC12)C, O=C1N(C(=O)C(C=2C=CC=CC2)C1)C, O=C(OC)C=CC#CC#CC#CC, N=1C=CC=2C=C(OC)C(OC)=CC2C1, O=CC=1C=CC=2C=CC=CC2C1O, OC=1C=C(O)C2=C(C1)C=C(N=C2C)C, O=C(O)C1=CC=CC=2C=CC=CC21, O=C(O)C=1C=CC=2C=CC=CC2C1, O=C(OC)CC1=CNC=2C=CC=CC21, O=C(O)CCC1=CNC=2C=CC=CC21, OC1=CC=C(C=C1)C(O)CNC, OC1=CC=C(C=C1OC)CCN, OC1=CC=C(C=C1O)CCNC, OC1=CC=CC(=C1)C(O)C(N)C, OC1=CC=CC(=C1)C(O)CNC, O=C(O)C(N)C…	kegg, lipidmaps	Lipids [BR:br08002], , Lipids [LM]	PR Prenol lipids, , Fatty Acyls [FA]	PR02 Quinones and hydroquinones, , Fatty esters [FA07], Fatty Acids and Conjugates [FA01]	, Plantae
191.12	1-Methyl-4-phenyl-1,2,3,6-tetrahydropyridine N-oxide, Capillone, 1-Phenyl-2,4-hexadiene-1-one, Amantadine hydrochloride	C12H15N1O1, C12H12O1, C10H18Cl1N1	[M+H]1+, [M+NH4]1+	C12H16N1O1, C12H16O1N1, C10H19Cl1N1	1	C04731, C16928, C07939	Involved in pathways: . More specifically: . Also associated with compound classes:, Involved in pathways: . More specifically: . Also associated with compound classes: Anatomical Therapeutic Chemical classification, N NERVOUS SYSTEM, N ANTI-PARKINSON DRUGS, NB DOPAMINERGIC AGENTS, NBB Adamantane derivatives, NBB Amantadine, Amantadine hydrochloride &lt;JP/US&gt;, USP drug classification, Antipar…	O=N1(C)CC=C(C=2C=CC=CC2)CC1, O=C(C=CC=CC)C=1C=CC=CC1, Cl.NC12CC3CC(CC(C3)C1)C2	kegg
191.125	L-Homocitrulline, EPTC, S-Ethyl dipropylthiocarbamate, 8-Methylthiooctanaldoxime, (E)-8-(Methylthio)octanaldoxime	C7H15N3O3, C9H19N1O1S1	[M+H]1+	C7H16N3O3, C9H20N1O1S1	1	C02427, C11081, C17251	Involved in pathways: . More specifically: . Also associated with compound classes:, Involved in pathways: . More specifically: . Also associated with compound classes: Pesticides, Herbicides, Thiocarbamate herbicides, C EPTC, Involved in pathways: Glucosinolate biosynthesis, 2-Oxocarboxylic acid metabolism. More specifically: . Also associated with compound classes:	O=C(N)NCCCCC(N)C(=O)O, O=C(SCC)N(CCC)CCC, ON=CCCCCCCCSC	kegg				, Plantae
191.16	Mecamylamine, Versamine, beta-Skytanthine	C11H21N1	[M+Na]1+	C11H21N1Na1	1	C07511, C09987	Involved in pathways: . More specifically: . Also associated with compound classes: Anatomical Therapeutic Chemical classification, C CARDIOVASCULAR SYSTEM, C ANTIHYPERTENSIVES, CB ANTIADRENERGIC AGENTS, GANGLION-BLOCKING, CBB Secondary and tertiary amines, CBB Mecamylamine, C Mecamylamine, Involved in pathways: Biosynthesis of alkaloids derived from terpenoid and polyketide, Biosynthesis of seco…	N(C)C1(C)C2CCC(C2)C1(C)C, [H]C12CN(C)CC(C)C2([H])CCC1C	kegg				, Plantae
191.161	Carboxyspermidine, 2-Amino-4-[(4-aminobutyl)amino]-butanoic acid	C8H19N3O2	[M+H]1+	C8H20N3O2	1	C18172	Involved in pathways: Arginine and proline metabolism, Metabolic pathways. More specifically: . Also associated with compound classes:	O=C(O)C(N)CCNCCCCN	kegg
191.955	3-(Hydrohydroxyphosphoryl)pyruvate, (Hydroxyphosphinyl)pyruvate, 3-Phosphinopyruvate, Thiocysteine, S-Mercapto-L-cysteine, L-Thiocysteine	C3H5O5P1, C3H7N1O2S2	[M+K]1+	C3H5O5P1K1, C3H7N1O2S2K1	1	C06368, C01962	Involved in pathways: Phosphonate and phosphinate metabolism, Biosynthesis of secondary metabolites. More specifically: . Also associated with compound classes: , Involved in pathways: Cysteine and methionine metabolism, Metabolic pathways. More specifically: . Also associated with compound classes:	[H]P(=O)(O)CC(=O)C(=O)O, O=C(O)C(N)CSS	kegg
192.016	Dipropyl disulfide, n-Propyl disulfide	C6H14S2	[M+K]1+	C6H14S2K1	1	C08373	Involved in pathways: . More specifically: . Also associated with compound classes:	S(SCCC)CCC	kegg				Plantae
192.058	Toluene-4-sulfonate, Tosylate, 3-Dehydroquinate, 3-Dehydroquinic acid, 5-Dehydroquinate, 5-Dehydroquinic acid, 4-Hydroxy-4-methyl-2-oxoadipate, 4-Hydroxy-2-oxo-heptanedioate, 4-Hydroxy-2-ketopimelate, 4-Hydroxy-2-oxoheptanedioic acid, 4-Hydroxy-2-oxoheptanedioate, 2,4-Dihydroxyhept-2-enedioate, 2,4-Dihydroxyhept-2-1,7-dioate, 2,4-Dihydroxyhept-2-enedioic acid, 2-Keto-5-epi-valiolone, 4-hydroxy-2-…	C7H8O3S1, C7H10O6	[M+NH4]1+, [M+H]1+	C7H12O3S1N1, C7H11O6	1	C06677, C00944, C04049, C05601, C06201, C17695, LMFA01170052, LMFA01170062, LMFA01050489	Involved in pathways: Toluene degradation, Metabolic pathways, Microbial metabolism in diverse environments, Degradation of aromatic compounds. More specifically: . Also associated with compound classes: , Involved in pathways: Phenylalanine, tyrosine and tryptophan biosynthesis, Metabolic pathways, Biosynthesis of secondary metabolites, Biosynthesis of amino acids. More specifically: Shikimate p…	O=S(=O)(O)C1=CC=C(C=C1)C, O=C(O)C1(O)CC(=O)C(O)C(O)C1, O=C(O)C(=O)CC(O)(C)CC(=O)O, O=C(O)C(=O)CC(O)CCC(=O)O, O=C(O)C(O)=CC(O)CCC(=O)O, O=C1C(=O)C(O)C(O)C(O)(CO)C1, O=C(O)C(=O)CC(O)C(O)C(=O)C	kegg, lipidmaps	, Lipids [BR:br08002], Lipids [LM]	, FA Fatty acyls, Fatty Acyls [FA]	, FA01 Fatty Acids and Conjugates, Fatty Acids and Conjugates [FA01]
192.06	Toluene-4-sulfonate, Tosylate, Sulfanilamide, Sulfamine, Prontosil album	C7H8O3S1, C6H8N2O2S1	[M+NH4]1+	C7H12O3S1N1, C6H12N3O2S1	1	C06677, C07458	Involved in pathways: Toluene degradation, Metabolic pathways, Microbial metabolism in diverse environments, Degradation of aromatic compounds. More specifically: . Also associated with compound classes: , Involved in pathways: . More specifically: . Also associated with compound classes: Anatomical Therapeutic Chemical classification, D DERMATOLOGICALS, ANTIBIOTICS AND CHEMOTHERAPEUTICS FOR DERM…	O=S(=O)(O)C1=CC=C(C=C1)C, O=S(=O)(N)C1=CC=C(N)C=C1	kegg
192.088	4-Quinolinecarboxylic acid, Quinoline-4-carboxylate, Quinoline-4-carboxylic acid, Cinchonic acid, 2-Quinolinecarboxylic acid, Quinaldinic acid, Quinaldic acid, 2-Quinolinecarboxylate, Quinaldate, 1-Nitronaphthalene, Indole-3-acetaldoxime N-oxide, IAOx N-oxide, 1-(1H-Indol-3-yl)-2-aci-nitroethane, 2-Nitronaphthalene, 4-Methoxy-2,2'-bipyrrole-5-carbaldehyde, 4-Methoxy-2,2'-bipyrrole-5-carboxaldehyd…	C10H7N1O2, C10H10N2O2, C9H13N1O2, C7H14N2O2S1	[M+NH4]1+, [M+H]1+, [M+Na]1+	C10H11N2O2, C9H13N1O2Na1, C7H15N2O2S1	1	C06414, C06325, C14040, C17204, C19474, C21570, C01869, C04548, C05587, C07453, C07146, C07441, C08273, C07832, C19582, C11015, C18645	Involved in pathways: . More specifically: . Also associated with compound classes:, Involved in pathways: Metabolism of xenobiotics by cytochrome P450. More specifically: . Also associated with compound classes: Carcinogens, Group : Not classifiable as to its carcinogenicity to humans, Compounds, C -Nitronaphthalene, Involved in pathways: . More specifically: . Also associated with compound clas…	O=C(O)C=1C=CN=C2C=CC=CC21, O=C(O)C=1N=C2C=CC=CC2=CC1, O=[N+]([O-])C1=CC=CC=2C=CC=CC21, [O-][N+](O)=CCC1=CNC=2C=CC=CC21, O=[N+]([O-])C=1C=CC=2C=CC=CC2C1, O=CC=1NC(=CC1OC)C2=CC=CN2, OC1=CC=C(C=C1)C(O)CNC, OC1=CC=C(C=C1OC)CCN, OC1=CC=C(C=C1O)CCNC, OC1=CC=CC(=C1)C(O)C(N)C, OC1=CC=CC(=C1)C(O)CNC, O=C(O)C(N)CC1=CCC=CC1, O=C(OC1(C#C)CCCCC1)N, OCCCC(O)C=1C=NC=CC1, O=C(ON=CC(SC)(C)C)NC, O=C(ON=C(C)C(SC)C)…	kegg				, Plantae
192.16	1-Methyl-4-phenyl-1,2,3,6-tetrahydropyridine, MPTP, Norselegiline, 2-hydroxy pelargonic acid, (R)-2-hydroxynonanoic acid, 8-hydroxy-nonanoic acid, 8R-hydroxy-nonanoic acid, 9-hydroxy pelargonic acid, (+)-3-hydroxy pelargonic acid, 4-hydroxy pelargonic acid, 6-hydroxy-nonanoic acid, 7-hydroxy pelargonic acid	C12H15N1, C9H18O3	[M+NH4]1+	C12H19N2, C9H22O3N1	1	C04599, C15476, LMFA01050024, LMFA01050456, LMFA01050231, LMFA01050275, LMFA01050028, LMFA01050025, LMFA01050026, LMFA01050230, LMFA01050027	Involved in pathways: Parkinson disease. More specifically: . Also associated with compound classes:, Involved in pathways: Catecholamine transferase inhibitors. More specifically: . Also associated with compound classes: Target-based classification of compounds, Enzymes, Oxidoreductases, monoamine oxidase B, C Norselegiline, Often abbreviated as FA(9:0(OH)). Systematic name: 2-hydroxy-nonanoic a…	C=1C=CC(=CC1)C2=CCN(C)CC2, C#CCNC(C)CC=1C=CC=CC1, O=C(O)C(O)CCCCCCC, O=C(O)CCCCCCC(O)C, O=C(O)CCCCCCCCO, O=C(O)CC(O)CCCCCC, O=C(O)CCC(O)CCCCC, O=C(O)CCCCC(O)CCC, O=C(O)CCCCCC(O)CC	kegg, lipidmaps	, Lipids [LM]	, Fatty Acyls [FA]	, Fatty Acids and Conjugates [FA01]
192.927	Potassium dibasic phosphate, Bromochloroacetic acid, 2-Bromo-2-chloroacetic acid	H1K2O4P1, C2H2Br1Cl1O2	[M+NH4]1+	H5K2O4P1N1, C2H6Br1Cl1O2N1	1	C13197, C19212, LMFA01090146	Involved in pathways: . More specifically: . Also associated with compound classes: Therapeutic category of drugs in Japan, Agents affecting metabolism, Blood and body fluid agents, Blood substitutes, Others, Potassium phosphate, dibasic, Pharmaceutical additives in Japan, Buffering agent, Dibasic potassium phosphate, pH regulator, Involved in pathways: . More specifically: . Also associated with…	[K+].[K+].O=P([O-])([O-])O, O=C(O)C(Cl)Br	kegg, lipidmaps	, Lipids [LM]	, Fatty Acyls [FA]	, Fatty Acids and Conjugates [FA01]
192.982	4-Chloroacetophenone, p-Chloroacetophenone, 4,6-Dichloro-3-methylcatechol, 4-Chlorophenylacetonitrile, 4-Chlorobenzyl cyanide, 2,6-Dichlorobenzamide, DCB	C8H7Cl1O1, C7H6Cl2O2, C8H6Cl1N1, C7H5Cl2N1O1	[M+K]1+, [M+H]1+	C8H7Cl1O1K1, C7H7Cl2O2, C8H6Cl1N1K1, C7H6Cl2N1O1	1	C06647, C18302, C03679, C10934	Involved in pathways: . More specifically: . Also associated with compound classes:, Involved in pathways: Toluene degradation, Microbial metabolism in diverse environments, Degradation of aromatic compounds. More specifically: . Also associated with compound classes:	O=C(C1=CC=C(Cl)C=C1)C, ClC=1C=C(Cl)C(=C(O)C1O)C, N#CCC1=CC=C(Cl)C=C1, O=C(N)C=1C(Cl)=CC=CC1Cl	kegg
193.03	Aryl sulfate, Phenol sulfate, Phenylsulfate, Phenol sulfate, p-Phenolsulfonic acid, p-Hydroxybenzenesulfonic acid, Phenolsulfonic acid, 4-Sulfophenol, Xylitol, Ribitol, Adonitol, L-Arabitol, L-Arabinol, L-Arabinitol, L-Lyxitol, D-Arabitol, D-Arabinitol, D-Arabinol, D-Lyxitol, D-Apiitol, 3-(Hydroxymethyl)erythritol, L-2,3-Dihydrodipicolinate, Dihydrodipicolinic acid, Dihydrodipicolinate, 2,3-Dihyd…	C6H6O4S1, C5H12O5, C7H7N1O4, C4H12F1N2O1P1	[M+NH4]1+, [M+K]1+, [M+Na]1+	C6H10O4S1N1, C5H12O5K1, C7H7N1O4Na1, C4H12F1N2O1P1K1	1	C00850, C02180, C12849, C00379, C00474, C00532, C01904, C01569, C03340, C11465, C12477, C17386, C17385, C18315, C18980	Involved in pathways: . More specifically: . Also associated with compound classes:, Involved in pathways: Pentose and glucuronate interconversions, Metabolic pathways, ABC transporters. More specifically: Glucuronate pathway (uronate pathway). Also associated with compound classes: Compounds with biological roles, Carbohydrates, Monosaccharides, Sugar alcohols, C Xylitol, Therapeutic category of…	O=S(=O)(O)OC=1C=CC=CC1, O=S(=O)(O)C1=CC=C(O)C=C1, OCC(O)C(O)C(O)CO, OCC(O)C(O)(CO)CO, O=C(O)C1=NC(C(=O)O)CC=C1, O=C(O)C=1C=C(O)C=C(O)C1N, O=C(O)C1=CNC(C(=O)O)=C1C, O=[N+]([O-])C1=CC=C(O)C(OC)=C1, O=[N+]([O-])C1=CC=C(OC)C(O)=C1, O=[N+]([O-])C1=CC(O)=C(O)C=C1C, O=P(F)(N(C)C)N(C)C	kegg	, Compounds with biological roles [BR:br08001]	, Carbohydrates	, Monosaccharides	, Plantae
193.067	L-Noradrenaline, Noradrenaline, Norepinephrine, Arterenol, 4-[(1R)-2-Amino-1-hydroxyethyl]-1,2-benzenediol, Pyridoxine, Pyridoxol	C8H11N1O3	[M+Na]1+	C8H11N1O3Na1	1	C00547, C00314	Involved in pathways: Tyrosine metabolism, Metabolic pathways, Two-component system, Quorum sensing, cAMP signaling pathway, Neuroactive ligand-receptor interaction, Adrenergic signaling in cardiomyocytes, Vascular smooth muscle contraction, Gap junction, Thermogenesis, Synaptic vesicle cycle, Taste transduction, Regulation of lipolysis in adipocytes, Renin secretion, Salivary secretion. More spe…	OC1=CC=C(C=C1O)C(O)CN, OC=1C(=NC=C(C1CO)CO)C	kegg	Compounds with biological roles [BR:br08001]	Hormones and transmitters, Vitamins and cofactors	Other hormones#Neurotransmitters, Vitamins	Plantae
193.07	MTIC, 2-Oxo-7-methylthioheptanoic acid, 7-(Methylthio)-2-oxo-heptanoic acid, N-Isopropylammelide, Juglone, 5-Hydroxy-1,4-naphthoquinone, 5-Hydroxyindoleacetate, 5,6-Dihydroxy-3-methyl-2-oxo-1,2-dihydroquinoline, Lawsone, 5-Phenyl-1,3-oxazinane-2,4-dione, (2-Hydroxy-1H-indol-3-yl)acetate, (2S)-3-(4-Hydroxyphenyl)-2-isocyanopropanoate, L-Tyrosine isonitrile, 2-Oxoindole-3-acetate, 2-Oxoindole-3-ace…	C5H8N6O1, C8H14O3S1, C6H10N4O2, C10H6O3, C10H9N1O3, C7H7F1O4, C6H10N2O5	[M+Na]1+, [M+H]1+, [M+NH4]1+	C5H8N6O1Na1, C8H15O3S1, C6H10N4O2Na1, C10H10O3N1, C10H10N1O3, C7H11F1O4N1, C6H11N2O5	1	C16250, C17220, C06553, C03840, C05635, C06725, C10368, C16596, C21619, C21889, C22202, C16481, C16479, C16480, C16478, C16482, C05829, C08266, LMFA07010866	Involved in pathways: Antineoplastics - alkylating agents. More specifically: . Also associated with compound classes:, Involved in pathways: Glucosinolate biosynthesis, Biosynthesis of secondary metabolites, 2-Oxocarboxylic acid metabolism. More specifically: . Also associated with compound classes: Lipids, FA Fatty acyls, FA Fatty Acids and Conjugates, FA Oxo fatty acids, C -Oxo--methylthiohept…	O=C(N)C=1N=CNC1N=NNC, O=C(O)C(=O)CCCCCSC, OC=1N=C(O)N=C(N1)NC(C)C, O=C1C=CC(=O)C=2C(O)=CC=CC12, O=C(O)CC1=CNC=2C=CC(O)=CC21, O=C1NC=2C=CC(O)=C(O)C2C=C1C, O=C1C=C(O)C(=O)C=2C=CC=CC12, O=C1OCC(C(=O)N1)C=2C=CC=CC2, O=C(O)CC1=C(O)NC=2C=CC=CC21, [C-]#[N+]C(C(=O)O)CC1=CC=C(O)C=C1, O=C(O)CC1C(=O)NC=2C=CC=CC21, O=C(O)C1(O)C(F)=CC=CC1O, O=C(O)C1(O)C=C(F)C=CC1O, O=C(O)C1(O)C=CC(F)=CC1O, O=C(O)C1(O)C=CC=C(F…	kegg, lipidmaps	, Lipids [BR:br08002], Phytochemical compounds [BR:br08003], Lipids [LM]	, FA Fatty acyls, Others, Fatty Acyls [FA]	, FA01 Fatty Acids and Conjugates, Naphthoquinones, Fatty esters [FA07]	, Plantae
193.103	Piperidione, 3,3-Diethyl-2,4-dioxopiperidine	C9H15N1O2	[M+Na]1+	C9H15N1O2Na1	1	C17730	Involved in pathways: . More specifically: . Also associated with compound classes:	O=C1NCCC(=O)C1(CC)CC	kegg
193.14	N-Acetylornithine, N2-Acetyl-L-ornithine, N5-Ethyl-L-glutamine, L-Theanine	C7H14N2O3	[M+NH4]1+	C7H18N3O3	1	C00437, C01047	Involved in pathways: Arginine biosynthesis, Metabolic pathways, Biosynthesis of secondary metabolites, 2-Oxocarboxylic acid metabolism, Biosynthesis of amino acids. More specifically: Ornithine biosynthesis, glutamate => ornithine, Arginine biosynthesis, glutamate => acetylcitrulline => arginine. Also associated with compound classes: , Involved in pathways: . More specifically: . Also associate…	O=C(O)C(NC(=O)C)CCCN, O=C(O)C(N)CCC(=O)NCC	kegg				, Plantae
193.987	Fosamine, Chlorzoxazone	C3H8N1O4P1, C7H4Cl1N1O2	[M+K]1+, [M+Na]1+	C3H8N1O4P1K1, C7H4Cl1N1O2Na1	1	C18789, C07931	Involved in pathways: . More specifically: . Also associated with compound classes: Pesticides, Herbicides, Organophosphorus herbicides, C Fosamine, Involved in pathways: . More specifically: . Also associated with compound classes: Anatomical Therapeutic Chemical classification, M MUSCULO-SKELETAL SYSTEM, M MUSCLE RELAXANTS, MB MUSCLE RELAXANTS, CENTRALLY ACTING AGENTS, MBB Oxazol, thiazine, and…	O=C(N)P(=O)(O)OCC, ClC=1C=CC=2OC(O)=NC2C1	kegg
194.036	Magnesium dipropionate, 5,6-Indolequinone-2-carboxylic acid, Dimefox, 5-Ureido-4-imidazole carboxylate, 4-Ureido-5-imidazolecarboxylic acid	C6H10Mg1O4, C9H5N1O4, C4H12F1N2O1P1, C5H6N4O3	[M+Na]1+, [M+H]1+, [M+K]1+	C6H10Mg1O4Na1, C9H6N1O4, C4H12F1N2O1P1K1, C5H6N4O3Na1	1	C18384, C17938, C18980, C05515	Involved in pathways: . More specifically: . Also associated with compound classes: Animal drugs in Japan, Agents affecting metabolism, Other agents affecting metabolism, Organic acid and preparations, C Magnesium dipropionate, Involved in pathways: Tyrosine metabolism, Metabolic pathways. More specifically: . Also associated with compound classes: , Involved in pathways: . More specifically: . A…	O=C([O-][Mg+2][O-]C(=O)CC)CC, O=C(O)C1=CC2=CC(=O)C(=O)C=C2N1, O=P(F)(N(C)C)N(C)C, O=C(O)C=1N=CNC1NC(=O)N	kegg
194.1	Indole-3-acetate, Indole-3-acetic acid, (Indol-3-yl)acetate, Indoleacetate, Indoleacetic acid, (1H-indol-3-yl)acetate, IAA, NH2Mec, 7-Amino-4-methylcoumarin, N-Acetylindoxyl, Acetylindoxyl, (Indol-3-yl)glycolaldehyde, 3-Indoleglycolaldehyde, 5-Hydroxyindoleacetaldehyde, Gentianine, 2-Methylquinoline-3,4-diol, 3-Methyl-quinolin-2,8-diol, Acanthicifoline, 3-Hydroxy-2-methyl-1H-quinolin-4-one, 2,6-D…	C10H9N1O2, C10H12N2O2	[M+NH4]1+, [M+H]1+	C10H13N2O2	1	C00954, C01386, C02298, C03230, C05634, C06525, C06331, C06344, C09907, C11504, C16151	Involved in pathways: Tryptophan metabolism, Biosynthesis of plant hormones, Metabolic pathways, Plant hormone signal transduction. More specifically: . Also associated with compound classes: Phytochemical compounds, Alkaloids, Alkaloids derived from tryptophan and anthranilic acid, Indole alkaloids, C Indole--acetate, Pesticides, Plant growth regulators, Auxins, Involved in pathways: . More spec…	O=C(O)CC1=CNC=2C=CC=CC21, O=C1OC=2C=C(N)C=CC2C(=C1)C, O=C(N1C=C(O)C=2C=CC=CC21)C, O=CC(O)C1=CNC=2C=CC=CC21, O=CCC1=CNC=2C=CC(O)=CC21, O=C1OCCC=2C(=CN=CC12)C=C, OC1=C(O)C(=NC=2C=CC=CC12)C, OC=1N=C2C(O)=CC=CC2=CC1C, O=C1NC(C=2C=NC=C(OC)C2C1)C, O=C1C(O)=C(NC=2C=CC=CC12)C, OC1=NC(O)=C(C=C1)C2=CCCN2C	kegg	Phytochemical compounds [BR:br08003],	Alkaloids,	Alkaloids derived from tryptophan and anthranilic acid,	Plantae,
194.103	Indole-3-acetate, Indole-3-acetic acid, (Indol-3-yl)acetate, Indoleacetate, Indoleacetic acid, (1H-indol-3-yl)acetate, IAA, NH2Mec, 7-Amino-4-methylcoumarin, N-Acetylindoxyl, Acetylindoxyl, (Indol-3-yl)glycolaldehyde, 3-Indoleglycolaldehyde, 5-Hydroxyindoleacetaldehyde, Gentianine, 2-Methylquinoline-3,4-diol, 3-Methyl-quinolin-2,8-diol, Acanthicifoline, 3-Hydroxy-2-methyl-1H-quinolin-4-one, 2,6-D…	C10H9N1O2, C10H12N2O2	[M+NH4]1+, [M+H]1+	C10H13N2O2	1	C00954, C01386, C02298, C03230, C05634, C06525, C06331, C06344, C09907, C11504, C16151	Involved in pathways: Tryptophan metabolism, Biosynthesis of plant hormones, Metabolic pathways, Plant hormone signal transduction. More specifically: . Also associated with compound classes: Phytochemical compounds, Alkaloids, Alkaloids derived from tryptophan and anthranilic acid, Indole alkaloids, C Indole--acetate, Pesticides, Plant growth regulators, Auxins, Involved in pathways: . More spec…	O=C(O)CC1=CNC=2C=CC=CC21, O=C1OC=2C=C(N)C=CC2C(=C1)C, O=C(N1C=C(O)C=2C=CC=CC21)C, O=CC(O)C1=CNC=2C=CC=CC21, O=CCC1=CNC=2C=CC(O)=CC21, O=C1OCCC=2C(=CN=CC12)C=C, OC1=C(O)C(=NC=2C=CC=CC12)C, OC=1N=C2C(O)=CC=CC2=CC1C, O=C1NC(C=2C=NC=C(OC)C2C1)C, O=C1C(O)=C(NC=2C=CC=CC12)C, OC1=NC(O)=C(C=C1)C2=CCCN2C	kegg	Phytochemical compounds [BR:br08003],	Alkaloids,	Alkaloids derived from tryptophan and anthranilic acid,	Plantae,
194.145	Phendimetrazine, N,N-Diethyl-m-toluamide, Diethyltoluamide, DEET, N,N-Diethylphenylacetamide, DEPA, Capillanol, 2-(Octylthio)ethanol, 2-Hydroxyethyl octyl sulphide, 2,4,6,8,10-dodecapentaenal	C12H17N1O1, C12H14O1, C10H22O1S1	[M+H]1+, [M+NH4]1+	C12H18N1O1, C12H18O1N1, C10H23O1S1	1	C07904, C10935, C10938, C17783, C18863, LMFA06000073	Involved in pathways: . More specifically: . Also associated with compound classes: Target-based classification of drugs, Transporters, Solute carrier family, SLC, SLCA, Phendimetrazine, Involved in pathways: . More specifically: . Also associated with compound classes: Pesticides, Others, Insect repellents, C N,N-Diethyl-m-toluamide, Anatomical Therapeutic Chemical classification, P ANTIPARASITI…	O1CCN(C)C(C)C1C=2C=CC=CC2, O=C(C1=CC=CC(=C1)C)N(CC)CC, O=C(N(CC)CC)CC=1C=CC=CC1, OC(C)CC#CCC=1C=CC=CC1, OCCSCCCCCCCC, [H]C(=O)C=CC=CC=CC=CC=CC	kegg, lipidmaps	, Lipids [LM]	, Fatty Acyls [FA]	, Fatty aldehydes [FA06]
194.946	2-Phosphoglycolate, Phosphoglycolic acid	C2H5O6P1	[M+K]1+	C2H5O6P1K1	1	C00988	Involved in pathways: Glyoxylate and dicarboxylate metabolism, Metabolic pathways, Biosynthesis of secondary metabolites, Carbon metabolism. More specifically: Photorespiration. Also associated with compound classes:	O=C(O)COP(=O)(O)O	kegg
194.946	2-Phosphoglycolate, Phosphoglycolic acid	C2H5O6P1	[M+K]1+	C2H5O6P1K1	1	C00988	Involved in pathways: Glyoxylate and dicarboxylate metabolism, Metabolic pathways, Biosynthesis of secondary metabolites, Carbon metabolism. More specifically: Photorespiration. Also associated with compound classes:	O=C(O)COP(=O)(O)O	kegg
194.95	Dichlobenil, 2,6-Dichlorobenzonitrile	C7H3Cl2N1	[M+Na]1+	C7H3Cl2N1Na1	1	C11040	Involved in pathways: . More specifically: . Also associated with compound classes: Pesticides, Herbicides, Nitrile herbicides, C Dichlobenil	N#CC=1C(Cl)=CC=CC1Cl	kegg
194.98	2,6-Dichlorobenzamide, DCB, Dithiothreitol, 1,4-Dithiothreitol, threo-1,4-Dimercapto-2,3-butanediol, DL-threo-1,4-Dimercapto-2,3-butanediol, Dithioerythritol, erythro-1,4-Dimercapto-2,3-butanediol, DTE, 4-Chloroacetophenone, p-Chloroacetophenone, Orotate, Orotic acid, Uracil-6-carboxylic acid, Uracil 5-carboxylate, Uracil 5-carboxylic acid, 5-Carboxyuracil, m-Chlorobenzamide, 3-Chlorobenzamide, 2…	C7H5Cl2N1O1, C4H10O2S2, C8H7Cl1O1, C5H4N2O4, C7H6Cl1N1O1, C6H2Cl2O2, C8H6Cl1N1	[M+H]1+, [M+K]1+, [M+NH4]1+	C7H6Cl2N1O1, C4H10O2S2K1, C8H7Cl1O1K1, C5H4N2O4K1, C7H6Cl1N1O1K1, C6H6Cl2O2N1, C8H6Cl1N1K1	1	C10934, C00265, C00950, C06647, C00295, C03030, C11731, C21103, C21104, C03679	Involved in pathways: . More specifically: . Also associated with compound classes:, Involved in pathways: Pyrimidine metabolism, Metabolic pathways. More specifically: Uridine monophosphate biosynthesis, glutamine (+ PRPP) => UMP. Also associated with compound classes: Risk category of Japanese OTC drugs, Third-class OTC drugs, Inorganic and organic chemicals, Orotic acid, Involved in pathways: …	O=C(N)C=1C(Cl)=CC=CC1Cl, OC(CS)C(O)CS, O=C(C1=CC=C(Cl)C=C1)C, O=C1C=C(NC(=O)N1)C(=O)O, O=C(O)C1=CNC(=O)NC1=O, O=C(N)C=1C=CC=C(Cl)C1, O=C1C=C(Cl)C(=O)C(Cl)=C1, O=C1C=C(Cl)C(=O)C=C1Cl, N#CCC1=CC=C(Cl)C=C1	kegg
194.982	Propane-1,2-diol 1-phosphate, Glycerone sulfate, Dihydroxyacetone sulfate, (S)-2-O-Sulfolactate, (R)-2-O-Sulfolactate, (S)-3-Sulfolactate, (2S)-3-Sulfolactate, (2R)-3-Sulfolactate, (R)-3-Sulfolactate, 3-Sulfolactate, 4-Nitrocatechol, 2,6-Dihydroxynicotinate	C3H9O5P1, C3H6O6S1, C6H5N1O4	[M+K]1+, [M+Na]1+	C3H9O5P1K1, C3H6O6S1Na1, C6H5N1O4K1	1	C03894, C02543, C02914, C17205, C11499, C11537, C16069, C02235, C15523	Involved in pathways: . More specifically: . Also associated with compound classes:, Involved in pathways: Cysteine and methionine metabolism, Metabolic pathways. More specifically: . Also associated with compound classes: , Involved in pathways: Cysteine and methionine metabolism, Methane metabolism, Metabolic pathways, Microbial metabolism in diverse environments. More specifically: Coenzyme M …	O=P(O)(O)OCC(O)C, O=C(CO)COS(=O)(=O)O, O=C(O)C(OS(=O)(=O)O)C, O=C(O)C(O)CS(=O)(=O)O, O=[N+]([O-])C1=CC=C(O)C(O)=C1, O=C(O)C1=CC=C(O)N=C1O	kegg
195.05	Monodechloroaminopyrrolnitrin, 3-Dehydro-L-gulonate, D-Tagaturonate, D-Tagaturonic acid, D-Fructuronate, D-Fructuronic acid, D-Glucuronate, Glucuronic acid, Glucuronate, D-Galacturonate, D-Galacturonic acid, D-Mannuronate, D-Mannuronic acid, L-Iduronic acid, L-Guluronic acid, Galacturonic acid, beta-D-Glucopyranuronic acid, beta-D-Glucuronic acid, L-Altruronic acid, L-Altropyranuronic acid, D-All…	C10H9Cl1N2, C6H10O7, C8H8N4S1, C5H9N5O1	[M+H]1+, [M+K]1+	C10H10Cl1N2, C6H11O7, C8H9N4S1, C5H9N5O1K1	1	C21110, C00618, C00558, C00905, C00191, C00333, C02024, C06472, C06477, C08348, C08350, C21034, C21037, C21047, C21059, C01062, C21644, C03342, C06473, C15673, C16245, C15348, C06557, LMFA05000654	Involved in pathways: Staurosporine biosynthesis, Metabolic pathways, Biosynthesis of secondary metabolites. More specifically: Pyrrolnitrin biosynthesis, tryptophan => pyrrolnitrin. Also associated with compound classes: , Involved in pathways: Pentose and glucuronate interconversions, Ascorbate and aldarate metabolism, Metabolic pathways. More specifically: Glucuronate pathway (uronate pathway)…	ClC1=CC=CC(C=2C=CNC2)=C1N, O=C(O)C(O)C(=O)C(O)C(O)CO, O=C(O)C1OC(O)(CO)C(O)C1O, O=C(O)C1OC(O)C(O)C(O)C1O, O=C(O)C(O)C(O)C(O)C(=O)CO, O=C(O)C(=O)C(O)C(O)C(O)CO, O=CC(O)C(O)C(O)C(O)C(=O)O, N1=CN=C(SCC=C)C=2NC=NC12, OC=1N=C(N=C(N1)NCC)N	kegg, lipidmaps	, Compounds with biological roles [BR:br08001], Lipids [LM]	, Carbohydrates, Fatty Acyls [FA]	, Monosaccharides, Fatty alcohols [FA05]	, Plantae
195.086	Allantoate, Allantoic acid, N-Acetyl-L-aspartate, N-Acetyl-L-aspartic acid, N-Formyl-L-glutamate, 2-Amino-3-oxoadipate, 2-Amino-3-oxohexanedioic acid, 5-O-Methyl-myo-inositol, 1D-5-O-Methyl-myo-inositol, Sequoyitol, D-Bornesitol, (-)-Bornesitol, 1-O-Methyl-myo-inositol, 1D-1-O-Methyl-myo-inositol, L-Bornesitol, (+)-Bornesitol, 3-O-Methyl-myo-inositol, 1D-3-O-Methyl-myo-inositol, D-Pinitol, 1D-3-O…	C4H8N4O4, C6H9N1O5, C7H14O6	[M+NH4]1+, [M+H]1+	C4H12N5O4, C6H13N2O5, C7H15O6	1	C00499, C01042, C01045, C05520, C03365, C03659, C03660, C03844, C05163, C06352, C06353, C08257, C03619, LMFA01100036	Involved in pathways: Purine metabolism, Metabolic pathways, Microbial metabolism in diverse environments. More specifically: Purine degradation, xanthine => urea. Also associated with compound classes: , Involved in pathways: Alanine, aspartate and glutamate metabolism, Metabolic pathways. More specifically: . Also associated with compound classes: , Involved in pathways: Histidine metabolism, M…	O=C(N)NC(NC(=O)N)C(=O)O, O=C(O)CC(NC(=O)C)C(=O)O, [H]C(=O)NC(C(=O)O)CCC(=O)O, O=C(O)CCC(=O)C(N)C(=O)O, OC1C(O)C(O)C(OC)C(O)C1O, OCC1OC(OC)C(O)C(O)C1O	kegg, lipidmaps	, Lipids [LM]	, Fatty Acyls [FA]	, Fatty Acids and Conjugates [FA01]	Plantae,
195.09	4-Hydroxyaminoquinoline N-oxide, Pemoline, 4-(Nitrosoamino)-1-(3-pyridinyl)-1-butanone, 4-Hydroxy-2,2'-bipyrrole-5-carbaldehyde, 7-Cyano-7-carbaguanine, 7-Cyano-7-deazaguanine, Myristicin, Carpacin, Sarisan, Isoshinanolone, cis-1,2-Dihydroxy-1,2-dihydro-7-hydroxymethylnaphthalene, Nakitriol, Dehydrozingerone, Coumaryl acetate, Furfural diethyl acetal, Dendryphiellic acid B	C9H8N2O2, C9H11N3O2, C7H5N5O1, C11H12O3, C9H14O3	[M+NH4]1+, [M+H]1+, [M+Na]1+	C9H12N3O2, C7H9N6O1, C11H13O3, C9H14O3Na1	1	C04050, C07899, C19564, C21569, C15996, C10480, C10435, C10493, C12343, C14104, C16896, C17840, C20465, C14280, LMFA01020399	Involved in pathways: . More specifically: . Also associated with compound classes:, Involved in pathways: . More specifically: . Also associated with compound classes: Anatomical Therapeutic Chemical classification, N NERVOUS SYSTEM, N PSYCHOANALEPTICS, NB PSYCHOSTIMULANTS, AGENTS USED FOR ADHD AND NOOTROPICS, NBA Centrally acting sympathomimetics, NBA Pemoline, Pemoline &lt;JP&gt;, Therapeutic …	[O-][N+]1=CC=C(NO)C=2C=CC=CC21, O=C1N=C(OC1C=2C=CC=CC2)N, O=NNCCCC(=O)C=1C=NC=CC1, O=CC=1NC(=CC1O)C2=CC=CN2, N#CC1=CNC=2N=C(N)NC(=O)C12, O(C=1C=C(C=C2OCOC12)CC=C)C, O(C=1C=C2OCOC2=CC1C=CC)C, O(C=1C=C2OCOC2=CC1CC=C)C, O=C1C=2C(O)=CC=CC2C(O)C(C)C1, OCC=1C=CC=2C=CC(O)C(O)C2C1, OC1=CC=C(O)C(=C1)C(=CC=C)CO, O=C(C=CC1=CC=C(O)C(OC)=C1)C, O=C(OCC=CC1=CC=C(O)C=C1)C, O1C=CC=C1C(OCC)OCC, O=C(O)C=CC=CC(C)CCO	kegg, lipidmaps	, Phytochemical compounds [BR:br08003], Lipids [LM]	, Phenylpropanoids, Fatty Acyls [FA]	, Monolignols, Fatty Acids and Conjugates [FA01]	, Plantae
195.117	D-Alanyl-D-serine, Ethylenediamine-N,N'-diacetic acid, Ethylenediaminediacetate, EDDA	C6H12N2O4	[M+NH4]1+	C6H16N3O4	1	C19719, C21397	Involved in pathways: Vancomycin resistance. More specifically: . Also associated with compound classes:, Involved in pathways: . More specifically: . Also associated with compound classes:	O=C(O)C(NC(=O)C(N)C)CO, O=C(O)CNCCNCC(=O)O	kegg
195.12	D-Alanyl-D-serine, Ethylenediamine-N,N'-diacetic acid, Ethylenediaminediacetate, EDDA, 2-Benzimidazolylguanidine, 3-mercaptohexyl acetate, Methylthiomethyl hexanoate	C6H12N2O4, C8H9N5, C8H16O2S1	[M+NH4]1+	C6H16N3O4, C8H13N6, C8H20O2S1N1	1	C19719, C21397, C10898, LMFA05000540, LMFA07010969	Involved in pathways: Vancomycin resistance. More specifically: . Also associated with compound classes:, Involved in pathways: . More specifically: . Also associated with compound classes:, Systematic name: 3-thiohexyl acetate. In class(es): fatty acids and conjugates, Systematic name: (methylsulfanyl)methyl hexanoate. In class(es): fatty acids and conjugates, wax diesters	O=C(O)C(NC(=O)C(N)C)CO, O=C(O)CNCCNCC(=O)O, N=C(N)NC1=NC=2C=CC=CC2N1, O=C(OCCC(S)CCC)C, O=C(OCSC)CCCCC	kegg, lipidmaps	, Lipids [LM]	, Fatty Acyls [FA]	, Fatty alcohols [FA05], Fatty esters [FA07]
195.16	(2E,5S,6E,8E,10E)-1-Aminododeca-2,6,8,10-tetraen-5-ol, 2-Undecanone, Undecan-2-one, Methyl nonyl ketone, 2-Hendecanone, N-Cyclopropyl-trans-2-cis-6-nonadienamide, undecan-2-one, 10-Undecen-1-ol, Undecan-6-one, 2-Undecen-1-ol, (E)-3-Methyl-4-decen-1-ol, Undecan-3-one, Undecan-4-one, R-nostrenol, 1-Undecen-3-ol, undecanal	C12H19N1O1, C11H22O1	[M+H]1+, [M+Na]1+	C12H20N1O1, C11H22O1Na1	1	C22091, C01875, LMFA08020191, LMFA12000002, LMFA05000587, LMFA12000062, LMFA05000622, LMFA05000558, LMFA12000060, LMFA12000061, LMFA05000511, LMFA05000513, LMFA06000064	Involved in pathways: . More specifically: . Also associated with compound classes:, Involved in pathways: . More specifically: . Also associated with compound classes: Lipids, FA Fatty acyls, FA Oxygenated hydrocarbons, C Undecan--one, Systematic name: (2E,6Z)-N-cyclopropylnona-2,6-dienamide. In class(es): fatty acids and conjugates, Systematic name: undecan-2-one. In class(es): fatty acids and …	OC(C=CC=CC=CC)CC=CCN, O=C(C)CCCCCCCCC, O=C(C=CCCC=CCC)NC1CC1, OCCCCCCCCCC=C, O=C(CCCCC)CCCCC, OCC=CCCCCCCCC, OCCC(C=CCCCCC)C, O=C(CC)CCCCCCCC, O=C(CCC)CCCCCCC, OC(C)CCCC=CCCCC, OC(C=C)CCCCCCCC, [H]C(=O)CCCCCCCCCC	kegg, lipidmaps	, Lipids [LM]	, Fatty Acyls [FA]	, Oxygenated hydrocarbons [FA12], Fatty amides [FA08], Fatty alcohols [FA05], Fatty aldehydes [FA06]	, Plantae
195.95	2-Phosphoglycolate, Phosphoglycolic acid, Dichlobenil, 2,6-Dichlorobenzonitrile	C2H5O6P1, C7H3Cl2N1	[M+K]1+, [M+Na]1+	C2H5O6P1K1, C7H3Cl2N1Na1	1	C00988, C11040	Involved in pathways: Glyoxylate and dicarboxylate metabolism, Metabolic pathways, Biosynthesis of secondary metabolites, Carbon metabolism. More specifically: Photorespiration. Also associated with compound classes: , Involved in pathways: . More specifically: . Also associated with compound classes: Pesticides, Herbicides, Nitrile herbicides, C Dichlobenil	O=C(O)COP(=O)(O)O, N#CC=1C(Cl)=CC=CC1Cl	kegg
196.048	Bisthiosemi, Deisopropylhydroxyatrazine, 7-Carboxy-7-carbaguanine, 7-Carboxy-7-deazaguanine, 8-hydroxy-5,6-Octadienoic acid, 5-oxo-7-octenoic acid	C3H10N6S2, C5H9N5O1, C7H6N4O3, C8H12O3	[M+H]1+, [M+K]1+	C3H11N6S2, C5H9N5O1K1, C7H7N4O3, C8H12O3K1	1	C19137, C06557, C20248, LMFA01031076, LMFA01060165	Involved in pathways: . More specifically: . Also associated with compound classes: Pesticides, Obsolete pesticides, Rodenticides, Others, C Bisthiosemi, Involved in pathways: Atrazine degradation, Microbial metabolism in diverse environments. More specifically: . Also associated with compound classes: , Involved in pathways: Folate biosynthesis, Metabolic pathways. More specifically: . Also asso…	S=C(N)NNCNNC(=S)N, OC=1N=C(N=C(N1)NCC)N, O=C(O)C1=CNC=2N=C(N)NC(=O)C21, O=C(O)CCCC=C=CCO, O=C(O)CCCC(=O)CC=C	kegg, lipidmaps	, Lipids [LM]	, Fatty Acyls [FA]	, Fatty Acids and Conjugates [FA01]
196.08	2-Oxo-6-methylthiohexanoic acid, 6-(Methylthio)-2-oxo-hexanoic acid	C7H12O3S1	[M+NH4]1+	C7H16O3S1N1	1	C17216	Involved in pathways: Glucosinolate biosynthesis, Biosynthesis of secondary metabolites, 2-Oxocarboxylic acid metabolism. More specifically: . Also associated with compound classes: Lipids, FA Fatty acyls, FA Fatty Acids and Conjugates, FA Oxo fatty acids, C -Oxo--methylthiohexanoic acid	O=C(O)C(=O)CCCCSC	kegg	Lipids [BR:br08002]	FA Fatty acyls	FA01 Fatty Acids and Conjugates	Plantae
196.085	Nonane-4,6-dione, Chalcogran, gamma-Nonalactone, delta-n-Amylbutyrolactone, Dihydro-5-pentyl-2(3H)-furanone, 4-Hydroxynonenal, 4-Hydroxy-2-nonenal, 4-HNE, Caffeine, 1,3,7-Trimethylxanthine, 1,3,8-Naphthalenertriol, 1,3,8-Trihydroxynaphthalene, 4-Methylumbelliferone, Hymecromone, (3-Arylcarbonyl)-alanine, Phenylacetylglycine, 5,6-Dihydroxy-3-methyl-2-oxo-1,2,5,6-tetrahydroquinoline, Herniarin, 7-M…	C9H16O2, C8H10N4O2, C10H8O3, C10H11N1O3, C8H13N1O3	[M+K]1+, [M+H]1+, [M+NH4]1+, [M+Na]1+	C9H16O2K1, C8H11N4O2, C10H12O3N1, C10H12N1O3, C8H13N1O3Na1	1	C02445, C08471, C08501, C21642, C07481, C01173, C03081, C03450, C05598, C06726, C09268, C09962, C10581, C16595, C16587, C10284, C11837, LMPK09000014, LMFA07040021, LMFA06000051, LMFA01030026, LMFA01030443, LMFA07010932, LMFA07010944, LMFA07010956, LMFA07010916, LMFA07010811, LMFA07010741, LMFA07010747, LMFA07010185, LMPK09000009, LMPK09000010, LMPK09000011, LMPK09000012, LMPK09000013, LMFA1200024…	Involved in pathways: . More specifically: . Also associated with compound classes:, Involved in pathways: Pathways in cancer, Hepatocellular carcinoma. More specifically: . Also associated with compound classes: , Involved in pathways: Caffeine metabolism, Biosynthesis of plant secondary metabolites, Biosynthesis of alkaloids derived from histidine and purine, Metabolic pathways, Biosynthesis of…	O=C(CC(=O)CCC)CCC, O1CCCC12OC(CC)CC2, O=C1OC(CC1)CCCCC, O=CC=CC(O)CCCCC, O=C1C2=C(N=CN2C)N(C(=O)N1C)C, OC=1C=C(O)C=2C(O)=CC=CC2C1, O=C1OC=2C=C(O)C=CC2C(=C1)C, O=C(O)C(N)CC(=O)C=1C=CC=CC1, O=C(O)CNC(=O)CC=1C=CC=CC1, O=C1NC=2C=CC(O)C(O)C2C=C1C, O=C1OC=2C=C(OC)C=CC2C=C1, O=CC1=C2C(=CNC1C)C(=O)OCC2, O=C1NCC2=C(OC)C(=C(O)C=C12)C, O=C1OCC(C=2C=CC=CC2)C(O)N1, O=CC(C=1C=CC=CC1)COC(=O)N, [H]C12C(=CCN2CC(O…	kegg, lipidmaps	, Phytochemical compounds [BR:br08003], Lipids [LM]	, Alkaloids, Phenylpropanoids, Fatty Acyls [FA], Polyketides [PR]	, Others, Coumarins, Alkaloids derived from ornithine, Fatty amides [FA08], Polyether antibiotics [PK09], Fatty esters [FA07], Fatty aldehydes [FA06], Fatty Acids and Conjugates [FA01], Oxygenated hydrocarbons [FA12]	, Plantae
196.12	Gabapentin, Dihomomethionine, L-Dihomomethionine, D-Alanyl-D-serine, Ethylenediamine-N,N'-diacetic acid, Ethylenediaminediacetate, EDDA	C9H17N1O2, C7H15N1O2S1, C6H12N2O4	[M+Na]1+, [M+NH4]1+	C9H17N1O2Na1, C7H19N2O2S1, C6H16N3O4	1	C07018, C17217, C19719, C21397	Involved in pathways: . More specifically: . Also associated with compound classes: Anatomical Therapeutic Chemical classification, N NERVOUS SYSTEM, N ANTIEPILEPTICS, NA ANTIEPILEPTICS, NAX Other antiepileptics, NAX Gabapentin, Gabapentin &lt;JP/US&gt;, USP drug classification, Anticonvulsants, Gamma-aminobutyric Acid Augmenting Agents, GABA Agents, Other, Gabapentin, Central Nervous System Agen…	O=C(O)CC1(CN)CCCCC1, O=C(O)C(N)CCCCSC, O=C(O)C(NC(=O)C(N)C)CO, O=C(O)CNCCNCC(=O)O	kegg	Prodrugs [br08324.html],	D00332,	D#0#0#3#3#2,	, Plantae
196.158	(2E,5S,6E,8E,10E)-1-Aminododeca-2,6,8,10-tetraen-5-ol, N-Cyclopropyl-trans-2-cis-6-nonadienamide, N,2,3-Trimethyl-2-(1-methylethyl)butanamide, decanamide	C12H19N1O1, C10H21N1O1	[M+H]1+, [M+Na]1+	C12H20N1O1, C10H21N1O1Na1	1	C22091, LMFA08020191, LMFA08020189, LMFA08010005	Involved in pathways: . More specifically: . Also associated with compound classes:, Systematic name: (2E,6Z)-N-cyclopropylnona-2,6-dienamide. In class(es): fatty acids and conjugates, Systematic name: N,2,3-trimethyl-2-(propan-2-yl)butanamide. In class(es): fatty acids and conjugates, Systematic name: decanamide. In class(es): fatty acids and conjugates, n-acyl amines	OC(C=CC=CC=CC)CC=CCN, O=C(C=CCCC=CCC)NC1CC1, O=C(NC)C(C)(C(C)C)C(C)C, O=C(N)CCCCCCCCC	kegg, lipidmaps	, Lipids [LM]	, Fatty Acyls [FA]	, Fatty amides [FA08]
196.94	4-Bromophenol, Bromobenzene-2,3-oxide, Bromobenzene-2,3-epoxide, Bromobenzene-3,4-oxide, Bromobenzene-3,4-epoxide, 2-Bromophenol, o-Bromophenol, 5-Chloro-2-hydroxy-p-benzoquinone	C6H5Br1O1, C6H3Cl1O3	[M+Na]1+, [M+K]1+	C6H5Br1O1Na1, C6H3Cl1O3K1	1	C14453, C14840, C14839, C14841, C21105	Involved in pathways: Metabolism of xenobiotics by cytochrome P450. More specifically: . Also associated with compound classes:, Involved in pathways: Chlorocyclohexane and chlorobenzene degradation, Metabolic pathways, Microbial metabolism in diverse environments. More specifically: . Also associated with compound classes:	BrC1=CC=C(O)C=C1, BrC1=CC=CC2OC12, BrC=1C=CC2OC2C1, BrC=1C=CC=CC1O, O=C1C=C(O)C(=O)C=C1Cl	kegg
196.98	Potassium 2,6-dihydroxytriazinecarboxylate, Potassium oxonate, Oteracil potassium, Propane-1,2-diol 1-phosphate	C4H2K1N3O4, C3H9O5P1	[M+H]1+, [M+K]1+	C4H3K1N3O4, C3H9O5P1K1	1	C15997, C03894	Involved in pathways: . More specifically: . Also associated with compound classes:	[K+].O=C1N=C(NC(=O)N1)C(=O)[O-], O=P(O)(O)OCC(O)C	kegg
196.981	Diphosphate, Diphosphoric acid, Pyrophosphate, Pyrophosphoric acid, PPi	H4O7P2	[M+NH4]1+	H8O7P2N1	1	C00013	Involved in pathways: Oxidative phosphorylation, Parkinson disease. More specifically: . Also associated with compound classes:	O=P(O)(O)OP(=O)(O)O	kegg
197.024	Disodium malate, Disodium DL-malate, Sodium thiosalicylate, 2-Mercapto-benzoic acid, monosodium salt, 4-Toluenesulfonamide, Sulfanilamide, Sulfamine, Prontosil album	C4H4Na2O5, C7H5Na1O2S1, C7H9N1O2S1, C6H8N2O2S1	[M+NH4]1+, [M+Na]1+	C4H8Na2O5N1, C7H9Na1O2S1N1, C7H9N1O2S1Na1, C6H8N2O2S1Na1	1	C20341, C08171, C14412, C07458	Involved in pathways: . More specifically: . Also associated with compound classes: Pharmaceutical additives in Japan, Flavoring substance, C Sodium DL-malate, Involved in pathways: . More specifically: . Also associated with compound classes:, Involved in pathways: . More specifically: . Also associated with compound classes: Anatomical Therapeutic Chemical classification, D DERMATOLOGICALS, ANT…	[Na+].[Na+].O=C([O-])CC(O)C(=O)[O-], [Na+].O=C([O-])C=1C=CC=CC1S, O=S(=O)(N)C1=CC=C(C=C1)C, O=S(=O)(N)C1=CC=C(N)C=C1	kegg
197.067	Dopaquinone, 7,8-Dihydroxycoumarin, Daphnetin, 1,2-Epoxy-3-(p-Nitrophenoxy)propane, EPNP, 2-Carboxy-2,3-dihydro-5,6-dihydroxyindole, Leucodopachrome, cyclo-Dopa, Salicyluric acid, Salicylurate, N-(2-Hydroxybenzoyl)-glycine, 5,7-Dihydroxychromone, Esculetin, Aesculetin, Caffeoquinone, Caffeic acid quinone, 6-Hydroxy-3-succinoylpyridine, 4-(6-Hydroxypyridin-3-yl)-4-oxobutanoate, 3,7-Dimethyluric ac…	C9H9N1O4, C9H6O4, C7H8N4O3, C6H12N3O1P1, C8H12O4	[M+H]1+, [M+NH4]1+, [M+Na]1+	C9H10N1O4, C9H10O4N1, C7H9N4O3, C6H12N3O1P1Na1, C8H12O4Na1	1	C00822, C03093, C04274, C05604, C07588, C09001, C09263, C16828, C19631, C16360, C16356, C19543, LMFA01060156, LMFA01170085, LMFA01170078	Involved in pathways: Tyrosine metabolism, Betalain biosynthesis, Metabolic pathways. More specifically: . Also associated with compound classes: , Involved in pathways: . More specifically: . Also associated with compound classes: Phytochemical compounds, Phenylpropanoids, Coumarins, C ,-Dihydroxycoumarin, Involved in pathways: . More specifically: . Also associated with compound classes:, Invol…	O=C1C=CC(=CC1=O)CC(N)C(=O)O, O=C1OC=2C(O)=C(O)C=CC2C=C1, O=[N+]([O-])C1=CC=C(OCC2OC2)C=C1, O=C(O)C1NC2=CC(O)=C(O)C=C2C1, O=C(O)CNC(=O)C=1C=CC=CC1O, O=C1C=COC=2C=C(O)C=C(O)C12, O=C1OC=2C=C(O)C(O)=CC2C=C1, O=C(O)C=CC=1C=CC(=O)C(=O)C1, O=C(O)CCC(=O)C1=CN=C(O)C=C1, O=C1NC(=O)N(C=2NC(=O)N(C12)C)C, O=C1NC=2NC(=O)N(C2C(=O)N1C)C, O=P(N1CC1)(N2CC2)N3CC3, O=C(O)CCC(=O)CCC(=O)C, O=C(O)C=CCCCCC(=O)O, O=C(O)C…	kegg, lipidmaps	, Phytochemical compounds [BR:br08003], Lipids [LM]	, Phenylpropanoids, Alkaloids, Fatty Acyls [FA]	, Coumarins, Others, Fatty Acids and Conjugates [FA01]	, Plantae
197.07	Scytalone, 3,4-Dihydro-3,6,8-trihydoroxy-1(2H)-napthalenone, Ferulate, Ferulic acid, 4-Hydroxy-3-methoxycinnamic acid, 3-Methoxy-4-hydroxy-trans-cinnamate, 4-Hydroxy-3-methoxycinnamate, 6-Hydroxymellein, Isoferulic acid, Methyl caffeate, 2,4,8-Trihydroxy-1-tetralone, Dimethyl phthalate, 5-Hydroxyconiferaldehyde, Kakuol, Kakoul, 6-(Isopropylthio)purine, 1,3-Dimethyl-8-isoquinolinol, Pyroquilon, Ho…	C10H10O4, C8H10N4S1, C11H11N1O1, C8H15N1O2, C8H12O4	[M+H]1+, [M+Na]1+, [M+K]1+	C10H11O4, C8H11N4S1, C11H11N1O1Na1, C8H15N1O2K1, C8H12O4Na1	1	C00779, C01494, C02379, C10470, C10477, C09974, C11233, C12204, C16982, C15347, C12346, C18487, C08283, C10155, C12535, LMFA01170003, LMFA01170004, LMFA01170005, LMFA05000711, LMFA01060156, LMFA01170085, LMFA01170078, LMFA08020190	Involved in pathways: . More specifically: . Also associated with compound classes:, Involved in pathways: Phenylpropanoid biosynthesis, Biosynthesis of phenylpropanoids, Metabolic pathways, Biosynthesis of secondary metabolites. More specifically: . Also associated with compound classes: Phytochemical compounds, Phenylpropanoids, Monolignols, Coniferyl alcohol derivatives, C Ferulate, Involved i…	O=C1C=2C(O)=CC(O)=CC2CC(O)C1, O=C(O)C=CC1=CC=C(O)C(OC)=C1, [H]C1(OC(=O)C=2C(O)=CC(O)=CC2C1)C, O=C(O)C=CC1=CC=C(OC)C(O)=C1, O=C(OC)C=CC1=CC=C(O)C(O)=C1, O=C1C=2C(O)=CC=CC2C(O)CC1O, O=C(OC)C=1C=CC=CC1C(=O)OC, O=CC=CC1=CC(O)=C(O)C(OC)=C1, O=C(C=1C=C2OCOC2=CC1O)CC, N1=CN=C(SC(C)C)C=2NC=NC12, OC1=CC=CC=2C=C(N=C(C12)C)C, O=C1N2C=3C(=CC=CC3CC2)CC1, O=C([O-])C1CCCC[N+]1(C)C, [H]C12N(CCCC1)CC(O)C2O, O=C(O…	kegg, lipidmaps	, Phytochemical compounds [BR:br08003], Lipids [LM]	, Phenylpropanoids, Alkaloids, Fatty Acyls [FA]	, Monolignols, Alkaloids derived from ornithine, Alkaloids derived from lysine, Fatty Acids and Conjugates [FA01], Fatty alcohols [FA05], Fatty amides [FA08]	, Plantae
197.079	Cys-Gly, L-Cysteinylglycine, Suberic acid, Cork acid, 1,8-Octanedioic acid, Octanedioic acid, 1,6-Hexanedicarboxylic acid, Dimethyl adipate, Dimethyl hexanedioate, 2-Propylglutaric acid, 2-PGA, Dimethoxane, 5-Dehydro-D-fructose, 2-Dehydro-3-deoxy-D-gluconate, 2-Keto-3-deoxy-D-gluconate, 2-Dehydro-3-deoxy-D-galactonate, 2-Dehydro-3-deoxy-L-galactonate, 2-Keto-3-deoxy-L-galactonate, L-threo-3-Deoxy…	C5H10N2O3S1, C8H14O4, C6H10O6, C6H13N1O6, C13H9N1O1, C11H11N1O1	[M+NH4]1+, [M+Na]1+, [M+H]1+	C5H14N3O3S1, C8H14O4Na1, C6H14O6N1, C6H14N1O6, C13H10N1O1, C11H11N1O1Na1	1	C01419, C08278, C14570, C16658, C19402, C00273, C00204, C01216, C20680, C00691, C17577, C20251, C00198, C02669, C02692, C21955, C01040, C01115, C03383, C05410, C02779, C02264, C03926, C03107, C03269, C03752, C05394, C06892, C16737, C19679, C20903, C14591, C20142, C12346, C18487, LMFA01170001, LMFA01170104, LMFA01050475, LMFA01050486	Involved in pathways: Glutathione metabolism, Metabolic pathways. More specifically: . Also associated with compound classes: , Involved in pathways: . More specifically: . Also associated with compound classes: Compounds with biological roles, Organic acids, Carboxylic acids, Dicarboxylic acids, C Suberate, Lipids, FA Fatty acyls, FA Fatty Acids and Conjugates, FA Dicarboxylic acids, C Octanedio…	O=C(O)CNC(=O)C(N)CS, O=C(O)CCCCCCC(=O)O, O=C(OC)CCCCC(=O)OC, O=C(O)CCC(C(=O)O)CCC, O=C(OC1OC(OC(C)C1)C)C, O=C(CO)C(O)C(O)C(=O)CO, O=C(O)C(=O)CC(O)C(O)CO, O=C1C(O)C(O)C(O)C(O)C1O, O=C1OC(CO)C(O)C(O)C1O, [H]C1(OC(=O)C(O)C1O)C(O)CO, O=C1C(O)OC(CO)C(O)C1O, ON=CC(O)C(O)C(O)C(O)CO, O=C(O)CC(=O)C(O)C(O)CO, O=C1OC(C(O)CO)C(O)C1O, O=CC1OC(O)C(O)C(O)C1O, O=C(O)C(N)C(O)C(O)C(O)CO, O=C1C(O)C(O)OC(CO)C1O, O=C…	kegg, lipidmaps	, Lipids [LM], Compounds with biological roles [BR:br08001]	, Fatty Acyls [FA], Carbohydrates	, Fatty Acids and Conjugates [FA01], Fatty esters [FA07], Monosaccharides	, Plantae
197.08	1,3-Dimethyl-8-isoquinolinol, Pyroquilon, Homostachydrine, Lentiginosine, Tranexamic acid, 6-(Hydroxymethyl)-7,8-dihydropterin, 6-Hydroxymethyl-7,8-dihydropterin, 2-Amino-4-hydroxy-6-hydroxymethyl-7,8-dihydropteridine, N,N-diethyl-3-hydroxybut-2-enamide	C11H11N1O1, C8H15N1O2, C7H9N5O2	[M+Na]1+, [M+K]1+, [M+H]1+	C11H11N1O1Na1, C8H15N1O2K1, C7H10N5O2	1	C12346, C18487, C08283, C10155, C12535, C01300, LMFA08020190	Involved in pathways: . More specifically: . Also associated with compound classes:, Involved in pathways: . More specifically: . Also associated with compound classes: Pesticides, Fungicides, Others, C Pyroquilon, Involved in pathways: . More specifically: . Also associated with compound classes: Phytochemical compounds, Alkaloids, Alkaloids derived from ornithine, Pyrrolidine alkaloids, C Homos…	OC1=CC=CC=2C=C(N=C(C12)C)C, O=C1N2C=3C(=CC=CC3CC2)CC1, O=C([O-])C1CCCC[N+]1(C)C, [H]C12N(CCCC1)CC(O)C2O, O=C(O)C1CCC(CN)CC1, O=C1NC(=NC=2NCC(=NC12)CO)N, [H]C(C(=O)N(CC)CC)=C(O)C	kegg, lipidmaps	, Phytochemical compounds [BR:br08003], Lipids [LM]	, Alkaloids, Fatty Acyls [FA]	, Alkaloids derived from ornithine, Alkaloids derived from lysine, Fatty amides [FA08]	, Plantae
197.098	N-Acetyl-L-leucine, Swainsonine	C8H15N1O3	[M+Na]1+	C8H15N1O3Na1	1	C02710, C10173	Involved in pathways: . More specifically: . Also associated with compound classes:, Involved in pathways: Tropane, piperidine and pyridine alkaloid biosynthesis, Biosynthesis of alkaloids derived from ornithine, lysine and nicotinic acid. More specifically: . Also associated with compound classes: Phytochemical compounds, Alkaloids, Alkaloids derived from lysine, Indolizidine alkaloids, C Swains…	O=C(NC(C(=O)O)CC(C)C)C, [H]C12N(CCCC1O)CC(O)C2O	kegg	, Phytochemical compounds [BR:br08003]	, Alkaloids	, Alkaloids derived from lysine	, Plantae
197.135	Streptamine, 2-epi-Streptamine	C6H14N2O4	[M+NH4]1+	C6H18N3O4	1	C01854, C17574	Involved in pathways: . More specifically: . Also associated with compound classes:	OC1C(O)C(N)C(O)C(N)C1O	kegg
197.984	Nitrogen mustard, Mechlorethamine, Chlormethine	C5H11Cl2N1	[M+K]1+	C5H11Cl2N1K1	1	C07115	Involved in pathways: . More specifically: . Also associated with compound classes: Carcinogens, Group A: Probably carcinogenic to humans, Compounds, C Nitrogen mustard, Anatomical Therapeutic Chemical classification, L ANTINEOPLASTIC AND IMMUNOMODULATING AGENTS, L ANTINEOPLASTIC AGENTS, LA ALKYLATING AGENTS, LAA Nitrogen mustard analogues, LAA Chlormethine, Chlormethine, New drug approvals in Eu…	ClCCN(C)CCCl	kegg
198.033	Deisopropylatrazine, 3-Indoleacetonitrile, Indol-3-ylacetonitrile, Indole-3-acetonitrile, (Indol-3-yl)acetonitrile	C5H8Cl1N5, C10H8N2	[M+Na]1+, [M+K]1+	C5H8Cl1N5Na1, C10H8N2K1	1	C06556, C02938	Involved in pathways: Atrazine degradation, Microbial metabolism in diverse environments. More specifically: . Also associated with compound classes: , Involved in pathways: Tryptophan metabolism, Metabolic pathways. More specifically: . Also associated with compound classes:	ClC=1N=C(N=C(N1)NCC)N, N#CCC1=CNC=2C=CC=CC21	kegg				, Plantae
198.076	5-Guanidino-2-oxopentanoate, 5-Guanidino-2-oxo-pentanoate, 2-Oxo-5-guanidinopentanoate, 2-Oxo-5-guanidino-pentanoate, 2-Oxoarginine, 3,4-Dihydroxy-L-phenylalanine, L-Dopa, 3-Hydroxy-L-tyrosine, L-beta-(3,4-Dihydroxyphenyl)alanine, Levodopa, Dihydroxy-L-phenylalanine, 3-(4-Hydroxyphenyl)pyruvate, 4-Hydroxyphenylpyruvate, p-Hydroxyphenylpyruvic acid, Aspirin, Acetylsalicylic acid, 2-Acetoxybenzenec…	C6H11N3O3, C9H11N1O4, C9H8O4	[M+Na]1+, [M+H]1+, [M+NH4]1+	C6H11N3O3Na1, C9H12N1O4, C9H12O4N1	1	C03771, C00355, C01179, C01405, C01197, C01481, C03004, C05350, C12623, C19715	Involved in pathways: Arginine and proline metabolism, D-Arginine and D-ornithine metabolism, Metabolic pathways. More specifically: . Also associated with compound classes: , Involved in pathways: Tyrosine metabolism, Isoquinoline alkaloid biosynthesis, Betalain biosynthesis, Biosynthesis of plant secondary metabolites, Biosynthesis of alkaloids derived from shikimate pathway, Metabolic pathways…	O=C(O)C(=O)CCCNC(=N)N, O=C(O)C(N)CC1=CC=C(O)C(O)=C1, O=C(O)C(=O)CC1=CC=C(O)C=C1, O=C(O)C=1C=CC=CC1OC(=O)C, O=C(O)C=CC1=CC=C(O)C(O)=C1, O=C(O)C(NO)CC1=CC=C(O)C=C1, O=C(O)C(O)=CC1=CC=C(O)C=C1, O=C(O)C=CC=1C=CC=C(O)C1O, O=C(O)C(N(O)O)CC=1C=CC=CC1	kegg	, Compounds with biological roles [BR:br08001]#Prodrugs [br08324.html], Phytochemical compounds [BR:br08003]	, Peptides#Hormones and transmitters#D00059, Phenylpropanoids	, Amino acids#Neurotransmitters#D#0#0#0#5#9, Monolignols	, Plantae
198.107	N-Acetylisoniazid, (N)1-Acetylisoniazid, L-Arginine, (S)-2-Amino-5-guanidinovaleric acid, L-Arg, D-Arginine, D-2-Amino-5-guanidinovaleric acid, Amino acid(Arg-), Arginine, 2-Amino-5-guanidinovaleric acid	C8H9N3O2, C6H14N4O2	[M+NH4]1+, [M+Na]1+	C8H13N4O2, C6H14N4O2Na1	1	C07585, C00062, C00792, C02385	Involved in pathways: Drug metabolism - other enzymes. More specifically: . Also associated with compound classes:, Involved in pathways: Arginine biosynthesis, Monobactam biosynthesis, Arginine and proline metabolism, Clavulanic acid biosynthesis, D-Arginine and D-ornithine metabolism, Aminoacyl-tRNA biosynthesis, Biosynthesis of various secondary metabolites - part 3, Biosynthesis of plant seco…	O=C(NNC(=O)C)C=1C=CN=CC1, O=C(O)C(N)CCCNC(=N)N	kegg	, Compounds with biological roles [BR:br08001]	, Peptides	, Amino acids	, Plantae
198.965	Selenocysteine seleninic acid, Selenocysteine seleninate, 3-Seleninoalanine, cis-2-Chloro-4-carboxymethylenebut-2-en-1,4-olide, cis-2-Chlorodienelactone, cis-4-Carboxymethylene-2-chlorobut-2-en-4-olide, trans-2-Chloro-4-carboxymethylenebut-2-en-1,4-olide, trans-2-Chlorodienelactone	C3H7N1O4Se1, C6H3Cl1O4	[M+H]1+, [M+Na]1+	C3H8N1O4Se1, C6H3Cl1O4Na1	1	C05705, C04706, C04729	Involved in pathways: . More specifically: . Also associated with compound classes:, Involved in pathways: Chlorocyclohexane and chlorobenzene degradation, Metabolic pathways, Microbial metabolism in diverse environments. More specifically: . Also associated with compound classes:	O=C(O)C(N)C[Se](=O)O, O=C(O)C=C1OC(=O)C(Cl)=C1	kegg
199.039	Paramethadione, 2-Hydroxyethylclavam, Hydroxyethylclavam, Ethadione, 3-Methylcrotonylglycine, Quinoxaline-2-carboxylic acid, Naphthalic anhydride, 1,8-Naphthalic anhydride, 4-Methylene-L-glutamine, 5-Hydroxyectoine, Thiocyclam, Evisect	C7H11N1O3, C9H6N2O2, C12H6O3, C6H10N2O3, C5H11N1S3	[M+K]1+, [M+Na]1+, [M+H]1+, [M+NH4]1+	C7H11N1O3K1, C9H6N2O2Na1, C12H7O3, C6H10N2O3K1, C5H15N2S3	1	C07411, C17361, C17724, C20828, C18624, C19125, C01109, C16432, C11473	Involved in pathways: . More specifically: . Also associated with compound classes: Anatomical Therapeutic Chemical classification, N NERVOUS SYSTEM, N ANTIEPILEPTICS, NA ANTIEPILEPTICS, NAC Oxazolidine derivatives, NAC Paramethadione, Paramethadione, Target-based classification of drugs, Ion channels, Voltage-gated ion channels, Calcium channels, CACNA-L, Involved in pathways: . More specificall…	O=C1OC(C(=O)N1C)(C)CC, [H]C12OC(CN2C(=O)C1)CCO, O=C1OC(C(=O)N1CC)(C)C, O=C(C=C(C)C)NCC(=O)O, O=C(O)C1=NC2=CC=CC=C2N=C1, O=C1OC(=O)C2=CC=CC3=CC=CC1=C32, O=C(N)C(=C)CC(N)C(=O)O, O=C(O)C1N=C(NCC1O)C, S1SCC(N(C)C)CS1	kegg
199.082	L-Citrulline, 2-Amino-5-ureidovaleric acid, Citrulline, 3,4-Dihydroxy-L-phenylalanine, L-Dopa, 3-Hydroxy-L-tyrosine, L-beta-(3,4-Dihydroxyphenyl)alanine, Levodopa, Dihydroxy-L-phenylalanine, 3-(4-Hydroxyphenyl)pyruvate, 4-Hydroxyphenylpyruvate, p-Hydroxyphenylpyruvic acid, Aspirin, Acetylsalicylic acid, 2-Acetoxybenzenecarboxylic acid, Acetylsalicylate, Caffeate, Caffeic acid, 3,4-Dihydroxy-trans…	C6H13N3O3, C9H11N1O4, C9H8O4, C6H5N5O2, C7H10N4O3	[M+Na]1+, [M+H]1+, [M+NH4]1+	C6H13N3O3Na1, C9H12N1O4, C9H12O4N1, C6H9N6O2, C7H11N4O3	1	C00327, C00355, C01179, C01405, C01197, C01481, C03004, C05350, C12623, C19715, C03975, C21957, C16366, C18498	Involved in pathways: Arginine biosynthesis, Biosynthesis of various secondary metabolites - part 3, Metabolic pathways, Biosynthesis of secondary metabolites, Biosynthesis of amino acids. More specifically: Urea cycle, Arginine biosynthesis, ornithine => arginine, Arginine biosynthesis, glutamate => acetylcitrulline => arginine. Also associated with compound classes: Compounds with biological ro…	O=C(N)NCCCC(N)C(=O)O, O=C(O)C(N)CC1=CC=C(O)C(O)=C1, O=C(O)C(=O)CC1=CC=C(O)C=C1, O=C(O)C=1C=CC=CC1OC(=O)C, O=C(O)C=CC1=CC=C(O)C(O)=C1, O=C(O)C(NO)CC1=CC=C(O)C=C1, O=C(O)C(O)=CC1=CC=C(O)C=C1, O=C(O)C=CC=1C=CC=C(O)C1O, O=C(O)C(N(O)O)CC=1C=CC=CC1, O=C1N=C(N)NC=2NC(=O)C=NC12, O=C1NC2=NN=CN=C2C(=O)N1C, O=C1NC(N)=C(NC(=O)C)C(=O)N1C, N#CC(=NOC)C(=O)NC(=O)NCC	kegg	Compounds with biological roles [BR:br08001], Compounds with biological roles [BR:br08001]#Prodrugs [br08324.html], , Phytochemical compounds [BR:br08003]	Peptides, Peptides#Hormones and transmitters#D00059, , Phenylpropanoids	Amino acids, Amino acids#Neurotransmitters#D#0#0#0#5#9, , Monolignols	Plantae,
199.157	Hexamethylphosphoramide, HMPA, Rilmenidine, Oxaminozoline	C6H18N3O1P1, C10H16N2O1	[M+NH4]1+	C6H22N4O1P1, C10H20N3O1	1	C19250, C11120	Involved in pathways: . More specifically: . Also associated with compound classes: Carcinogens, Group B: Possibly carcinogenic to humans, Compounds, C Hexamethylphosphoramide, Involved in pathways: . More specifically: . Also associated with compound classes: Anatomical Therapeutic Chemical classification, C CARDIOVASCULAR SYSTEM, C ANTIHYPERTENSIVES, CA ANTIADRENERGIC AGENTS, CENTRALLY ACTING, …	O=P(N(C)C)(N(C)C)N(C)C, N1=C(OCC1)NC(C2CC2)C3CC3	kegg
199.16	Ethyl(E,Z)-decadienoate, (2E,4Z)-2,4-Decadienoic acid, ethyl ester, Ethyl trans-2,cis-4-decadienoate, Linalyl acetate, Geranyl acetate, (1S,2R,4S)-(-)-Bornyl acetate, Bornyl acetate, (1R,2S,4R)-(+)-Bornyl acetate, alpha-Terpinyl acetate, p-Menth-1-en-8-yl acetate, gamma-Terpinyl acetate, Cyclohexanol, 1-methyl-4-(1-methylethylidene)-, 1-acetate, p-Menth-4-en-1-yl acetate, beta-Terpinyl acetate, C…	C12H20O2	[M+H]1+	C12H21O2	1	C08486, C09863, C09861, C09837, C11338, C12300, C12302, C12301, C12306, LMFA07010480, LMPR0102010009, LMFA07010189, LMFA07010194, LMPR0102120014, LMPR0102120020, LMPR0102090045, LMPR0102090047, LMPR0102090046, LMFA07010775, LMFA07010946, LMFA07010809, LMFA07010805, LMFA07040067, LMFA01030230, LMFA01030231, LMFA01030232, LMFA01030233, LMFA01030234, LMFA01030235, LMFA01030466, LMFA01030769, LMFA010…	Involved in pathways: . More specifically: . Also associated with compound classes:, Involved in pathways: . More specifically: . Also associated with compound classes: Lipids, PR Prenol lipids, PR Isoprenoids, PR C isoprenoids, PR Acyclic monoterpenoids, C Linalyl acetate, Phytochemical compounds, Terpenoids, Monoterpenoids, Linear monoterpenes, Major components of natural products, Essential oi…	O=C(OCC)C=CC=CCCCCC, O=C(OC(C=C)(C)CCC=C(C)C)C, O=C(OCC=C(C)CCC=C(C)C)C, [H]C1(OC(=O)C)CC2CCC1(C)C2(C)C, O=C(OC(C)(C)C1CC=C(C)CC1)C, O=C(OC1(C)CCC(=C(C)C)CC1)C, O=C(OC1(C)CCC(C(=C)C)CC1)C, O=C(OCC=C)CCC1CCCCC1, O=C(C#CCCCCCCCC)OC, O=C(OCCC=CCC)C=CCCC, O=C(OCCC=CCC)CC=CCC, O=C1OC(CC=CCCCCC)CC1, O=C(O)C=CC=CCCCCCCC, O=C(O)C=CCCC=CCCCCC, O=C(O)C=CCCCCC=CCCC, O=C(O)CC#CCCCCCCCC, O=C(O)CC=CCC=CCCCCC, …	kegg, lipidmaps	, Lipids [LM], Phytochemical compounds [BR:br08003]	, Prenol Lipids [PR], Terpenoids, Fatty Acyls [FA]	, Isoprenoids [PR01], Monoterpenoids (C10), Fatty esters [FA07], Fatty Acids and Conjugates [FA01], Fatty aldehydes [FA06]	Plantae,
199.92	Dimethyl telluride	C2H6Te1	[M+K]1+	C2H6Te1K1	1	C02677	Involved in pathways: . More specifically: . Also associated with compound classes:	[Te](C)C	kegg
199.96	4-Chlorobenzoate, 4-Chlorobenzoic acid, 2-Chlorobenzoate, 2-Chlorobenzoic acid, o-Chlorobenzoic acid, 6-Chlorobenzene-1,2,4-triol, 6-Chlorohydroxyquinol, 5-Chloro-1,2,4-trihydroxybenzene	C7H5Cl1O2, C6H5Cl1O3	[M+K]1+	C7H5Cl1O2K1, C6H5Cl1O3K1	1	C02370, C02357, C06328, C07102	Involved in pathways: Fluorobenzoate degradation, Dioxin degradation, Metabolic pathways, Microbial metabolism in diverse environments, Degradation of aromatic compounds. More specifically: Biphenyl degradation, biphenyl => 2-oxopent-4-enoate + benzoate. Also associated with compound classes: , Involved in pathways: Fluorobenzoate degradation, Microbial metabolism in diverse environments, Degrada…	O=C(O)C1=CC=C(Cl)C=C1, O=C(O)C=1C=CC=CC1Cl, ClC=1C=C(O)C=C(O)C1O, ClC=1C=C(O)C(O)=CC1O	kegg
199.961	cis-2-Chloro-4-carboxymethylenebut-2-en-1,4-olide, cis-2-Chlorodienelactone, cis-4-Carboxymethylene-2-chlorobut-2-en-4-olide, trans-2-Chloro-4-carboxymethylenebut-2-en-1,4-olide, trans-2-Chlorodienelactone	C6H3Cl1O4	[M+Na]1+	C6H3Cl1O4Na1	1	C04706, C04729	Involved in pathways: Chlorocyclohexane and chlorobenzene degradation, Metabolic pathways, Microbial metabolism in diverse environments. More specifically: . Also associated with compound classes:	O=C(O)C=C1OC(=O)C(Cl)=C1	kegg
200.04	1,3,8-Naphthalenertriol, 1,3,8-Trihydroxynaphthalene, 4-Methylumbelliferone, Hymecromone, Herniarin, 7-Methoxycoumarin, Pimelate, Pimelic acid, Heptanedioic acid, 6-Carboxyhexanoate, (1S,3R,4S)-3,4-Dihydroxycyclohexane-1-carboxylate, 2-Propylsuccinic acid, 2-PSA, 10-hydroxy-2E,8E-Decadiene-4,6-diynoic acid, 10-hydroxy-2E,8Z-Decadiene-4,6-diynoic acid, 10-hydroxy-2Z,8Z-Decadiene-4,6-diynoic acid, …	C10H8O3, C7H12O4	[M+Na]1+, [M+K]1+	C10H8O3Na1, C7H12O4K1	1	C01173, C03081, C09268, C02656, C04687, C16657, LMFA01030707, LMFA01030708, LMFA01030709, LMFA01030714, LMFA01070027, LMFA01170051, LMFA01170086, LMFA01170095, LMFA07040007	Involved in pathways: . More specifically: . Also associated with compound classes:, Involved in pathways: . More specifically: . Also associated with compound classes: Anatomical Therapeutic Chemical classification, A ALIMENTARY TRACT AND METABOLISM, A BILE AND LIVER THERAPY, AA BILE THERAPY, AAX Other drugs for bile therapy, AAX Hymecromone, Hymecromone, Drugs listed in the Japanese Pharmacopoe…	OC=1C=C(O)C=2C(O)=CC=CC2C1, O=C1OC=2C=C(O)C=CC2C(=C1)C, O=C1OC=2C=C(OC)C=CC2C=C1, O=C(O)CCCCCC(=O)O, O=C(O)C1CCC(O)C(O)C1, O=C(O)CC(C(=O)O)CCC, O=C(O)C=CC#CC#CC=CCO, O=C(O)C#CC#CC#CCCCO, O=C(O)C=CC#CC#CC1OC1C, O=C(O)CC(C)(C)CC(=O)O, O=C(O)CCC(C)CC(=O)O, O=C1OCC(C)C1(O)C(O)C	kegg, lipidmaps	, Phytochemical compounds [BR:br08003], Lipids [LM]	, Phenylpropanoids, Fatty Acyls [FA]	, Coumarins, Fatty Acids and Conjugates [FA01], Fatty esters [FA07]	, Plantae
200.041	1,3,8-Naphthalenertriol, 1,3,8-Trihydroxynaphthalene, 4-Methylumbelliferone, Hymecromone, Herniarin, 7-Methoxycoumarin, Allantoate, Allantoic acid, Pimelate, Pimelic acid, Heptanedioic acid, 6-Carboxyhexanoate, (1S,3R,4S)-3,4-Dihydroxycyclohexane-1-carboxylate, 2-Propylsuccinic acid, 2-PSA, Hydralazine, N-Acetyl-L-aspartate, N-Acetyl-L-aspartic acid, N-Formyl-L-glutamate, 2-Amino-3-oxoadipate, 2-…	C10H8O3, C4H8N4O4, C7H12O4, C8H8N4, C6H9N1O5	[M+Na]1+, [M+K]1+	C10H8O3Na1, C4H8N4O4Na1, C7H12O4K1, C8H8N4K1, C6H9N1O5Na1	1	C01173, C03081, C09268, C00499, C02656, C04687, C16657, C07040, C01042, C01045, C05520, LMFA01030707, LMFA01030708, LMFA01030709, LMFA01030714, LMFA01070027, LMFA01170051, LMFA01170086, LMFA01170095, LMFA07040007, LMFA01100036	Involved in pathways: . More specifically: . Also associated with compound classes:, Involved in pathways: . More specifically: . Also associated with compound classes: Anatomical Therapeutic Chemical classification, A ALIMENTARY TRACT AND METABOLISM, A BILE AND LIVER THERAPY, AA BILE THERAPY, AAX Other drugs for bile therapy, AAX Hymecromone, Hymecromone, Drugs listed in the Japanese Pharmacopoe…	OC=1C=C(O)C=2C(O)=CC=CC2C1, O=C1OC=2C=C(O)C=CC2C(=C1)C, O=C1OC=2C=C(OC)C=CC2C=C1, O=C(N)NC(NC(=O)N)C(=O)O, O=C(O)CCCCCC(=O)O, O=C(O)C1CCC(O)C(O)C1, O=C(O)CC(C(=O)O)CCC, N(N)=C1NN=CC=2C=CC=CC12, O=C(O)CC(NC(=O)C)C(=O)O, [H]C(=O)NC(C(=O)O)CCC(=O)O, O=C(O)CCC(=O)C(N)C(=O)O, O=C(O)C=CC#CC#CC=CCO, O=C(O)C#CC#CC#CCCCO, O=C(O)C=CC#CC#CC1OC1C, O=C(O)CC(C)(C)CC(=O)O, O=C(O)CCC(C)CC(=O)O, O=C1OCC(C)C1(O)C(…	kegg, lipidmaps	, Phytochemical compounds [BR:br08003], Lipids [LM]	, Phenylpropanoids, Fatty Acyls [FA]	, Coumarins, Fatty Acids and Conjugates [FA01], Fatty esters [FA07]	, Plantae
200.041	1,3,8-Naphthalenertriol, 1,3,8-Trihydroxynaphthalene, 4-Methylumbelliferone, Hymecromone, Herniarin, 7-Methoxycoumarin, Allantoate, Allantoic acid, Pimelate, Pimelic acid, Heptanedioic acid, 6-Carboxyhexanoate, (1S,3R,4S)-3,4-Dihydroxycyclohexane-1-carboxylate, 2-Propylsuccinic acid, 2-PSA, Hydralazine, N-Acetyl-L-aspartate, N-Acetyl-L-aspartic acid, N-Formyl-L-glutamate, 2-Amino-3-oxoadipate, 2-…	C10H8O3, C4H8N4O4, C7H12O4, C8H8N4, C6H9N1O5	[M+Na]1+, [M+K]1+	C10H8O3Na1, C4H8N4O4Na1, C7H12O4K1, C8H8N4K1, C6H9N1O5Na1	1	C01173, C03081, C09268, C00499, C02656, C04687, C16657, C07040, C01042, C01045, C05520, LMFA01030707, LMFA01030708, LMFA01030709, LMFA01030714, LMFA01070027, LMFA01170051, LMFA01170086, LMFA01170095, LMFA07040007, LMFA01100036	Involved in pathways: . More specifically: . Also associated with compound classes:, Involved in pathways: . More specifically: . Also associated with compound classes: Anatomical Therapeutic Chemical classification, A ALIMENTARY TRACT AND METABOLISM, A BILE AND LIVER THERAPY, AA BILE THERAPY, AAX Other drugs for bile therapy, AAX Hymecromone, Hymecromone, Drugs listed in the Japanese Pharmacopoe…	OC=1C=C(O)C=2C(O)=CC=CC2C1, O=C1OC=2C=C(O)C=CC2C(=C1)C, O=C1OC=2C=C(OC)C=CC2C=C1, O=C(N)NC(NC(=O)N)C(=O)O, O=C(O)CCCCCC(=O)O, O=C(O)C1CCC(O)C(O)C1, O=C(O)CC(C(=O)O)CCC, N(N)=C1NN=CC=2C=CC=CC12, O=C(O)CC(NC(=O)C)C(=O)O, [H]C(=O)NC(C(=O)O)CCC(=O)O, O=C(O)CCC(=O)C(N)C(=O)O, O=C(O)C=CC#CC#CC=CCO, O=C(O)C#CC#CC#CCCCO, O=C(O)C=CC#CC#CC1OC1C, O=C(O)CC(C)(C)CC(=O)O, O=C(O)CCC(C)CC(=O)O, O=C1OCC(C)C1(O)C(…	kegg, lipidmaps	, Phytochemical compounds [BR:br08003], Lipids [LM]	, Phenylpropanoids, Fatty Acyls [FA]	, Coumarins, Fatty Acids and Conjugates [FA01], Fatty esters [FA07]	, Plantae
200.08	Ethyl (R)-3-hydroxyhexanoate, Ethyl (S)-3-hydroxyhexanoate, 3-Hydroxyvalproic acid, 2-n-Propyl-3-hydroxypentanoic acid, 3-OH-VPA, 4-Hydroxyvalproic acid, 2-n-Propyl-4-hydroxypentanoic acid, 4-OH-VPA, 5-Hydroxyvalproic acid, 2-n-Propyl-5-hydroxypentanoic acid, 5-OH-VPA, Rengyol, 3-Hydroxyoctanoate, 3-Hydroxyoctanoic acid, N'-Nitrosonornicotine, NNN, 5-Acetylamino-6-amino-3-methyluracil, AAMU, Cymo…	C8H16O3, C9H11N3O1, C7H10N4O3, C9H11N1O4, C9H8O4, C7H13N1O4, C8H16O2S1	[M+K]1+, [M+Na]1+, [M+H]1+, [M+NH4]1+	C8H16O3K1, C9H11N3O1Na1, C7H11N4O3, C9H12N1O4, C9H12O4N1, C7H13N1O4Na1, C8H16O2S1Na1	1	C03864, C03865, C16651, C16649, C16650, C17527, C20793, C16452, C16366, C18498, C00355, C01179, C01405, C01197, C01481, C03004, C05350, C12623, C19715, C10851, LMFA07010516, LMFA01050494, LMFA01050496, LMFA01050021, LMFA01050314, LMFA01050433, LMFA01050020, LMFA01050313, LMFA01050229, LMFA01050316, LMFA01050317, LMFA01050023, LMFA07010694, LMFA01050395, LMFA01050226, LMFA01050315, LMFA01050227, L…	Involved in pathways: . More specifically: . Also associated with compound classes:, Involved in pathways: Drug metabolism - cytochrome P450. More specifically: . Also associated with compound classes: Lipids, FA Fatty acyls, FA Fatty Acids and Conjugates, FA Branched fatty acids, C -Hydroxyvalproic acid, Involved in pathways: cAMP signaling pathway. More specifically: . Also associated with comp…	O=C(OCC)CC(O)CCC, O=C(O)C(CCC)C(O)CC, O=C(O)C(CCC)CC(O)C, O=C(O)C(CCC)CCCO, OCCC1(O)CCC(O)CC1, O=C(O)CC(O)CCCCC, O=NN1CCCC1C=2C=NC=CC2, O=C1NC(N)=C(NC(=O)C)C(=O)N1C, N#CC(=NOC)C(=O)NC(=O)NCC, O=C(O)C(N)CC1=CC=C(O)C(O)=C1, O=C(O)C(=O)CC1=CC=C(O)C=C1, O=C(O)C=1C=CC=CC1OC(=O)C, O=C(O)C=CC1=CC=C(O)C(O)=C1, O=C(O)C(NO)CC1=CC=C(O)C=C1, O=C(O)C(O)=CC1=CC=C(O)C=C1, O=C(O)C=CC=1C=CC=C(O)C1O, O=C(O)C(N(O)O…	kegg, lipidmaps	, Lipids [LM], Lipids [BR:br08002], Compounds with biological roles [BR:br08001]#Prodrugs [br08324.html], Phytochemical compounds [BR:br08003]	, Fatty Acyls [FA], FA Fatty acyls, Peptides#Hormones and transmitters#D00059, Phenylpropanoids	, Fatty Acids and Conjugates [FA01], FA01 Fatty Acids and Conjugates, Amino acids#Neurotransmitters#D#0#0#0#5#9, Monolignols, Fatty esters [FA07], Fatty alcohols [FA05]	, Plantae
200.085	m-Chlorophenylpiperazine, 1-(3-Chlorophenyl)piperazine, mCPP, Chlordimeform, Chlorphenamidine, N'-(4-Chloro-2-methylphenyl)-N,N-dimethylformamidine	C10H13Cl1N2	[M+H]1+	C10H14Cl1N2	1	C11738, C14746	Involved in pathways: . More specifically: . Also associated with compound classes: Target-based classification of compounds, G Protein-coupled receptors, Rhodopsin family: amine receptors, Serotonin, -HTC-receptor, C m-Chlorophenylpiperazine, Involved in pathways: . More specifically: . Also associated with compound classes: Pesticides, Obsolete pesticides, Insecticides, Others, C Chlordimeform,…	ClC1=CC=CC(=C1)N2CCNCC2, ClC1=CC=C(N=CN(C)C)C(=C1)C	kegg
200.953	6-Chlorobenzene-1,2,4-triol, 6-Chlorohydroxyquinol, 5-Chloro-1,2,4-trihydroxybenzene	C6H5Cl1O3	[M+K]1+	C6H5Cl1O3K1	1	C06328, C07102	Involved in pathways: Chlorocyclohexane and chlorobenzene degradation, Microbial metabolism in diverse environments. More specifically: . Also associated with compound classes: , Involved in pathways: Chlorocyclohexane and chlorobenzene degradation, Metabolic pathways, Microbial metabolism in diverse environments. More specifically: . Also associated with compound classes:	ClC=1C=C(O)C=C(O)C1O, ClC=1C=C(O)C(O)=CC1O	kegg
200.953	6-Chlorobenzene-1,2,4-triol, 6-Chlorohydroxyquinol, 5-Chloro-1,2,4-trihydroxybenzene	C6H5Cl1O3	[M+K]1+	C6H5Cl1O3K1	1	C06328, C07102	Involved in pathways: Chlorocyclohexane and chlorobenzene degradation, Microbial metabolism in diverse environments. More specifically: . Also associated with compound classes: , Involved in pathways: Chlorocyclohexane and chlorobenzene degradation, Metabolic pathways, Microbial metabolism in diverse environments. More specifically: . Also associated with compound classes:	ClC=1C=C(O)C=C(O)C1O, ClC=1C=C(O)C(O)=CC1O	kegg
201.04	N-Formylmethionine, N-Formyl-L-methionine, S-[(E)-Prop-1-enyl]-L-cysteine S-oxide, Alliin, 3-(but-3-en-1-yn-1-yl)-6-methyl-1,2-dithiine	C6H11N1O3S1, C9H8S2	[M+Na]1+, [M+NH4]1+	C6H11N1O3S1Na1, C9H12S2N1	1	C03145, C08295, C08265, LMFA12000365	Involved in pathways: Cysteine and methionine metabolism. More specifically: . Also associated with compound classes: Compounds with biological roles, Peptides, Amino acids, Other amino acids, C N-Formylmethionine, Involved in pathways: . More specifically: . Also associated with compound classes:, Involved in pathways: . More specifically: . Also associated with compound classes: Major component…	O=CNC(C(=O)O)CCSC, O=C(O)C(N)CS(=O)C=CC, O=C(O)C(N)CS(=O)CC=C, C(#CC=1SSC(=CC1)C)C=C	kegg, lipidmaps	Compounds with biological roles [BR:br08001], , Lipids [LM]	Peptides, , Fatty Acyls [FA]	Amino acids, , Oxygenated hydrocarbons [FA12]	, Plantae
201.089	Serotonin, 3-(2-Aminoethyl)-1H-indol-5-ol, 5-Hydroxytryptamine, Enteramine, N-Hydroxyl-tryptamine, 5-(N-Methyl-4,5-dihydro-1H-pyrrol-2-yl)pyridin-2-ol, 6-Hydroxy-N-methylmyosmine, 4-Hydroxytryptamine, L-Phosphinothricin, Phosphinothricin, L-Glufosinate, L-2-Amino-4-(hydroxymethylphosphinyl)butanoate, Glufosinate, Phosphinothricin, 2-Amino-4-(hydroxymethylphosphinyl)butanoic acid, N6-Methyl-L-lysi…	C10H12N2O1, C5H12N1O4P1, C7H16N2O2, C11H14O2, C9H10O4, C7H10N4O3, C9H13N1O4	[M+Na]1+, [M+NH4]1+, [M+K]1+, [M+H]1+	C10H12N2O1Na1, C5H16N2O4P1, C7H16N2O2K1, C11H14O2Na1, C9H14O4N1, C7H11N4O3, C9H14N1O4	1	C00780, C17203, C21075, C21762, C04650, C05042, C02728, C10454, C10478, C14535, C14709, C17782, C17666, C17665, C17663, C03672, C03964, C04044, C05582, C05583, C10447, C10680, C12622, C21085, C20953, C16366, C18498, LMFA07010955, LMFA05000603, LMFA08030031	Involved in pathways: Tryptophan metabolism, Biosynthesis of alkaloids derived from shikimate pathway, Metabolic pathways, cAMP signaling pathway, Neuroactive ligand-receptor interaction, Axon regeneration, Gap junction, Synaptic vesicle cycle, Serotonergic synapse, Taste transduction, Inflammatory mediator regulation of TRP channels, Bile secretion, Serotonin receptor agonists/antagonists. More …	OC=1C=CC=2NC=C(C2C1)CCN, ONCCC1=CNC=2C=CC=CC21, OC=1N=CC(=CC1)C2=CCCN2C, OC1=CC=CC=2NC=C(C12)CCN, O=C(O)C(N)CCP(=O)(O)C, O=C(O)C(N)CCCCNC, O(C1=CC=C(C=C1OC)CC=C)C, O(C1=CC=C(C=CC)C=C1OC)C, O=C(O)C1=CC=C(C=C1)C(C)(C)C, O=C(OC(C)(C)C)C=1C=CC=CC1, O(C=1C=C(OC)C=C(C1)CC=C)C, O=C(OC(C=1C=CC=CC1)CC)C, O=C(OCC(C=1C=CC=CC1)C)C, O=C(OCCCC=1C=CC=CC1)C, O=C(O)C(O)CC1=CC=C(O)C=C1, O=C(O)CCC=1C=CC=C(O)C1O, O=…	kegg, lipidmaps	Compounds with biological roles [BR:br08001]#Phytochemical compounds [BR:br08003], , Lipids [LM]	Peptides#Hormones and transmitters#Alkaloids, , Fatty Acyls [FA]	Amines#Neurotransmitters#Alkaloids derived from tryptophan and anthranilic acid, , Fatty esters [FA07], Fatty alcohols [FA05], Fatty amides [FA08]	Plantae,
201.11	2,6-Diamino-4-hydroxy-5-(N-methyl)formamidopyrimidine, Mannitol, D-Mannitol, D-Sorbitol, D-Glucitol, L-Gulitol, Sorbitol, D-Iditol, L-Iditol, Galactitol, Dulcitol, Dulcose, L-Glucitol, L-Sorbitol, D-Gulitol, D-Altritol, Xanthan, Xanthene, Benzophenone, Diphenyl ketone, Fluoren-9-ol, 9-Fluorenol, 9-Hydroxyfluorene, Diphenylene carbinol, 2-Hydroxyfluorene, Fluoren-2-ol	C6H9N5O2, C6H14O6, C13H10O1	[M+NH4]1+	C6H13N6O2, C6H18O6N1, C13H14O1N1	1	C04744, C00392, C00794, C01489, C01507, C01697, C01722, C21524, C01464, C06354, C06711, C14460	Involved in pathways: . More specifically: . Also associated with compound classes:, Involved in pathways: Fructose and mannose metabolism, Metabolic pathways, ABC transporters, Phosphotransferase system (PTS). More specifically: . Also associated with compound classes: Compounds with biological roles, Carbohydrates, Monosaccharides, Sugar alcohols, C Mannitol, Anatomical Therapeutic Chemical cla…	[H]C(=O)N(C1=C(O)N=C(N=C1N)N)C, OCC(O)C(O)C(O)C(O)CO, O1C=2C=CC=CC2CC=3C=CC=CC13, O=C(C=1C=CC=CC1)C=2C=CC=CC2, OC1C=2C=CC=CC2C=3C=CC=CC31, OC1=CC=C2C=3C=CC=CC3CC2=C1	kegg	, Compounds with biological roles [BR:br08001]	, Carbohydrates	, Monosaccharides	, Plantae
201.17	Geranyl formate, Decahydro-2-naphthoic acid, Decahydro-2-naphthalenecarboxylic acid, (E)-3,7-Dimethyl-2,6-octadienyl formate, (Z)-3,7-Dimethyl-2,6-octadienyl formate, Ethyl octynecarboxylate, Methyl 2E,4E-decadienoate, Methyl 2E,4Z-decadienoate, cis-3-Hexenyl tiglate, 2-undecynoic acid, 2E,4E-undecadienoic acid, 3-undecynoic acid, 4-undecynoic acid, 5-undecynoic acid, 6-undecynoic acid, 7-undecyn…	C11H18O2	[M+NH4]1+	C11H22O2N1	1	C12294, C14113, LMFA07010611, LMFA07010623, LMFA07010879, LMFA07010478, LMFA07010479, LMFA07010808, LMFA01030610, LMFA01030222, LMFA01030611, LMFA01030612, LMFA01030613, LMFA01030614, LMFA01030615, LMFA01030616, LMFA01030617, LMFA01030618, LMFA07010586	Involved in pathways: . More specifically: . Also associated with compound classes:, Involved in pathways: Naphthalene degradation, Microbial metabolism in diverse environments. More specifically: . Also associated with compound classes: , Often abbreviated as WE(11:2). Systematic name: (E)-3,7-Dimethyl-2,6-octadienyl formate. In class(es): fatty acids and conjugates, wax diesters, Often abbrevia…	O=COCC=C(C)CCC=C(C)C, O=C(O)C1CCC2CCCCC2C1, O=C(C#CCCCCCC)OCC, O=C(OC)C=CC=CCCCCC, O=C(OCCC=CCC)C(=CC)C, O=C(O)C#CCCCCCCCC, O=C(O)C=CC=CCCCCCC, O=C(O)CC#CCCCCCCC, O=C(O)CCC#CCCCCCC, O=C(O)CCCC#CCCCCC, O=C(O)CCCCC#CCCCC, O=C(O)CCCCCC#CCCC, O=C(O)CCCCCCC#CCC, O=C(O)CCCCCCCC#CC, O=C(O)CCCCCCCCC#C, O=C(OCC=CCCC)C(=CC)C	kegg, lipidmaps	, Lipids [LM]	, Fatty Acyls [FA]	, Fatty esters [FA07], Fatty Acids and Conjugates [FA01]
201.98	Allicin, 2-Propene-1-sulfinothioic acid S-2-propenyl ester, 2,6-Dichloro-para-phenylenediamine, 2,6-Dichloro-1,4-benzenediamine	C6H10O1S2, C6H6Cl2N2	[M+K]1+, [M+Na]1+	C6H10O1S2K1, C6H6Cl2N2Na1	1	C07600, C19399	Involved in pathways: Inflammatory mediator regulation of TRP channels. More specifically: . Also associated with compound classes: Target-based classification of compounds, Ion channels, Related to voltage-gated cation channels, Transient receptor potential family, TRPA, transient receptor potential cation channel, subfamily A, member, C Allicin, Involved in pathways: . More specifically: . Also…	O=S(SCC=C)CC=C, ClC=1C=C(N)C=C(Cl)C1N	kegg				Plantae,
201.985	Tungsten	W1	[M+NH4]1+	W1N1H4	1	C00753	Involved in pathways: ABC transporters. More specifically: . Also associated with compound classes:	[W]	kegg
201.985	Tungsten	W1	[M+NH4]1+	W1N1H4	1	C00753	Involved in pathways: ABC transporters. More specifically: . Also associated with compound classes:	[W]	kegg
202.078	Digitalose, beta-D-Digitalopyranose, D-Thevetose, Acofriose, D-Acofriose, 3-O-Methyl-D-rhamnose, L-Acofriose, 3-O-Methyl-L-rhamnose, 7-Methyluric acid, 1-Methyluric acid, Dihomomethionine, L-Dihomomethionine	C7H14O5, C6H6N4O3, C7H15N1O2S1	[M+Na]1+, [M+NH4]1+	C7H14O5Na1, C6H10N5O3, C7H15N1O2S1Na1	1	C08235, C16287, C22242, C22243, C16355, C16359, C17217	Involved in pathways: . More specifically: . Also associated with compound classes:, Involved in pathways: Caffeine metabolism. More specifically: . Also associated with compound classes: Phytochemical compounds, Alkaloids, Others, Purine alkaloids, C -Methyluric acid, Involved in pathways: Glucosinolate biosynthesis, 2-Oxocarboxylic acid metabolism. More specifically: . Also associated with comp…	OC1OC(C)C(O)C(OC)C1O, O=C1NC(=O)C2=C(N1)NC(=O)N2C, O=C1NC=2NC(=O)N(C(=O)C2N1)C, O=C(O)C(N)CCCCSC	kegg	, Phytochemical compounds [BR:br08003]	, Alkaloids	, Others	Plantae,
202.08	Digitalose, beta-D-Digitalopyranose, D-Thevetose, Acofriose, D-Acofriose, 3-O-Methyl-D-rhamnose, L-Acofriose, 3-O-Methyl-L-rhamnose, N'-Nitrosonornicotine, NNN, 3-[(1R,2S,5R,6S)-5-Hydroxy-7-oxabicyclo[4.1.0]heptan-2-yl]-2-oxopropanoate, Epoxy-4S-H4HPP	C7H14O5, C9H11N3O1, C9H12O5	[M+Na]1+, [M+H]1+	C7H14O5Na1, C9H11N3O1Na1, C9H13O5	1	C08235, C16287, C22242, C22243, C16452, C21087	Involved in pathways: . More specifically: . Also associated with compound classes:, Involved in pathways: . More specifically: . Also associated with compound classes: Carcinogens, Group : Carcinogenic to humans, Compounds, C N'-Nitrosonornicotine, Involved in pathways: Biosynthesis of various secondary metabolites - part 2, Metabolic pathways, Biosynthesis of secondary metabolites. More specifi…	OC1OC(C)C(O)C(OC)C1O, O=NN1CCCC1C=2C=NC=CC2, O=C(O)C(=O)CC1CCC(O)C2OC21	kegg				Plantae,
202.951	6-Chlorobenzene-1,2,4-triol, 6-Chlorohydroxyquinol, 5-Chloro-1,2,4-trihydroxybenzene	C6H5Cl1O3	[M+K]1+	C6H5Cl1O3K1	1	C06328, C07102	Involved in pathways: Chlorocyclohexane and chlorobenzene degradation, Microbial metabolism in diverse environments. More specifically: . Also associated with compound classes: , Involved in pathways: Chlorocyclohexane and chlorobenzene degradation, Metabolic pathways, Microbial metabolism in diverse environments. More specifically: . Also associated with compound classes:	ClC=1C=C(O)C=C(O)C1O, ClC=1C=C(O)C(O)=CC1O	kegg
202.988	Dazomet, S-Sulfo-L-cysteine	C5H10N2S2, C3H7N1O5S2	[M+K]1+, [M+H]1+	C5H10N2S2K1, C3H8N1O5S2	1	C18457, C05824	Involved in pathways: . More specifically: . Also associated with compound classes: Pesticides, Fungicides, Dithiocarbamate fungicides, C Dazomet, Involved in pathways: Cysteine and methionine metabolism, Metabolic pathways, Biosynthesis of amino acids. More specifically: . Also associated with compound classes:	S=C1SCN(C)CN1C, O=C(O)C(N)CSS(=O)(=O)O	kegg
202.99	Dazomet, Acetylcysteine, N-Acetyl-L-cysteine, Tiopronin	C5H10N2S2, C5H9N1O3S1	[M+K]1+	C5H10N2S2K1, C5H9N1O3S1K1	1	C18457, C06809, C12876	Involved in pathways: . More specifically: . Also associated with compound classes: Pesticides, Fungicides, Dithiocarbamate fungicides, C Dazomet, Involved in pathways: . More specifically: . Also associated with compound classes: Anatomical Therapeutic Chemical classification, R RESPIRATORY SYSTEM, R COUGH AND COLD PREPARATIONS, RC EXPECTORANTS, EXCL. COMBINATIONS WITH COUGH SUPPRESSANTS, RCB Mu…	S=C1SCN(C)CN1C, O=C(O)C(NC(=O)C)CS, O=C(O)CNC(=O)C(S)C	kegg
203.05	6-Methylthiohexanaldoxime, (E)-6-(Methylthio)hexanaldoxime, Ethiolate, L-Homocysteic acid, (2S)-2-Amino-4-sulfobutanoic acid, Acephate, O,S-Dimethylacetylphosphoroamidothioate, 2,4-Dinitrophenol, Cyclohexylsulfamate, Cyclohexylsulfamic acid, Cylamic acid, Cyclohexylamide sulfate, Cyclamate, Sodium cyclamate, beta-Cymaropyranose, D-Cymarose, Cymarose, 2,6-Dideoxy-3-O-methyl-D-ribo-hexose, Oleandro…	C7H15N1O1S1, C4H9N1O5S1, C4H10N1O3P1S1, C6H4N2O5, C6H13N1O3S1, C6H12N1Na1O3S1, C7H14O4	[M+K]1+, [M+NH4]1+, [M+Na]1+, [M+H]1+	C7H15N1O1S1K1, C4H13N2O5S1, C4H14N2O3P1S1, C6H8N3O5, C6H13N1O3S1Na1, C6H13N1Na1O3S1, C7H14O4K1	1	C17246, C19095, C16511, C14426, C02496, C02824, C19378, C08234, C08237	Involved in pathways: Glucosinolate biosynthesis, 2-Oxocarboxylic acid metabolism. More specifically: . Also associated with compound classes: , Involved in pathways: . More specifically: . Also associated with compound classes: Pesticides, Obsolete pesticides, Herbicides, Thiocarbamate herbicides, C Ethiolate, Involved in pathways: Neuroactive ligand-receptor interaction. More specifically: . Al…	ON=CCCCCCSC, O=C(SCC)N(CC)CC, O=C(O)C(N)CCS(=O)(=O)O, O=C(NP(=O)(OC)SC)C, O=[N+]([O-])C1=CC=C(O)C(=C1)[N+](=O)[O-], O=S(=O)(O)NC1CCCCC1, [Na+].O=S(=O)([O-])NC1CCCCC1, OC1OC(C)C(O)C(OC)C1	kegg
203.05	Acephate, O,S-Dimethylacetylphosphoroamidothioate, 2,4-Dinitrophenol, Cyclohexylsulfamate, Cyclohexylsulfamic acid, Cylamic acid, Cyclohexylamide sulfate, Cyclamate, Sodium cyclamate, beta-Cymaropyranose, D-Cymarose, Cymarose, 2,6-Dideoxy-3-O-methyl-D-ribo-hexose, Oleandrose, beta-L-Oleandropyranose, Hippurate, Hippuric acid, N-Benzoylglycine, Benzoylaminoacetic acid, N-Acetylanthranilate, 2-(Ace…	C4H10N1O3P1S1, C6H4N2O5, C6H13N1O3S1, C6H12N1Na1O3S1, C7H14O4, C9H9N1O3, C4H9O6P1, C6H13N1O4	[M+NH4]1+, [M+Na]1+, [M+H]1+, [M+K]1+	C4H14N2O3P1S1, C6H8N3O5, C6H13N1O3S1Na1, C6H13N1Na1O3S1, C7H14O4K1, C9H9N1O3Na1, C4H13O6P1N1, C6H13N1O4K1	1	C14426, C02496, C02824, C19378, C08234, C08237, C01586, C06332, C06339, C19569, C21272, C21453, C15556, C10143, C10141, C16843, C15478, C15479, C17580, C20311	Involved in pathways: . More specifically: . Also associated with compound classes: Pesticides, Insecticides, Phosphoramido insecticides, C Acephate, Target-based classification of compounds, Enzymes, Hydrolases, ACHE; acetylcholinesterase, Involved in pathways: . More specifically: . Also associated with compound classes:, Involved in pathways: Caprolactam degradation, Microbial metabolism in di…	O=C(NP(=O)(OC)SC)C, O=[N+]([O-])C1=CC=C(O)C(=C1)[N+](=O)[O-], O=S(=O)(O)NC1CCCCC1, [Na+].O=S(=O)([O-])NC1CCCCC1, OC1OC(C)C(O)C(OC)C1, O=C(O)CNC(=O)C=1C=CC=CC1, O=C(O)C=1C=CC=CC1NC(=O)C, OC1=NC=2C=CC(O)C(O)C2C=C1, O=C(O)CCC(=O)C=1C=NC=CC1, O=C(O)C(=O)CC1=CC=C(N)C=C1, O=C(O)CC(=O)C=1C=CC=CC1N, O=C(C)C(O)COP(=O)(O)O, OCC1NC(CO)C(O)C1O, OCC1NCC(O)C(O)C1O, OC1OC(C)C(O)C(O)C1N, OC1CC(N)C(O)C(O)C1O, O=C…	kegg	, Phytochemical compounds [BR:br08003], Compounds with biological roles [BR:br08001]	, Alkaloids, Carbohydrates	, Alkaloids derived from lysine, Monosaccharides	, Plantae
203.09	Carbaryl, Carbaril, Dibenzo-p-dioxin, 2'-Aminobiphenyl-2,3-diol, 2-Hydroxydibenzofuran, Dibenzofuran-2-ol, Fenfuram, Phenacetin, Acetophenetidin, (-)-Salsolinol, 6,7-Isoquinolinediol, 1,2,3,4-tetrahydro-1-methyl-, (S)-, Salsolinol, Fusaric acid, Xylylcarb, 3,4-Dimethylphenyl methylcarbamate, Meobal, MPMC, L-Homophenylalanine, XMC, 3,5-Xylyl methylcarbamate, Cosban, Propham, (2S,3S)-3-Methylphenyl…	C12H11N1O2, C12H8O2, C10H13N1O2	[M+H]1+, [M+NH4]1+, [M+Na]1+	C12H12N1O2, C12H12O2N1, C10H13N1O2Na1	1	C07491, C07732, C08061, C14409, C18833, C07591, C09642, C10146, C14579, C17235, C18771, C18887, C20895	Involved in pathways: . More specifically: . Also associated with compound classes: Endocrine disrupting compounds, Pesticides and herbicides, Carbamate pesticides, C Carbaryl, Pesticides, Insecticides, Carbamate insecticides, Carcinogens, Group : Not classifiable as to its carcinogenicity to humans, Compounds, Target-based classification of compounds, Enzymes, Hydrolases, ACHE; acetylcholinester…	O=C(OC1=CC=CC=2C=CC=CC12)NC, O1C=2C=CC=CC2OC=3C=CC=CC13, OC1=CC=CC(=C1O)C=2C=CC=CC2N, OC=1C=CC=2OC=3C=CC=CC3C2C1, O=C(NC=1C=CC=CC1)C=2C=COC2C, O=C(NC1=CC=C(OCC)C=C1)C, OC=1C=C2C(=CC1O)C(NCC2)C, O=C(O)C1=NC=C(C=C1)CCCC, O=C(OC1=CC=C(C(=C1)C)C)NC, O=C(O)C(N)CCC=1C=CC=CC1, O=C(OC=1C=C(C=C(C1)C)C)NC, O=C(OC(C)C)NC=1C=CC=CC1, O=C(O)C(N)C(C=1C=CC=CC1)C	kegg	, Phytochemical compounds [BR:br08003]	, Alkaloids	, Alkaloids derived from tyrosine, Alkaloids derived from lysine	, Plantae
203.094	4-Pyridoxate, 4-Pyridoxic acid, 3-Hydroxy-4-hydroxymethyl-2-methylpyridine-5-carboxylate, 5-Pyridoxate, 5-Pyridoxic acid, 3-Carboxy-4-methoxy-N-methyl-2-pyridone, Dihydroclavaminic acid, Dihydroclavaminate, 5-Methoxy-3-hydroxyanthranilate, 5-Methoxy-3-hydroxyanthranilic acid, 3,5-Dihydroxy-phenylglycine, L-3,5-Dihydroxyphenylglycine, (S)-3,5-Dihydroxyphenylglycine, Alanylclavam, Diisopropyl sulfa…	C8H9N1O4, C8H12N2O4, C6H14O4S1, C11H8N2O1, C5H13N1O4S1	[M+NH4]1+, [M+H]1+	C8H13N2O4, C6H18O4S1N1, C11H12N3O1, C5H17N2O4S1	1	C00847, C04773, C04447, C06659, C11466, C12026, C17360, C19230, C18737, C00919	Involved in pathways: Vitamin B6 metabolism, Metabolic pathways, Microbial metabolism in diverse environments. More specifically: . Also associated with compound classes: , Involved in pathways: Vitamin B6 metabolism. More specifically: . Also associated with compound classes:, Involved in pathways: . More specifically: . Also associated with compound classes:, Involved in pathways: Clavulanic ac…	O=C(O)C1=C(O)C(=NC=C1CO)C, O=C(O)C1=CN=C(C(O)=C1CO)C, O=C(O)C=1C(=O)N(C=CC1OC)C, [H]C12OC(CCN)C(C(=O)O)N2C(=O)C1, O=C(O)C1=CC(OC)=CC(O)=C1N, O=C(O)C(N)C=1C=C(O)C=C(O)C1, [H]C12OC(CN2C(=O)C1)CC(N)C(=O)O, O=S(=O)(OC(C)C)OC(C)C, N=1C=2C=CC=CC2NC1C=3OC=CC3, O=S(=O)([O-])OCC[N+](C)(C)C	kegg				, Plantae
203.094	4-Pyridoxate, 4-Pyridoxic acid, 3-Hydroxy-4-hydroxymethyl-2-methylpyridine-5-carboxylate, 5-Pyridoxate, 5-Pyridoxic acid, 3-Carboxy-4-methoxy-N-methyl-2-pyridone, Dihydroclavaminic acid, Dihydroclavaminate, 5-Methoxy-3-hydroxyanthranilate, 5-Methoxy-3-hydroxyanthranilic acid, 3,5-Dihydroxy-phenylglycine, L-3,5-Dihydroxyphenylglycine, (S)-3,5-Dihydroxyphenylglycine, Alanylclavam, Diisopropyl sulfa…	C8H9N1O4, C8H12N2O4, C6H14O4S1, C11H8N2O1, C5H13N1O4S1	[M+NH4]1+, [M+H]1+	C8H13N2O4, C6H18O4S1N1, C11H12N3O1, C5H17N2O4S1	1	C00847, C04773, C04447, C06659, C11466, C12026, C17360, C19230, C18737, C00919	Involved in pathways: Vitamin B6 metabolism, Metabolic pathways, Microbial metabolism in diverse environments. More specifically: . Also associated with compound classes: , Involved in pathways: Vitamin B6 metabolism. More specifically: . Also associated with compound classes:, Involved in pathways: . More specifically: . Also associated with compound classes:, Involved in pathways: Clavulanic ac…	O=C(O)C1=C(O)C(=NC=C1CO)C, O=C(O)C1=CN=C(C(O)=C1CO)C, O=C(O)C=1C(=O)N(C=CC1OC)C, [H]C12OC(CCN)C(C(=O)O)N2C(=O)C1, O=C(O)C1=CC(OC)=CC(O)=C1N, O=C(O)C(N)C=1C=C(O)C=C(O)C1, [H]C12OC(CN2C(=O)C1)CC(N)C(=O)O, O=S(=O)(OC(C)C)OC(C)C, N=1C=2C=CC=CC2NC1C=3OC=CC3, O=S(=O)([O-])OCC[N+](C)(C)C	kegg				, Plantae
203.16	Rimantadine, Memantine	C12H21N1	[M+Na]1+	C12H21N1Na1	1	C07236, C13736	Involved in pathways: . More specifically: . Also associated with compound classes: Anatomical Therapeutic Chemical classification, J ANTIINFECTIVES FOR SYSTEMIC USE, J ANTIVIRALS FOR SYSTEMIC USE, JA DIRECT ACTING ANTIVIRALS, JAC Cyclic amines, JAC Rimantadine, Rimantadine, Involved in pathways: . More specifically: . Also associated with compound classes: Anatomical Therapeutic Chemical classif…	NC(C)C12CC3CC(CC(C3)C1)C2, NC12CC3CC(C)(C1)CC(C)(C3)C2	kegg
203.163	Rimantadine, Memantine	C12H21N1	[M+Na]1+	C12H21N1Na1	1	C07236, C13736	Involved in pathways: . More specifically: . Also associated with compound classes: Anatomical Therapeutic Chemical classification, J ANTIINFECTIVES FOR SYSTEMIC USE, J ANTIVIRALS FOR SYSTEMIC USE, JA DIRECT ACTING ANTIVIRALS, JAC Cyclic amines, JAC Rimantadine, Rimantadine, Involved in pathways: . More specifically: . Also associated with compound classes: Anatomical Therapeutic Chemical classif…	NC(C)C12CC3CC(CC(C3)C1)C2, NC12CC3CC(C)(C1)CC(C)(C3)C2	kegg
203.22	Dodecylaldehyde, Dodecyl aldehyde, Dodecanal, Lauraldehyde, Dodecan-2-one, Dodecan-3-one, 3Z-Dodecen-1-ol, 5E-Dodecen-1-ol, 5Z-Dodecen-1-ol, 6E-Dodecen-1-ol, 7E-dodecen-1-ol, 7Z-Dodecen-1-ol, 8Z-dodecen-1-ol, 8E-Dodecen-1-ol, 9-dodecen-1-ol, 9Z-Dodecen-1-ol, 10-dodecen-1-ol, 10Z-Dodecen-1-ol, 11-dodecen-1-ol, 4,5-Dimethyldecanal, 4R,8R-Dimethyldecanal, 4R,8S-Dimethyldecanal, 4,8-Dimethyldecanal, …	C12H24O1	[M+NH4]1+	C12H28O1N1	1	C02278, LMFA12000163, LMFA12000164, LMFA05000154, LMFA05000146, LMFA05000155, LMFA05000147, LMFA05000049, LMFA05000156, LMFA05000045, LMFA05000148, LMFA05000024, LMFA05000158, LMFA05000636, LMFA05000025, LMFA05000153, LMFA05000021, LMFA06000150, LMFA06000141, LMFA06000142, LMFA06000151, LMFA06000071	Involved in pathways: . More specifically: . Also associated with compound classes: Lipids, FA Fatty acyls, FA Fatty aldehydes, C -Dodecanal, Systematic name: Dodecan-2-one. In class(es): fatty acids and conjugates, Systematic name: Dodecan-3-one. In class(es): fatty acids and conjugates, Systematic name: 3Z-Dodecen-1-ol. In class(es): fatty acids and conjugates, Systematic name: 5E-Dodecen-1-ol.…	O=CCCCCCCCCCCC, O=C(C)CCCCCCCCCC, O=C(CC)CCCCCCCCC, OCCC=CCCCCCCCC, OCCCCC=CCCCCCC, OCCCCCC=CCCCCC, OCCCCCCC=CCCCC, OCCCCCCCC=CCCC, OCCCCCCCCC=CCC, OCCCCCCCCCC=CC, OCCCCCCCCCCC=C, [H]C(=O)CCC(C)C(C)CCCCC, [H]C(=O)CCC(C)CCCC(C)CC, [H]C(=O)CCCCCCCCCCC	kegg, lipidmaps	Lipids [BR:br08002], Lipids [LM]	FA Fatty acyls, Fatty Acyls [FA]	FA06 Fatty aldehydes, Oxygenated hydrocarbons [FA12], Fatty alcohols [FA05], Fatty aldehydes [FA06]	Plantae,
203.98	Allicin, 2-Propene-1-sulfinothioic acid S-2-propenyl ester, S-Sulfo-L-cysteine	C6H10O1S2, C3H7N1O5S2	[M+K]1+, [M+H]1+	C6H10O1S2K1, C3H8N1O5S2	1	C07600, C05824	Involved in pathways: Inflammatory mediator regulation of TRP channels. More specifically: . Also associated with compound classes: Target-based classification of compounds, Ion channels, Related to voltage-gated cation channels, Transient receptor potential family, TRPA, transient receptor potential cation channel, subfamily A, member, C Allicin, Involved in pathways: Cysteine and methionine met…	O=S(SCC=C)CC=C, O=C(O)C(N)CSS(=O)(=O)O	kegg				Plantae,
203.981	4-Hydroxy-2-oxoglutarate, 4-Hydroxy-2-oxoglutaric acid, (4R)-4-Hydroxy-2-oxoglutarate, (R)-2-Hydroxy-4-oxopentanedioate, D-4-Hydroxy-2-oxoglutarate, (4S)-4-Hydroxy-2-oxoglutarate, (S)-2-Hydroxy-4-oxopentanedioate, L-4-Hydroxy-2-oxoglutarate	C5H6O6	[M+K]1+	C5H6O6K1	1	C01127, C05946, C20485	Involved in pathways: Glyoxylate and dicarboxylate metabolism, Metabolic pathways. More specifically: . Also associated with compound classes: , Involved in pathways: Arginine and proline metabolism, Metabolic pathways. More specifically: . Also associated with compound classes: , Involved in pathways: . More specifically: . Also associated with compound classes:	O=C(O)C(=O)CC(O)C(=O)O	kegg
204.063	4-Chloro-L-lysine, N-Acetylisoniazid, (N)1-Acetylisoniazid, L-Tyrosine, (S)-3-(p-Hydroxyphenyl)alanine, (S)-2-Amino-3-(p-hydroxyphenyl)propionic acid, Tyrosine, Tyrosine, 3-(p-Hydroxyphenyl)alanine, 2-Amino-3-(p-hydroxyphenyl)propionic acid, D-Tyrosine, (R)-3-(p-Hydroxyphenyl)alanine, (R)-2-Amino-3-(p-hydroxyphenyl)propionic acid, L-threo-3-Phenylserine, 3-Amino-3-(4-hydroxyphenyl)propanoate, bet…	C6H13Cl1N2O2, C8H9N3O2, C9H11N1O3, C11H10N2S1	[M+Na]1+, [M+H]1+	C6H13Cl1N2O2Na1, C8H9N3O2Na1, C9H11N1O3Na1, C11H11N2S1	1	C22137, C07585, C00082, C01536, C06420, C03290, C04368, C21308, C19712, C19579, C20807, C19136	Involved in pathways: Biosynthesis of various secondary metabolites - part 3, Metabolic pathways, Biosynthesis of secondary metabolites. More specifically: Ethynylserine biosynthesis, lysine => ethynylserine. Also associated with compound classes: , Involved in pathways: Drug metabolism - other enzymes. More specifically: . Also associated with compound classes:, Involved in pathways: Ubiquinone …	O=C(O)C(N)CC(Cl)CCN, O=C(NNC(=O)C)C=1C=CN=CC1, O=C(O)C(N)CC1=CC=C(O)C=C1, O=C(O)C(N)C(O)C=1C=CC=CC1, O=C(O)CC(N)C1=CC=C(O)C=C1, O=C(O)C(NO)CC=1C=CC=CC1, O=C(O)CCC(O)C=1C=NC=CC1, O=C(O)C(N)CC=1C=CC=C(O)C1, S=C(N)NC1=CC=CC=2C=CC=CC21	kegg	, Compounds with biological roles [BR:br08001]	, Peptides	, Amino acids	, Plantae
204.063	N-Acetylisoniazid, (N)1-Acetylisoniazid, L-Tyrosine, (S)-3-(p-Hydroxyphenyl)alanine, (S)-2-Amino-3-(p-hydroxyphenyl)propionic acid, Tyrosine, Tyrosine, 3-(p-Hydroxyphenyl)alanine, 2-Amino-3-(p-hydroxyphenyl)propionic acid, D-Tyrosine, (R)-3-(p-Hydroxyphenyl)alanine, (R)-2-Amino-3-(p-hydroxyphenyl)propionic acid, L-threo-3-Phenylserine, 3-Amino-3-(4-hydroxyphenyl)propanoate, beta-Tyrosine, (S)-bet…	C8H9N3O2, C9H11N1O3, C11H10N2S1, C7H7N1O5, C7H10N2O5	[M+Na]1+, [M+H]1+, [M+NH4]1+	C8H9N3O2Na1, C9H11N1O3Na1, C11H11N2S1, C7H11N2O5	1	C07585, C00082, C01536, C06420, C03290, C04368, C21308, C19712, C19579, C20807, C19136, C04409, C20961, C21928	Involved in pathways: Drug metabolism - other enzymes. More specifically: . Also associated with compound classes:, Involved in pathways: Ubiquinone and other terpenoid-quinone biosynthesis, Monobactam biosynthesis, Tyrosine metabolism, Phenylalanine metabolism, Phenylalanine, tyrosine and tryptophan biosynthesis, Novobiocin biosynthesis, Cyanoamino acid metabolism, Methane metabolism, Thiamine m…	O=C(NNC(=O)C)C=1C=CN=CC1, O=C(O)C(N)CC1=CC=C(O)C=C1, O=C(O)C(N)C(O)C=1C=CC=CC1, O=C(O)CC(N)C1=CC=C(O)C=C1, O=C(O)C(NO)CC=1C=CC=CC1, O=C(O)CCC(O)C=1C=NC=CC1, O=C(O)C(N)CC=1C=CC=C(O)C1, S=C(N)NC1=CC=CC=2C=CC=CC21, O=CC=CC(C(=O)O)=C(N)C(=O)O, O=C(O)C=CC(=O)NCC(N)C(=O)O, O=C(O)C=CC(N)=CC(=O)C(=O)O	kegg	, Compounds with biological roles [BR:br08001]	, Peptides	, Amino acids	, Plantae
204.1	Proclavaminic acid, Proclavaminate, Coprine, N(5)-(1-Hydroxycyclopropyl)-L-glutamine, N-(3-oxo-butanoyl)-homoserine lactone	C8H14N2O4, C8H11N1O4	[M+H]1+, [M+NH4]1+	C8H15N2O4	1	C06658, C08271, LMFA08030028	Involved in pathways: Clavulanic acid biosynthesis, Metabolic pathways, Biosynthesis of secondary metabolites. More specifically: Clavaminate biosynthesis, arginine + glyceraldehyde-3P => clavaminate. Also associated with compound classes: , Involved in pathways: . More specifically: . Also associated with compound classes: Natural toxins, Fungal toxins, Mushroom toxins, Others, C Coprine, Target…	O=C(O)C(N1C(=O)CC1)C(O)CCN, O=C(O)C(N)CCC(=O)NC1(O)CC1, O=C(NC1C(=O)OCC1)CC(=O)C	kegg, lipidmaps	, Natural toxins [BR:br08009], Lipids [LM]	, Fungal toxins, Fatty Acyls [FA]	, Mushroom toxins, Fatty amides [FA08]
204.1	Proclavaminic acid, Proclavaminate, Coprine, N(5)-(1-Hydroxycyclopropyl)-L-glutamine, N-(3-oxo-butanoyl)-homoserine lactone	C8H14N2O4, C8H11N1O4	[M+H]1+, [M+NH4]1+	C8H15N2O4	1	C06658, C08271, LMFA08030028	Involved in pathways: Clavulanic acid biosynthesis, Metabolic pathways, Biosynthesis of secondary metabolites. More specifically: Clavaminate biosynthesis, arginine + glyceraldehyde-3P => clavaminate. Also associated with compound classes: , Involved in pathways: . More specifically: . Also associated with compound classes: Natural toxins, Fungal toxins, Mushroom toxins, Others, C Coprine, Target…	O=C(O)C(N1C(=O)CC1)C(O)CCN, O=C(O)C(N)CCC(=O)NC1(O)CC1, O=C(NC1C(=O)OCC1)CC(=O)C	kegg, lipidmaps	, Natural toxins [BR:br08009], Lipids [LM]	, Fungal toxins, Fatty Acyls [FA]	, Mushroom toxins, Fatty amides [FA08]
204.163	Rimantadine, Memantine	C12H21N1	[M+Na]1+	C12H21N1Na1	1	C07236, C13736	Involved in pathways: . More specifically: . Also associated with compound classes: Anatomical Therapeutic Chemical classification, J ANTIINFECTIVES FOR SYSTEMIC USE, J ANTIVIRALS FOR SYSTEMIC USE, JA DIRECT ACTING ANTIVIRALS, JAC Cyclic amines, JAC Rimantadine, Rimantadine, Involved in pathways: . More specifically: . Also associated with compound classes: Anatomical Therapeutic Chemical classif…	NC(C)C12CC3CC(CC(C3)C1)C2, NC12CC3CC(C)(C1)CC(C)(C3)C2	kegg
204.933	L-Selenocysteine	C3H7N1O2Se1	[M+K]1+	C3H7N1O2Se1K1	1	C05688	Involved in pathways: Selenocompound metabolism, Metabolic pathways. More specifically: . Also associated with compound classes: Compounds with biological roles, Peptides, Amino acids, Other amino acids, C Selenocysteine	[H][Se]CC(N)C(=O)O	kegg	Compounds with biological roles [BR:br08001]	Peptides	Amino acids
204.977	5-Methyl-3-isoxazolyl sulfate	C4H5N1O5S1	[M+Na]1+	C4H5N1O5S1Na1	1	C11105	Involved in pathways: . More specifically: . Also associated with compound classes:	O=S(=O)(O)OC1=NOC(=C1)C	kegg
205.02	Ethionamide, Ricinine, N-Methyl-N,4-dinitrosoaniline, N,4-Dinitrosomethylaniline	C8H10N2S1, C8H8N2O2, C7H7N3O2	[M+K]1+	C8H10N2S1K1, C8H8N2O2K1, C7H7N3O2K1	1	C07665, C01526, C19452	Involved in pathways: . More specifically: . Also associated with compound classes: Carcinogens, Group : Not classifiable as to its carcinogenicity to humans, Compounds, C Ethionamide, Anatomical Therapeutic Chemical classification, J ANTIINFECTIVES FOR SYSTEMIC USE, J ANTIMYCOBACTERIALS, JA DRUGS FOR TREATMENT OF TUBERCULOSIS, JAD Thiocarbamide derivatives, JAD Ethionamide, Ethionamide &lt;JP/US…	S=C(N)C=1C=CN=C(C1)CC, N#CC1=C(OC)C=CN(C1=O)C, O=NC1=CC=C(C=C1)N(N=O)C	kegg	, Phytochemical compounds [BR:br08003]	, Alkaloids	, Alkaloids derived from nicotinic acid	, Plantae
205.06	ANTU, alpha-Naphthylthiourea, Cyromazine, Cyclopropylmelamine, 2-Cyclopropylamino-4,6-diamino-s-triazine, Diisopropyl phosphate, 4-Chloro-L-lysine, L-Tyrosine, (S)-3-(p-Hydroxyphenyl)alanine, (S)-2-Amino-3-(p-hydroxyphenyl)propionic acid, Tyrosine, Tyrosine, 3-(p-Hydroxyphenyl)alanine, 2-Amino-3-(p-hydroxyphenyl)propionic acid, D-Tyrosine, (R)-3-(p-Hydroxyphenyl)alanine, (R)-2-Amino-3-(p-hydroxyp…	C11H10N2S1, C6H10N6, C6H15O4P1, C6H13Cl1N2O2, C9H11N1O3, C6H10Ca1O4	[M+H]1+, [M+K]1+, [M+Na]1+, [M+NH4]1+	C11H11N2S1, C6H10N6K1, C6H15O4P1Na1, C6H13Cl1N2O2Na1, C9H11N1O3Na1, C6H14Ca1O4N1	1	C19136, C14147, C03113, C22137, C00082, C01536, C06420, C03290, C04368, C21308, C19712, C19579, C20807, C18379	Involved in pathways: . More specifically: . Also associated with compound classes: Pesticides, Obsolete pesticides, Rodenticides, Others, C ANTU, Carcinogens, Group : Not classifiable as to its carcinogenicity to humans, Compounds, C alpha-Naphthylthiourea, Involved in pathways: Atrazine degradation, Microbial metabolism in diverse environments. More specifically: . Also associated with compound…	S=C(N)NC1=CC=CC=2C=CC=CC21, N=1C(=NC(=NC1N)NC2CC2)N, O=P(O)(OC(C)C)OC(C)C, O=C(O)C(N)CC(Cl)CCN, O=C(O)C(N)CC1=CC=C(O)C=C1, O=C(O)C(N)C(O)C=1C=CC=CC1, O=C(O)CC(N)C1=CC=C(O)C=C1, O=C(O)C(NO)CC=1C=CC=CC1, O=C(O)CCC(O)C=1C=NC=CC1, O=C(O)C(N)CC=1C=CC=C(O)C1, O=C(O[Ca]OC(=O)CC)CC	kegg	, Compounds with biological roles [BR:br08001]	, Peptides	, Amino acids	, Plantae
205.065	1,10-Phenanthroline, o-Phenanthroline, Phenazine, Dibenzopyrazine, Acridizine, Fenuron	C12H8N2, C9H12N2O1	[M+Na]1+, [M+K]1+	C12H8N2Na1, C9H12N2O1K1	1	C00604, C21476, C11224	Involved in pathways: . More specifically: . Also associated with compound classes:, Involved in pathways: Phenazine biosynthesis, Biosynthesis of secondary metabolites. More specifically: . Also associated with compound classes: , Involved in pathways: . More specifically: . Also associated with compound classes: Pesticides, Obsolete pesticides, Herbicides, Phenylurea herbicides, C Fenuron	N=1C=CC=C2C=CC=3C=CC=NC3C12, N=1C2=CC=CC=C2N=C3C=CC=CC13, O=C(NC=1C=CC=CC1)N(C)C	kegg
205.096	X-Trp, Diethyl 2-methyl-3-oxosuccinate, Diethyl oxalpropionate, Butanedioic acid, 2-methyl-3-oxo-, 1,4-diethyl ester, Immepip, Deethylatrazine	C11H11N2O2, C9H14O5, C9H15N3, C6H10Cl1N5	[M+H]1+, [M+K]1+, [M+NH4]1+	C11H12N2O2, C9H15O5, C9H15N3K1, C6H14Cl1N6	1	C01365, C04067, C17932, C06559	Involved in pathways: . More specifically: . Also associated with compound classes:, Involved in pathways: Histamine H2/H3 receptor agonists/antagonists. More specifically: . Also associated with compound classes: Target-based classification of compounds, G Protein-coupled receptors, Rhodopsin family: amine receptors, Histamine, H-receptor, C Immepip, Involved in pathways: Atrazine degradation, M…	*NC(C(=O)O)CC1=CNC=2C=CC=CC21, O=C(OCC)C(=O)C(C(=O)OCC)C, N1=CNC=C1CC2CCNCC2, ClC=1N=C(N=C(N1)NC(C)C)N	kegg
205.1	Metamitron, Goltix, Cyometrinil	C10H10N4O1, C10H7N3O1	[M+H]1+, [M+NH4]1+	C10H11N4O1	1	C10930, C19117	Involved in pathways: . More specifically: . Also associated with compound classes: Pesticides, Herbicides, Triazinone herbicides, C Metamitron, Involved in pathways: . More specifically: . Also associated with compound classes: Pesticides, Obsolete pesticides, Herbicides, Others, C Cyometrinil	O=C1C(=NN=C(N1N)C)C=2C=CC=CC2, N#CC(=NOCC#N)C=1C=CC=CC1	kegg
205.178	N-(Cyclohexylmethyl)-N-methylbenzenamine, N-Methyl-N-phenylcyclohexanemethylamine, Dicyclohexylamine, N-Cyclohexylcyclohexanamine	C14H21N1, C12H23N1	[M+H]1+, [M+Na]1+	C14H22N1, C12H23N1Na1	1	C15125, C14686	Involved in pathways: . More specifically: . Also associated with compound classes:	C=1C=CC(=CC1)N(C)CC2CCCCC2, N(C1CCCCC1)C2CCCCC2	kegg
205.931	2-Thiophenesulfonamide	C4H5N1O2S2	[M+K]1+	C4H5N1O2S2K1	1	C14764	Involved in pathways: . More specifically: . Also associated with compound classes:	O=S(=O)(N)C=1SC=CC1	kegg
205.975	S-Sulfo-L-cysteine	C3H7N1O5S2	[M+H]1+	C3H8N1O5S2	1	C05824	Involved in pathways: Cysteine and methionine metabolism, Metabolic pathways, Biosynthesis of amino acids. More specifically: . Also associated with compound classes:	O=C(O)C(N)CSS(=O)(=O)O	kegg
206.019	2,4-Dinitrotoluene, 2,4-DNT, 2,6-Dinitrotoluene, 2,6-DNT, Nitrofurylacrylamide, Z-Furan, 5-Nitroanthranilate, 2-Amino-5-nitrobenzoate, 3,5-Dinitrotoluene, Ethionamide	C7H6N2O4, C8H10N2S1	[M+Na]1+, [M+K]1+	C7H6N2O4Na1, C8H10N2S1K1	1	C11006, C11008, C14306, C19788, C19410, C07665	Involved in pathways: Nitrotoluene degradation, Microbial metabolism in diverse environments, Degradation of aromatic compounds. More specifically: . Also associated with compound classes: Carcinogens, Group B: Possibly carcinogenic to humans, Compounds, C ,-Dinitrotoluene, Involved in pathways: . More specifically: . Also associated with compound classes: Carcinogens, Group B: Possibly carcinoge…	O=[N+]([O-])C1=CC=C(C(=C1)[N+](=O)[O-])C, O=[N+]([O-])C1=CC=CC(=C1C)[N+](=O)[O-], O=C(N)C=CC=1OC(=CC1)[N+](=O)[O-], O=C(O)C1=CC(=CC=C1N)[N+](=O)[O-], O=[N+]([O-])C=1C=C(C=C(C1)C)[N+](=O)[O-], S=C(N)C=1C=CN=C(C1)CC	kegg
206.069	Xanthan, Xanthene, Benzophenone, Diphenyl ketone, Fluoren-9-ol, 9-Fluorenol, 9-Hydroxyfluorene, Diphenylene carbinol, 2-Hydroxyfluorene, Fluoren-2-ol, (+)-Bornane-2,5-dione, 2,5-Diketocamphane, (-)-Bornane-2,5-dione, 3,6-Diketocamphane, Piquerol A, Dolichodial, Iridial, Nepetalactone cis-trans-form, (+)-cis,trans-Nepetalactone, Nepetalactone trans-cis-form, (+)-cis,cis-Nepetalactone, Carvone oxid…	C13H10O1, C10H14O2, C11H9N3, C8H13N3O1	[M+Na]1+, [M+K]1+	C13H10O1Na1, C10H14O2K1, C11H9N3Na1, C8H13N3O1K1	1	C01464, C06354, C06711, C14460, C03037, C21929, C09887, C09777, C09791, C09792, C22201, C09841, C09896, C11924, C11940, C14351, C14515, C17824, C17622, C17690, C18352, C18343, C20320, C19186, C10916, LMPR0102120008, LMPR0102120032, LMPR0102120045, LMPR0102070037, LMPR0102070013, LMPR0102070014, LMPR0102090018, LMPR0102090041, LMPR0102120024, LMPR0102120030, LMPR0102120033, LMPR0102120034, LMFA010…	Involved in pathways: . More specifically: . Also associated with compound classes:, Involved in pathways: . More specifically: . Also associated with compound classes: Carcinogens, Group B: Possibly carcinogenic to humans, Compounds, C Benzophenone, Involved in pathways: Polycyclic aromatic hydrocarbon degradation, Metabolic pathways, Microbial metabolism in diverse environments. More specifical…	O1C=2C=CC=CC2CC=3C=CC=CC13, O=C(C=1C=CC=CC1)C=2C=CC=CC2, OC1C=2C=CC=CC2C=3C=CC=CC31, OC1=CC=C2C=3C=CC=CC3CC2=C1, O=C1CC2(C(=O)CC1C2(C)C)C, OC1C=CC(O)C(C(=C)C)C1=C, [H]C1(C=O)C(C)CCC1([H])C(=C)C=O, [H]C12C(=COC(=O)C2([H])C(C)CC1)C, [H]C12OC2(C(=O)CC(C(=C)C)C1)C, [H]C12OC2(C)CCC(C1=O)=C(C)C, O=C(O)C1=CCC(C(=C)C)CC1, O=C(O)C1=CCC2CC1C2(C)C, OC1=CC=C(OCCCC)C=C1, O=C1C(=O)C2(C)CCC1C2(C)C, O=C1C(=CC(O)…	kegg, lipidmaps	, Lipids [LM], Phytochemical compounds [BR:br08003]	, Prenol Lipids [PR], Terpenoids, Fatty Acyls [FA]	, Isoprenoids [PR01], Monoterpenoids (C10), Fatty Acids and Conjugates [FA01], Fatty esters [FA07]	, Plantae
206.07	Indolepyruvate, Indolepyruvic acid, (Indol-3-yl)pyruvate, Indole-3-pyruvate, 3-(Indol-3-yl)pyruvate, Psoralen, Ficusin, 7H-Furo[3,2-g]chromen-7-one, Angelicin, Isopsoralen, Anibine, L-Tyrosine, (S)-3-(p-Hydroxyphenyl)alanine, (S)-2-Amino-3-(p-hydroxyphenyl)propionic acid, Tyrosine, Tyrosine, 3-(p-Hydroxyphenyl)alanine, 2-Amino-3-(p-hydroxyphenyl)propionic acid, D-Tyrosine, (R)-3-(p-Hydroxyphenyl)…	C11H9N1O3, C11H6O3, C9H11N1O3	[M+H]1+, [M+NH4]1+, [M+Na]1+	C11H10N1O3, C11H10O3N1, C9H11N1O3Na1	1	C00331, C09305, C09060, C10127, C00082, C01536, C06420, C03290, C04368, C21308, C19712, C19579, C20807	Involved in pathways: Tryptophan metabolism, Metabolic pathways. More specifically: . Also associated with compound classes: , Involved in pathways: Biosynthesis of phenylpropanoids, Biosynthesis of secondary metabolites. More specifically: . Also associated with compound classes: Phytochemical compounds, Phenylpropanoids, Coumarins, Furanocoumarins, C Psoralen, Involved in pathways: Biosynthesis…	O=C(O)C(=O)CC1=CNC=2C=CC=CC21, O=C1OC2=CC=3OC=CC3C=C2C=C1, O=C1OC=2C(C=C1)=CC=C3OC=CC32, O=C1OC(=CC(OC)=C1)C=2C=NC=CC2, O=C(O)C(N)CC1=CC=C(O)C=C1, O=C(O)C(N)C(O)C=1C=CC=CC1, O=C(O)CC(N)C1=CC=C(O)C=C1, O=C(O)C(NO)CC=1C=CC=CC1, O=C(O)CCC(O)C=1C=NC=CC1, O=C(O)C(N)CC=1C=CC=C(O)C1	kegg	, Phytochemical compounds [BR:br08003], Compounds with biological roles [BR:br08001]	, Phenylpropanoids, Alkaloids, Peptides	, Coumarins, Alkaloids derived from lysine, Amino acids	Plantae,
206.139	Pantothenol, (R)-2,4-Dihydroxy-N-(3-hydroxypropyl)-3,3-dimethylbutanamide, Dexpanthenol, 2,4-Dihydroxy-N-(3-hydroxypropyl)-3,3-dimethylbutanamide, (+)-Panthenol, Bepanthen, Bepanthene, Bepantol, D-(+)-2,4-Dihydroxy-N-(3-hydroxypropyl)-3,3-dimethylbutyramide, Cozyme, D(+)-Panthenol, D(+)-Pantothenyl alcohol, D-P-A Injection, D-Panthenol, d-Pantothenol, d-Pantothenyl alcohol, Ilopan, Motilyn, Panad…	C9H19N1O4, C9H16O4	[M+H]1+, [M+NH4]1+	C9H20N1O4, C9H20O4N1	1	C05944, C08261, C17878, LMFA08020198, LMFA01170054, LMFA01030981, LMFA07010803	Involved in pathways: Pantothenate and CoA biosynthesis. More specifically: . Also associated with compound classes: Anatomical Therapeutic Chemical classification, A ALIMENTARY TRACT AND METABOLISM, A VITAMINS, AH OTHER PLAIN VITAMIN PREPARATIONS, AHA Other plain vitamin preparations, AHA Dexpanthenol, Dexpanthenol &lt;JP&gt;, D DERMATOLOGICALS, PREPARATIONS FOR TREATMENT OF WOUNDS AND ULCERS, D…	O=C(NCCCO)C(O)C(C)(C)CO, O=C(O)CCCCCCCC(=O)O, OCC1=C(CO)C(CCO)C(O)C1, O=C(O)CCCCC(C)CC(=O)O, O=C(OCC)CC1(OCC(O1)C)C	kegg, lipidmaps	Lipids [LM],	Fatty Acyls [FA],	Fatty amides [FA08], Fatty Acids and Conjugates [FA01], , Fatty esters [FA07]	, Plantae
206.938	Methylselenopyruvate, beta-Methylselenopyruvate	C4H6O3Se1	[M+Na]1+	C4H6O3Se1Na1	1	C18904	Involved in pathways: Selenocompound metabolism. More specifically: . Also associated with compound classes:	O=C(O)C(=O)C[Se]C	kegg
206.94	Tungsten	W1	[M+Na]1+	W1Na1	1	C00753	Involved in pathways: ABC transporters. More specifically: . Also associated with compound classes:	[W]	kegg
207.01	Isopentenyl phosphate, Dimethylallyl phosphate, Phenylacetothiohydroximate, (Z)-2-Phenyl-1-thioacetohydroximate, 5-Nitrosalicylate, 2-Hydroxy-5-nitrobenzoate, 7-Methylxanthine, 3-Methylxanthine, 1-Methylxanthine, L-Methionine S-oxide, L-Methionine (R)-S-oxide, L-Methionine (S)-S-oxide	C5H11O4P1, C8H9N1O1S1, C7H5N1O5, C6H6N4O2, C5H11N1O3S1	[M+K]1+, [M+Na]1+	C5H11O4P1K1, C8H9N1O1S1K1, C7H5N1O5Na1, C6H6N4O2K1, C5H11N1O3S1K1	1	C20345, C21214, C03719, C19789, C16353, C16357, C16358, C02989, C15998, C15999	Involved in pathways: Terpenoid backbone biosynthesis, Metabolic pathways, Biosynthesis of secondary metabolites. More specifically: C5 isoprenoid biosynthesis, mevalonate pathway, archaea. Also associated with compound classes: , Involved in pathways: . More specifically: . Also associated with compound classes:, Involved in pathways: Glucosinolate biosynthesis, Biosynthesis of secondary metabol…	O=P(O)(O)OCCC(=C)C, O=P(O)(O)OCC=C(C)C, ON=C(S)CC=1C=CC=CC1, O=C(O)C1=CC(=CC=C1O)[N+](=O)[O-], O=C1NC(=O)C2=C(N=CN2C)N1, O=C1NC(=O)N(C=2N=CNC12)C, O=C1NC=2N=CNC2C(=O)N1C, O=C(O)C(N)CCS(=O)C	kegg	, Phytochemical compounds [BR:br08003]	, Alkaloids	, Others	, Plantae
207.013	5-Hydroxyisourate, L-Homocysteic acid, (2S)-2-Amino-4-sulfobutanoic acid, 3-Oxalomalate, 3-Oxalomalic acid	C5H4N4O4, C4H9N1O5S1, C6H6O8	[M+Na]1+, [M+H]1+	C5H4N4O4Na1, C4H9N1O5S1Na1, C6H7O8	1	C11821, C16511, C01990	Involved in pathways: Purine metabolism, Metabolic pathways, Microbial metabolism in diverse environments. More specifically: Purine degradation, xanthine => urea. Also associated with compound classes: , Involved in pathways: Neuroactive ligand-receptor interaction. More specifically: . Also associated with compound classes:, Involved in pathways: Glyoxylate and dicarboxylate metabolism. More sp…	O=C1N=C2N=C(O)NC2(O)C(=O)N1, O=C(O)C(N)CCS(=O)(=O)O, O=C(O)C(=O)C(C(=O)O)C(O)C(=O)O	kegg				Plantae,
207.04	4-Pyridoxate, 4-Pyridoxic acid, 3-Hydroxy-4-hydroxymethyl-2-methylpyridine-5-carboxylate, 5-Pyridoxate, 5-Pyridoxic acid, 3-Carboxy-4-methoxy-N-methyl-2-pyridone, 5-Methoxy-3-hydroxyanthranilate, 5-Methoxy-3-hydroxyanthranilic acid, 3,5-Dihydroxy-phenylglycine, L-3,5-Dihydroxyphenylglycine, (S)-3,5-Dihydroxyphenylglycine, 7-Methyluric acid, 1-Methyluric acid	C8H9N1O4, C6H6N4O3	[M+Na]1+	C8H9N1O4Na1, C6H6N4O3Na1	1	C00847, C04773, C04447, C11466, C12026, C16355, C16359	Involved in pathways: Vitamin B6 metabolism, Metabolic pathways, Microbial metabolism in diverse environments. More specifically: . Also associated with compound classes: , Involved in pathways: Vitamin B6 metabolism. More specifically: . Also associated with compound classes:, Involved in pathways: . More specifically: . Also associated with compound classes:, Involved in pathways: Biosynthesis …	O=C(O)C1=C(O)C(=NC=C1CO)C, O=C(O)C1=CN=C(C(O)=C1CO)C, O=C(O)C=1C(=O)N(C=CC1OC)C, O=C(O)C1=CC(OC)=CC(O)=C1N, O=C(O)C(N)C=1C=C(O)C=C(O)C1, O=C1NC(=O)C2=C(N1)NC(=O)N2C, O=C1NC=2NC(=O)N(C(=O)C2N1)C	kegg	, Phytochemical compounds [BR:br08003]	, Alkaloids	, Others
207.045	Choline sulfate, 4-Sulfobenzyl alcohol, 4-(Hydroxymethyl)benzenesulfonate, 1-Deoxy-D-glucitol	C5H13N1O4S1, C7H8O4S1, C6H14O5	[M+Na]1+, [M+NH4]1+, [M+K]1+	C5H13N1O4S1Na1, C7H12O4S1N1, C6H14O5K1	1	C00919, C06678, LMFA05000598	Involved in pathways: ABC transporters. More specifically: . Also associated with compound classes:, Involved in pathways: Toluene degradation, Microbial metabolism in diverse environments, Degradation of aromatic compounds. More specifically: . Also associated with compound classes: , Systematic name: hexane-1,2,3,4,5-pentol. In class(es): fatty acids and conjugates	O=S(=O)([O-])OCC[N+](C)(C)C, O=S(=O)(O)C1=CC=C(C=C1)CO, OCC(O)C(O)C(O)C(O)C	kegg, lipidmaps	, Lipids [LM]	, Fatty Acyls [FA]	, Fatty alcohols [FA05]	Plantae,
207.08	Ephedrine, (-)-(1R,2S)-Ephedrine, (1R,2S)-1-Phenyl-1-hydroxy-2-methylaminopropane, (-)-Ephedrine, L-Ephedrine, (+)-(1S,2S)-Pseudoephedrine, (+)-Pseudoephedrine, Pseudoephedrine, (1S,2S)-2-(Methylamino)-1-phenylpropan-1-ol, Hordenine, 4-[2-(Dimethylamino)ethyl]phenol, Anatoxin a, Ethanone, 1-(9-azabicyclo(4.2.1)non-2-en-2-yl)-, (1R)-, Eflornithine, DL-Ornithine, 2-(difluoromethyl)-, Harman, Azoben…	C10H15N1O1, C6H12F2N2O2, C12H10N2, C6H8N2O5	[M+K]1+, [M+Na]1+, [M+NH4]1+	C10H15N1O1K1, C6H12F2N2O2Na1, C12H10N2Na1, C6H12N3O5	1	C01575, C02765, C06199, C10841, C07997, C09209, C19334, C21475, C19128	Involved in pathways: Phenylalanine metabolism, Biosynthesis of alkaloids derived from shikimate pathway, Metabolic pathways. More specifically: . Also associated with compound classes: Phytochemical compounds, Alkaloids, Alkaloids derived by amination reactions, Phenylalanine derived alkaloids, C Ephedrine, Anatomical Therapeutic Chemical classification, C CARDIOVASCULAR SYSTEM, C CARDIAC THERAP…	OC(C=1C=CC=CC1)C(NC)C, OC1=CC=C(C=C1)CCN(C)C, O=C(C1=CCCC2NC1CC2)C, O=C(O)C(N)(CCCN)C(F)F, N=1C=CC=2C=3C=CC=CC3NC2C1C, N(=NC=1C=CC=CC1)C=2C=CC=CC2, C=1C=CC=2NC=3C=CC=CC3NC2C1, O=C(O)CC1(O)C(=O)NNC(=O)C1	kegg	Phytochemical compounds [BR:br08003], Phytochemical compounds [BR:br08003]#Natural toxins [BR:br08009],	Alkaloids, Alkaloids#Cyanotoxins,	Alkaloids derived by amination reactions, Alkaloids derived from tyrosine, Alkaloids derived from ornithine#Alkaloids, , Alkaloids derived from tryptophan and anthranilic acid	Plantae,
207.083	Eflornithine, DL-Ornithine, 2-(difluoromethyl)-, Thiotepa, L-Adrenaline, (R)-(-)-Adrenaline, (R)-(-)-Epinephrine, (R)-(-)-Epirenamine, (R)-(-)-Adnephrine, 4-[(1R)-1-Hydroxy-2-(methylamino)ethyl]-1,2-benzenediol, L-Normetanephrine, Levonordefrin, alpha-Methylnoradrenaline, Nordephrine, alpha-Methylnorepinephrine, alpha-Methylnoradrenaline, Soman, Pydanon, Hexahydro-4-hydroxy-3,6-dioxopyridazine-4-…	C6H12F2N2O2, C6H12N3P1S1, C9H13N1O3, C7H16F1O2P1, C6H8N2O5	[M+Na]1+, [M+NH4]1+	C6H12F2N2O2Na1, C6H16N4P1S1, C9H13N1O3Na1, C7H16F1O2P1Na1, C6H12N3O5	1	C07997, C07641, C00788, C05589, C11768, C17925, C07494, C19128	Involved in pathways: . More specifically: . Also associated with compound classes: Anatomical Therapeutic Chemical classification, D DERMATOLOGICALS, OTHER DERMATOLOGICAL PREPARATIONS, DA OTHER DERMATOLOGICAL PREPARATIONS, DAX Other dermatologicals, DAX Eflornithine, Eflornithine, P ANTIPARASITIC PRODUCTS, INSECTICIDES AND REPELLENTS, P ANTIPROTOZOALS, PC AGENTS AGAINST LEISHMANIASIS AND TRYPANO…	O=C(O)C(N)(CCCN)C(F)F, S=P(N1CC1)(N2CC2)N3CC3, OC1=CC=C(C=C1O)C(O)CNC, OC1=CC=C(C=C1OC)C(O)CN, OC1=CC=C(C=C1O)C(O)C(N)C, O=P(F)(OC(C)C(C)(C)C)C, O=C(O)CC1(O)C(=O)NNC(=O)C1	kegg	, Compounds with biological roles [BR:br08001]#Prodrugs [br08324.html]	, Hormones and transmitters#D00095	, Other hormones#Neurotransmitters#D#0#0#0#9#5	, Plantae
207.12	Tabtoxinine-beta-lactam, Tabtoxinine-delta-lactam, Triethylenemelamine, Trisaziridinyltriazine, 2,4,6-Tris(1-aziridinyl)-s-triazine, Tetrahomomethionine, L-Tetrahomomethionine	C7H12N2O4, C9H12N6, C9H19N1O2S1	[M+NH4]1+, [M+H]1+	C7H16N3O4, C9H13N6, C9H20N1O2S1	1	C20918, C20920, C07642, C17225	Involved in pathways: Monobactam biosynthesis, Biosynthesis of secondary metabolites. More specifically: . Also associated with compound classes: , Involved in pathways: Monobactam biosynthesis. More specifically: . Also associated with compound classes:, Involved in pathways: Antineoplastics - alkylating agents. More specifically: . Also associated with compound classes: Carcinogens, Group : Not…	O=C(O)C(N)CCC1(O)C(=O)NC1, O=C(O)C1NC(=O)C(O)(CN)CC1, N=1C(=NC(=NC1N2CC2)N3CC3)N4CC4, O=C(O)C(N)CCCCCCSC	kegg
207.121	cis-2,3-Dihydro-2,3-dihydroxybiphenyl, cis-3-Phenylcyclohexa-3,5-diene-1,2-diol, (1S,2R)-3-Phenylcyclohexa-3,5-diene-1,2-diol, Bellendine, Butylidenephthalide, Acetyltropine, 3-Acetyltropine, Acetylpseudotropine, 5,8,11-dodecatriynoic acid, (E)-dodeca-2-en-4,6,8-triyne-1,1-diol, Hexyl 3-mercaptobutanoate	C12H12O2, C12H15N1O2, C10H17N1O2, C10H20O2S1	[M+NH4]1+, [M+H]1+, [M+Na]1+	C12H16O2N1, C12H16N1O2, C10H17N1O2Na1, C10H21O2S1	1	C06589, C10846, C16924, C12452, C12453, LMFA01030465, LMFA05000710, LMFA07010907	Involved in pathways: Dioxin degradation, Metabolic pathways, Microbial metabolism in diverse environments, Degradation of aromatic compounds. More specifically: Biphenyl degradation, biphenyl => 2-oxopent-4-enoate + benzoate. Also associated with compound classes: , Involved in pathways: . More specifically: . Also associated with compound classes: Phytochemical compounds, Alkaloids, Alkaloids d…	OC1C=CC=C(C=2C=CC=CC2)C1O, O=C1C(=COC2=C1C3N(C)C(C2)CC3)C, O=C1OC(=CCCC)C=2C=CC=CC12, O=C(OC1CC2N(C)C(CC2)C1)C, O=C(O)CCCC#CCC#CCC#C, OC(O)C=CC#CC#CC#CCCC, O=C(OCCCCCC)CC(S)C	kegg, lipidmaps	, Phytochemical compounds [BR:br08003], Lipids [LM]	, Alkaloids, Fatty Acyls [FA]	, Alkaloids derived from ornithine, Fatty Acids and Conjugates [FA01], Fatty alcohols [FA05], Fatty esters [FA07]	, Plantae
207.158	Tecostanine, Homoarginine, L-Homoarginine, N(omega)-Methyl-L-arginine, N(G)-Monomethyl-L-arginine	C11H21N1O1, C7H16N4O2	[M+Na]1+, [M+NH4]1+	C11H21N1O1Na1, C7H20N5O2	1	C09989, C01924, C03884	Involved in pathways: . More specifically: . Also associated with compound classes:	OCC1CN(C)CC2C(C)CCC12, O=C(O)C(N)CCCCNC(=N)N, O=C(O)C(N)CCCNC(=N)NC	kegg				Plantae,
207.158	Tecostanine, Homoarginine, L-Homoarginine, N(omega)-Methyl-L-arginine, N(G)-Monomethyl-L-arginine, 8-Amino-7-oxononanoate, 8-Amino-7-oxononanoic acid, 7-Keto-8-aminopelargonic acid, KAPA, (E)-2-Butenyl-4-methyl-threonine, 2-Butenyl-4-methylthreonine, 7-oxo-8-amino-nonanoic acid	C11H21N1O1, C7H16N4O2, C9H17N1O3	[M+Na]1+, [M+NH4]1+	C11H21N1O1Na1, C7H20N5O2, C9H21N2O3	1	C09989, C01924, C03884, C01092, C12029, LMFA01060168	Involved in pathways: . More specifically: . Also associated with compound classes:, Involved in pathways: Biotin metabolism, Metabolic pathways. More specifically: Biotin biosynthesis, pimeloyl-ACP/CoA => biotin, Biotin biosynthesis, BioI pathway, long-chain-acyl-ACP => pimeloyl-ACP => biotin, Biotin biosynthesis, BioW pathway, pimelate => pimeloyl-CoA => biotin. Also associated with compound cl…	OCC1CN(C)CC2C(C)CCC12, O=C(O)C(N)CCCCNC(=N)N, O=C(O)C(N)CCCNC(=N)NC, O=C(O)CCCCCC(=O)C(N)C, O=C(O)C(N)C(O)C(C)CC=CC	kegg, lipidmaps	, Lipids [LM]	, Fatty Acyls [FA]	, Fatty Acids and Conjugates [FA01]	Plantae,
207.966	Chlorthiamid, 2,6-Dichlorothiobenzamide	C7H5Cl2N1S1	[M+H]1+	C7H6Cl2N1S1	1	C11041	Involved in pathways: . More specifically: . Also associated with compound classes: Pesticides, Obsolete pesticides, Herbicides, Amide herbicides, C Chlorthiamid	S=C(N)C=1C(Cl)=CC=CC1Cl	kegg
208.048	2-Pyridyl hydroxymethane sulfonic acid, (3,4-Dimethoxyphenyl)methanol, Veratryl alcohol, 3,4-Dimethoxybenzyl alcohol, (3,4-Dimethoxyphenyl)methanol radical, N-Cyclopropylammeline, 2-Hydroxy-4-amino-6-(cyclopropylamino)-1,3,5-triazine, Cyometrinil, N(pi)-Methyl-L-histidine, N-pros-Methyl-L-histidine, 3-Methylhistidine, 1-Methylhistidine, Nalpha-Methylhistidine, N-Methyl-L-histidine, CMN 131, Pyrid…	C6H7N1O4S1, C9H12O3, C6H9N5O1, C10H7N3O1, C7H11N3O2, C7H9Cl1N2S1	[M+NH4]1+, [M+K]1+, [M+Na]1+	C6H11N2O4S1, C9H12O3K1, C6H9N5O1K1, C10H7N3O1Na1, C7H11N3O2K1, C7H13Cl1N3S1	1	C11327, C21420, C21421, C14148, C19117, C01152, C03298, C15663, LMFA07010714	Involved in pathways: . More specifically: . Also associated with compound classes:, Involved in pathways: Atrazine degradation, Microbial metabolism in diverse environments. More specifically: . Also associated with compound classes: , Involved in pathways: . More specifically: . Also associated with compound classes: Pesticides, Obsolete pesticides, Herbicides, Others, C Cyometrinil, Involved i…	O=S(=O)(O)COC1=NC=CC=C1, OCC1=CC=C(OC)C(OC)=C1, OC=1N=C(N=C(N1)NC2CC2)N, N#CC(=NOCC#N)C=1C=CC=CC1, O=C(O)C(N)CC1=CN=CN1C, O=C(O)C(NC)CC=1N=CNC1, Cl.S=C(N)CC1=NC=CC=C1, O=C(OCC=1OC=CC1)CCC	kegg, lipidmaps	, Lipids [LM]	, Fatty Acyls [FA]	, Fatty esters [FA07]
208.05	Diisopropyl sulfate, 2-Pyridyl hydroxymethane sulfonic acid, Fuberidazole, Choline sulfate, Pyridoxamine, PM, Cyclo(deltaAla-L-Val), 4-PIOL, 5-(4-Piperidyl)isoxazol-3-ol, N-Formyl-4-amino-5-aminomethyl-2-methylpyrimidine, 2-Methyl-4-amino-5-(formylaminomethyl)pyrimidine, FAMP, Lipoate, Lipoic acid, Thioctic acid, dl-alpha-Lipoic acid, DL-Thioctic acid, (R)-Lipoate, (R)-Lipoic acid, (R)-(+)-Lipoat…	C6H14O4S1, C6H7N1O4S1, C11H8N2O1, C5H13N1O4S1, C8H12N2O2, C7H10N4O1, C8H14O2S2, C6H9N5O1	[M+Na]1+, [M+NH4]1+, [M+K]1+, [M+H]1+	C6H14O4S1Na1, C6H11N2O4S1, C11H8N2O1Na1, C5H13N1O4S1Na1, C8H12N2O2K1, C7H10N4O1K1, C8H15O2S2, C6H9N5O1K1	1	C19230, C11327, C18737, C00919, C00534, C11846, C13710, C19872, C00725, C16241, C14148, LMFA01130001	Involved in pathways: . More specifically: . Also associated with compound classes: Carcinogens, Group B: Possibly carcinogenic to humans, Compounds, C Diisopropyl sulfate, Involved in pathways: . More specifically: . Also associated with compound classes:, Involved in pathways: . More specifically: . Also associated with compound classes: Pesticides, Fungicides, Others, C Fuberidazole, Involved …	O=S(=O)(OC(C)C)OC(C)C, O=S(=O)(O)COC1=NC=CC=C1, N=1C=2C=CC=CC2NC1C=3OC=CC3, O=S(=O)([O-])OCC[N+](C)(C)C, OC=1C(=NC=C(C1CN)CO)C, O=C1NC(C(=O)NC1=C)C(C)C, O=C1C=C(ON1)C2CCNCC2, O=CNCC1=CN=C(N=C1N)C, O=C(O)CCCCC1SSCC1, OC=1N=C(N=C(N1)NC2CC2)N, [H]C1(SSCC1)CCCCC(=O)O	kegg, lipidmaps	, Compounds with biological roles [BR:br08001], Lipids [LM], Lipids [BR:br08002]	, Vitamins and cofactors, Fatty Acyls [FA], FA Fatty acyls	, Vitamins, Fatty Acids and Conjugates [FA01], FA01 Fatty Acids and Conjugates	, Plantae
208.086	Indolelactate, (R)-(Indol-3-yl)lactate, (R)-3-(Indol-3-yl)lactate, 1-Hydroxy-2-naphthoate, 1-Hydroxy-2-naphthoic acid, 1-Naphthol-2-carboxylic acid, 5-Methoxyindoleacetate, 5-Methoxyindoleacetic acid, Plumbagin, Ramentaceone, 7-Methyljuglone, Gentianamine, Swietenidin B, 3-Hydroxy-2-naphthoate, L-Adrenaline, (R)-(-)-Adrenaline, (R)-(-)-Epinephrine, (R)-(-)-Epirenamine, (R)-(-)-Adnephrine, 4-[(1R)…	C11H11N1O3, C11H8O3, C9H13N1O3, C6H12N3P1S1, C12H12N2	[M+H]1+, [M+NH4]1+, [M+Na]1+	C11H12N1O3, C11H12O3N1, C9H13N1O3Na1, C6H16N4P1S1, C12H12N2Na1	1	C02043, C22006, C03203, C05660, C10387, C10398, C09961, C10741, C16212, C00788, C05589, C11768, C17925, C07641, C10625, C16444, C19411	Involved in pathways: . More specifically: . Also associated with compound classes:, Involved in pathways: Tryptophan metabolism, Metabolic pathways. More specifically: . Also associated with compound classes: , Involved in pathways: Polycyclic aromatic hydrocarbon degradation, Naphthalene degradation, Metabolic pathways, Microbial metabolism in diverse environments, Degradation of aromatic compo…	O=C(O)C(O)CC1=CNC=2C=CC=CC21, O=C(O)C=1C=CC=2C=CC=CC2C1O, O=C(O)CC1=CNC=2C=CC(OC)=CC21, O=C1C=C(C(=O)C=2C=CC=C(O)C12)C, O=C1C=CC(=O)C2=C(O)C=C(C=C12)C, O=C1OCC(C=2C(=CN=CC12)C=C)CO, O=C1NC=2C=CC=CC2C(OC)=C1OC, O=C(O)C1=CC=2C=CC=CC2C=C1O, OC1=CC=C(C=C1O)C(O)CNC, OC1=CC=C(C=C1OC)C(O)CN, OC1=CC=C(C=C1O)C(O)C(N)C, S=P(N1CC1)(N2CC2)N3CC3, N1=CC(C=2C=CC=CC2)=C3N1CCC3, NC=1C=CC(=CC1)C2=CC=C(N)C=C2, NC=1…	kegg	, Phytochemical compounds [BR:br08003], Compounds with biological roles [BR:br08001]#Prodrugs [br08324.html]	, Others, Alkaloids, Hormones and transmitters#D00095	, Naphthoquinones, Alkaloids derived from tryptophan and anthranilic acid, Other hormones#Neurotransmitters#D#0#0#0#9#5	, Plantae
208.118	Tabtoxinine-beta-lactam, Tabtoxinine-delta-lactam, 2-Methylisoborneol, 1,2,7,7-Tetramethyl-exo-bicycloheptan-2-ol, N-Ethylglycocyamine, (R)-3-((R)-3-Hydroxybutanoyloxy)butanoate, Miglitol, 2-Deoxy-2-dimethylamino-alpha-D-Glucose, 2-Methylisoborneol, 10-Undecen-2-one, 3-Methyl-3E-decen-2-one, 3,4,7-Trimethyl-2E,6-octadien-1-ol, 2-undecenal, 4-undecenal, 10-undecenal, 3-hydroxy-suberic acid	C7H12N2O4, C11H20O1, C8H17N1O5, C8H14O5	[M+NH4]1+, [M+K]1+, [M+H]1+	C7H16N3O4, C11H20O1K1, C8H18N1O5, C8H18O5N1	1	C20918, C20920, C20243, C02852, C04546, C07708, C12067, LMPR0102090066, LMFA12000157, LMFA12000023, LMFA05000125, LMFA06000065, LMFA06000066, LMFA06000067, LMFA01170093	Involved in pathways: Monobactam biosynthesis, Biosynthesis of secondary metabolites. More specifically: . Also associated with compound classes: , Involved in pathways: Monobactam biosynthesis. More specifically: . Also associated with compound classes:, Involved in pathways: . More specifically: . Also associated with compound classes:, Involved in pathways: Butanoate metabolism, Metabolic path…	O=C(O)C(N)CCC1(O)C(=O)NC1, O=C(O)C1NC(=O)C(O)(CN)CC1, OC1(C)CC2CCC1(C)C2(C)C, OCC(O)C(O)C(O)C(O)C=NCC, O=C(O)CC(OC(=O)CC(O)C)C, OCCN1CC(O)C(O)C(O)C1CO, OCC1OC(O)C(N(C)C)C(O)C1O, O=C(C)CCCCCCCC=C, O=C(C(=CCCCCCC)C)C, OCC=C(C)C(C)CC=C(C)C, [H]C(=O)C=CCCCCCCCC, [H]C(=O)CCC=CCCCCCC, [H]C(=O)CCCCCCCCC=C, O=C(O)CCCCC(O)CC(=O)O	kegg, lipidmaps	, Lipids [LM]	, Prenol Lipids [PR], Fatty Acyls [FA]	, Isoprenoids [PR01], Oxygenated hydrocarbons [FA12], Fatty alcohols [FA05], Fatty aldehydes [FA06], Fatty Acids and Conjugates [FA01]
208.99	Urate, Uric acid, 4-Chloroacetanilide, o-Chloroacetanilide, 2'-Chloroacetanilide, N-(2-Chlorophenyl)acetamide, Bis(2-chloro-1-methylethyl)ether, DCIP, 2,4-Dichlorobenzoate, 2,4-Dichlorobenzoic acid, 6-Thiourate, 6-Thiouric acid, 7-bromo-5-heptynoic acid	C5H4N4O3, C8H8Cl1N1O1, C6H12Cl2O1, C7H4Cl2O2, C5H4N4O2S1, C7H9Br1O2	[M+K]1+, [M+NH4]1+, [M+Na]1+, [M+H]1+	C5H4N4O3K1, C8H8Cl1N1O1K1, C6H12Cl2O1K1, C7H8Cl2O2N1, C5H4N4O2S1Na1, C7H10Br1O2	1	C00366, C14494, C14619, C19350, C06670, C16613, LMFA01090030	Involved in pathways: Purine metabolism, Metabolic pathways, Microbial metabolism in diverse environments, Bile secretion. More specifically: Purine degradation, xanthine => urea. Also associated with compound classes: , Involved in pathways: . More specifically: . Also associated with compound classes:, Involved in pathways: . More specifically: . Also associated with compound classes: Carcinoge…	O=C1NC(=O)C=2NC(=O)NC2N1, O=C(NC1=CC=C(Cl)C=C1)C, O=C(NC=1C=CC=CC1Cl)C, ClCC(OC(C)CCl)C, O=C(O)C1=CC=C(Cl)C=C1Cl, O=C1NC(=S)C=2NC(=O)NC2N1, O=C(O)CCCC#CCBr	kegg, lipidmaps	, Lipids [LM]	, Fatty Acyls [FA]	, Fatty Acids and Conjugates [FA01]	Plantae,
208.99	6-Thiourate, 6-Thiouric acid, 7-bromo-5-heptynoic acid	C5H4N4O2S1, C7H9Br1O2	[M+Na]1+, [M+H]1+	C5H4N4O2S1Na1, C7H10Br1O2	1	C16613, LMFA01090030	Involved in pathways: Drug metabolism - other enzymes. More specifically: . Also associated with compound classes:, Systematic name: 7-bromo-5-heptynoic acid. In class(es): fatty acids and conjugates, amino fatty acids	O=C1NC(=S)C=2NC(=O)NC2N1, O=C(O)CCCC#CCBr	kegg, lipidmaps	, Lipids [LM]	, Fatty Acyls [FA]	, Fatty Acids and Conjugates [FA01]
[truncated: 1,052 more rows]
