# Supplementary material for: A Metabolome Analysis and the Immunity of Phlomis purpurea against Phytophthora cinnamomi
Source: Plants (Basel). 2023 May 9;12(10):1929. doi: 10.3390/plants12101929 (PMC10223286; doi:10.3390/plants12101929)
Supplement: Supplementary file 1 [file plants-12-01929-s001.zip › Table S2.xlsx]

## Sheet: root_Annotated_by_feature
query_mz	compoundname	baseformula	adduct	fullformula	finalcharge	identifier	description	structure	source	Major Class	Class	Secondary Class	KNApSAcK
62.97	Carbonyl sulfide	C1O1S1	[M+H]1+	C1O1S1H1	1	C07331	Involved in pathways: . More specifically: . Also associated with compound classes:	O=C=S	kegg
69.0215	Chloramine	Cl1H2N1	[M+NH4]1+	Cl1H6N2	1	C19359	Involved in pathways: . More specifically: . Also associated with compound classes: Carcinogens, Group : Not classifiable as to its carcinogenicity to humans, Compounds, C Chloramine	ClN	kegg
74.9883	Calcium oxide, Lime	Ca1O1	[M+NH4]1+	Ca1O1N1H4	1	C13140	Involved in pathways: . More specifically: . Also associated with compound classes: Pharmaceutical additives in Japan, Solubilization agent, Calcium oxide, Drugs listed in the Japanese Pharmacopoeia, Chemicals	[O-2].[Ca+2]	kegg
78.0799	Acetone, Dimethyl ketone, 2-Propanone, Propanal, Propionaldehyde, Trimethylamine N-oxide, (CH3)3NO, Allyl alcohol, 2-Propen-1-ol, (R)-1-Aminopropan-2-ol, (R)-1-Amino-2-propanol, 1-Aminopropan-2-ol, 1-Amino-2-propanol, (2R)-1,2-Epoxypropane, (S)-1,2-Epoxypropane, 1,2-Epoxypropane, 1,2-Propylene oxide, Propylene oxide, Propan-2-one	C3H6O1, C3H9N1O1	[M+NH4]1+, [M+H]1+	C3H10O1N1, C3H10N1O1	1	C00207, C00479, C01104, C02001, C03194, C05771, C11506, C11507, C15508, LMFA12000057	Involved in pathways: Synthesis and degradation of ketone bodies, Propanoate metabolism, Metabolic pathways. More specifically: Ketone body biosynthesis, acetyl-CoA => acetoacetate/3-hydroxybutyrate/acetone. Also associated with compound classes: Pharmaceutical additives in Japan, Solubilizing agent, Acetone, Solubilizer, Solubilization agent, Solvent, Drug metabolizing enzymes and transporters, …	O=C(C)C, O=CCC, [O-][N+](C)(C)C, OCC=C, OC(C)CN, O1CC1C	kegg, lipidmaps	, Compounds with biological roles [BR:br08001], Lipids [LM]	, Peptides, Fatty Acyls [FA]	, Amines, Oxygenated hydrocarbons [FA12]
79	Carbonyl sulfide	C1O1S1	[M+NH4]1+	C1O1S1N1H4	1	C07331	Involved in pathways: . More specifically: . Also associated with compound classes:	O=C=S	kegg
79.0387	Hydroxyurea, Hydroxycarbamide	C1H4N2O2	[M+H]1+	C1H5N2O2	1	C07044	Involved in pathways: Biosynthesis of various secondary metabolites - part 3, Metabolic pathways, Biosynthesis of secondary metabolites. More specifically: Cycloserine biosynthesis, arginine/serine => cycloserine. Also associated with compound classes: Carcinogens, Group : Not classifiable as to its carcinogenicity to humans, Compounds, C Hydroxyurea, Anatomical Therapeutic Chemical classificatio…	O=C(N)NO	kegg
81.017	Mercaptoethanol, 2-Mercaptoethanol, Thioglycol, Dimethyl sulfoxide, DMSO	C2H6O1S1	[M+H]1+	C2H7O1S1	1	C00928, C11143	Involved in pathways: . More specifically: . Also associated with compound classes:, Involved in pathways: Sulfur metabolism, Metabolic pathways. More specifically: . Also associated with compound classes: Anatomical Therapeutic Chemical classification, G GENITO URINARY SYSTEM AND SEX HORMONES, G UROLOGICALS, GB UROLOGICALS, GBX Other urologicals, GBX Dimethyl sulfoxide, Dimethyl sulfoxide &lt;US…	OCCS, O=S(C)C	kegg
81.0171	Mercaptoethanol, 2-Mercaptoethanol, Thioglycol, Dimethyl sulfoxide, DMSO	C2H6O1S1	[M+H]1+	C2H7O1S1	1	C00928, C11143	Involved in pathways: . More specifically: . Also associated with compound classes:, Involved in pathways: Sulfur metabolism, Metabolic pathways. More specifically: . Also associated with compound classes: Anatomical Therapeutic Chemical classification, G GENITO URINARY SYSTEM AND SEX HORMONES, G UROLOGICALS, GB UROLOGICALS, GBX Other urologicals, GBX Dimethyl sulfoxide, Dimethyl sulfoxide &lt;US…	OCCS, O=S(C)C	kegg
81.056	Dimethyl sulfide, Methyl sulfide, Methyl thioether	C2H6S1	[M+NH4]1+	C2H10S1N1	1	C00580	Involved in pathways: Sulfur metabolism, Metabolic pathways. More specifically: . Also associated with compound classes:	S(C)C	kegg
81.998	Glyoxal, Oxalaldehyde, 1,2-Ethanedione	C2H2O2	[M+Na]1+	C2H2O2Na1	1	C14448	Involved in pathways: . More specifically: . Also associated with compound classes:	O=CC=O	kegg
82	Methanesulfinic acid, Methanesulfinate	C1H4O2S1	[M+H]1+	C1H5O2S1	1	C21398	Involved in pathways: . More specifically: . Also associated with compound classes:	O=S(O)C	kegg
85.051	Amitrole, 3-Amino-1,2,4-triazole, Aminotriazole, 2-Amino-1,3,4-triazole, Propan-2-ol, 2-Propanol, Isopropanol, Isopropyl alcohol, Propane-1-ol, Propanol, 1-Propanol, Propan-1-ol, Propyl alcohol, 1-Hydroxypropane, Ethylcarbinol, n-Propanol, n-Propyl alcohol, Optal, Osmosol extra, UN 1274, Propan-1-ol	C2H4N4, C3H8O1	[M+H]1+, [M+Na]1+	C2H5N4, C3H8O1Na1	1	C11261, C01845, C05979, LMFA05000101	Involved in pathways: . More specifically: . Also associated with compound classes: Endocrine disrupting compounds, Pesticides and herbicides, Others, C Amitrole, Pesticides, Herbicides, Carcinogens, Group : Not classifiable as to its carcinogenicity to humans, Compounds, Involved in pathways: Propanoate metabolism, Metabolic pathways. More specifically: . Also associated with compound classes: C…	N1=CNN=C1N, OC(C)C, OCCC	kegg, lipidmaps	, Lipids [LM]	, Fatty Acyls [FA]	, Fatty alcohols [FA05]	, Plantae
85.0512	Propan-2-ol, 2-Propanol, Isopropanol, Isopropyl alcohol, Propane-1-ol, Propanol, 1-Propanol, Propan-1-ol, Propyl alcohol, 1-Hydroxypropane, Ethylcarbinol, n-Propanol, n-Propyl alcohol, Optal, Osmosol extra, UN 1274, Propan-1-ol	C3H8O1	[M+Na]1+	C3H8O1Na1	1	C01845, C05979, LMFA05000101	Involved in pathways: Propanoate metabolism, Metabolic pathways. More specifically: . Also associated with compound classes: Carcinogens, Group : Not classifiable as to its carcinogenicity to humans, Compounds, C Isopropyl alcohol, Anatomical Therapeutic Chemical classification, D DERMATOLOGICALS, ANTISEPTICS AND DISINFECTANTS, DA ANTISEPTICS AND DISINFECTANTS, DAX Other antiseptics and disinfect…	OC(C)C, OCCC	kegg, lipidmaps	, Lipids [LM]	, Fatty Acyls [FA]	, Fatty alcohols [FA05]	Plantae,
86.048	Amitrole, 3-Amino-1,2,4-triazole, Aminotriazole, 2-Amino-1,3,4-triazole	C2H4N4	[M+H]1+	C2H5N4	1	C11261	Involved in pathways: . More specifically: . Also associated with compound classes: Endocrine disrupting compounds, Pesticides and herbicides, Others, C Amitrole, Pesticides, Herbicides, Carcinogens, Group : Not classifiable as to its carcinogenicity to humans, Compounds	N1=CNN=C1N	kegg
88.029	Hydroxylamine hydrochloride	Cl1H4N1O1	[M+NH4]1+	Cl1H8N2O1	1	C11598	Involved in pathways: . More specifically: . Also associated with compound classes:	Cl.ON	kegg
92.0431	Glycerone, Dihydroxyacetone, 1,3-Dihydroxyacetone, 1,3-Dihydroxy-2-propanone, 1,3-Dihydroxypropan-2-one, (S)-Lactate, L-Lactate, L-Lactic acid, (R)-Lactate, D-Lactate, D-Lactic acid, D-2-Hydroxypropanoic acid, D-2-Hydroxypropionic acid, Lactate, Lactic acid, 2-Hydroxypropanoic acid, 2-Hydroxypropionic acid, D-Glyceraldehyde, Glyceraldehyde, 2,3-Dihydroxypropionaldehyde, 2,3-Dihydroxypropanal, Gly…	C3H6O3	[M+H]1+	C3H7O3	1	C00184, C00186, C00256, C01432, C00577, C02154, C02426, C01013	Involved in pathways: Glycerolipid metabolism, Methane metabolism, Metabolic pathways, Microbial metabolism in diverse environments, Carbon metabolism. More specifically: Formaldehyde assimilation, xylulose monophosphate pathway. Also associated with compound classes: Compounds with biological roles, Carbohydrates, Monosaccharides, Ketoses, C Dihydroxyacetone, Involved in pathways: Glycolysis / G…	O=C(CO)CO, O=C(O)C(O)C, O=CC(O)CO, O=C(O)CCO	kegg	Compounds with biological roles [BR:br08001], , Lipids [LM]	Carbohydrates, Organic acids, , Fatty Acyls [FA]	Monosaccharides, Carboxylic acids, , Fatty esters [FA07]	, Plantae
94.999	Propynoate, Propiolic acid, Acetylenecarboxylic acid, Acetylenemonocarboxylate	C3H2O2	[M+Na]1+	C3H2O2Na1	1	C00804	Involved in pathways: beta-Alanine metabolism, Propanoate metabolism, Metabolic pathways. More specifically: . Also associated with compound classes:	O=C(O)C#C	kegg
95.0717	Propane-2-thiol, Isopropyl mercaptan, 2-Propanethiol, Propane-1-thiol, Propanethiol, Propyl mercaptan	C3H8S1	[M+NH4]1+	C3H12S1N1	1	C08391, C08390	Involved in pathways: . More specifically: . Also associated with compound classes:	SC(C)C, SCCC	kegg				Plantae
95.072	Propane-2-thiol, Isopropyl mercaptan, 2-Propanethiol, Propane-1-thiol, Propanethiol, Propyl mercaptan	C3H8S1	[M+NH4]1+	C3H12S1N1	1	C08391, C08390	Involved in pathways: . More specifically: . Also associated with compound classes:	SC(C)C, SCCC	kegg				Plantae
97.0503	Methylguanidine	C2H7N3	[M+Na]1+	C2H7N3Na1	1	C02294	Involved in pathways: . More specifically: . Also associated with compound classes:	N=C(N)NC	kegg
97.976	Calcium peroxide	Ca1O2	[M+NH4]1+	Ca1O2N1H4	1	C18566	Involved in pathways: . More specifically: . Also associated with compound classes:	[Ca+2].[O-][O-]	kegg
98.05	Fluoroacetate, Fluoroacetic acid, Cymonic acid, Gifblaar poison, HFA, UN 2642	C2H3F1O2	[M+NH4]1+	C2H7F1O2N1	1	C06108	Involved in pathways: Drug metabolism - other enzymes. More specifically: . Also associated with compound classes:	O=C(O)CF	kegg				Plantae
98.9666	Ethylene sulfide, Thiirane, Glyoxal, Oxalaldehyde, 1,2-Ethanedione	C2H4S1, C2H2O2	[M+K]1+	C2H4S1K1, C2H2O2K1	1	C19419, C14448	Involved in pathways: . More specifically: . Also associated with compound classes: Carcinogens, Group : Not classifiable as to its carcinogenicity to humans, Compounds, C Ethylene sulfide, Involved in pathways: . More specifically: . Also associated with compound classes:	S1CC1, O=CC=O	kegg
98.967	Glyoxal, Oxalaldehyde, 1,2-Ethanedione	C2H2O2	[M+K]1+	C2H2O2K1	1	C14448	Involved in pathways: . More specifically: . Also associated with compound classes:	O=CC=O	kegg
98.997	Phosphoramidate, Phosphoramidic acid, Amidophosphoric acid, Phosphoramide	H4N1O3P1	[M+H]1+	H5N1O3P1	1	C02306	Involved in pathways: . More specifically: . Also associated with compound classes:	O=P(O)(O)N	kegg
99.032	1,2-Dimethylhydrazine, 1,1-Dimethylhydrazine	C2H8N2	[M+K]1+	C2H8N2K1	1	C19176, C19233	Involved in pathways: . More specifically: . Also associated with compound classes: Carcinogens, Group A: Probably carcinogenic to humans, Compounds, C ,-Dimethylhydrazine, Involved in pathways: . More specifically: . Also associated with compound classes: Carcinogens, Group B: Possibly carcinogenic to humans, Compounds, C ,-Dimethylhydrazine	N(NC)C, NN(C)C	kegg
99.0669	1-Butanol, n-Butanol, Butan-1-ol, Ether, Anesthetic ether, Diethyl ether, Isobutyl alcohol, 2-Methyl-1-propanol, 1-Hydroxymethylpropane, tert-Butyl alcohol, tert-Butanol, Butan-1-ol, 2-Methylpropan-1-ol	C4H10O1	[M+Na]1+	C4H10O1Na1	1	C06142, C13240, C14710, C21389, LMFA05000109, LMFA05000100	Involved in pathways: Butanoate metabolism, Metabolic pathways, Microbial metabolism in diverse environments, Degradation of aromatic compounds. More specifically: . Also associated with compound classes: Pharmaceutical additives in Japan, Solubilization agent, Butanol, Solvent, Involved in pathways: . More specifically: . Also associated with compound classes: Anatomical Therapeutic Chemical cla…	OCCCC, O(CC)CC, OCC(C)C, OC(C)(C)C	kegg, lipidmaps	, Lipids [LM]	, Fatty Acyls [FA]	, Fatty alcohols [FA05]	Plantae,
99.962	Zinc oxide	O1Zn1	[M+NH4]1+	O1Zn1N1H4	1	C12570	Involved in pathways: . More specifically: . Also associated with compound classes: Therapeutic category of drugs in Japan, Agents affecting individual organs, Epidermides, Skin protectants, Zinc oxides, Zinc oxide, Analgesics, anti-itchings, astringents, anti-inflammatory agents, Others, Classification of Japanese OTC drugs, Agents for integumentary system, Purulent skin remedies, Analgesic, ant…	[O-2].[Zn+2]	kegg
100.011	Moniliformin	C4H2O3	[M+H]1+	C4H3O3	1	C20592	Involved in pathways: . More specifically: . Also associated with compound classes: Natural toxins, Fungal toxins, Mycotoxins, Others, C Moniliformin	O=C1C=C(O)C1=O	kegg	Natural toxins [BR:br08009]	Fungal toxins	Mycotoxins
104.09	Acetone cyanohydrin, alpha-Hydroxyisobutyronitrile, 2-Hydroxy-2-methylpropanenitrile, 2-Methyllactonitrile, Acetone cyanhydrin, 2-Hydroxyisobutyronitrile, N-Nitrosodiethylamine, NDEA, Diethylnitrosamine	C4H7N1O1, C4H10N2O1	[M+NH4]1+, [M+H]1+	C4H11N2O1	1	C02659, C14422	Involved in pathways: Cyanoamino acid metabolism, Metabolic pathways, Biosynthesis of secondary metabolites. More specifically: . Also associated with compound classes: , Involved in pathways: . More specifically: . Also associated with compound classes: Carcinogens, Group A: Probably carcinogenic to humans, Compounds, C N-Nitrosodiethylamine	N#CC(O)(C)C, O=NN(CC)CC	kegg
109.012	S-Methylthioglycolate, (Methylsulfanyl)acetic acid, (Methylthio)acetic acid, (Methylsulfanyl)acetate	C3H6O2S1	[M+H]1+	C3H7O2S1	1	C03173	Involved in pathways: . More specifically: . Also associated with compound classes:	O=C(O)CSC	kegg
109.048	Nitrosobenzene, 3-Pyridinaldehyde, Pyridine-3-aldehyde, 3-Pyridinecarboxaldehyde, Nicotinaldehyde, 6-Iminocyclohexa-2,4-dienone, 1,2-Benzoquinone monoimine	C6H5N1O1	[M+H]1+	C6H6N1O1	1	C06876, C07327, C17500	Involved in pathways: Aminobenzoate degradation, Microbial metabolism in diverse environments. More specifically: . Also associated with compound classes: , Involved in pathways: . More specifically: . Also associated with compound classes:	O=NC=1C=CC=CC1, O=CC=1C=NC=CC1, O=C1C=CC=CC1=N	kegg
109.085	Piperidine, Azacyclohexane, Hexahydropyridine, (R)-2-Methylpyrrolidine	C5H11N1	[M+Na]1+	C5H11N1Na1	1	C01746, C20809	Involved in pathways: Tropane, piperidine and pyridine alkaloid biosynthesis, Protein digestion and absorption. More specifically: . Also associated with compound classes: , Involved in pathways: . More specifically: . Also associated with compound classes:	N1CCCCC1, N1CCCC1C	kegg
110.959	Dichloroacetonitrile	C2H1Cl2N1	[M+H]1+	C2H2Cl2N1	1	C19395	Involved in pathways: . More specifically: . Also associated with compound classes: Carcinogens, Group : Not classifiable as to its carcinogenicity to humans, Compounds, C Dichloroacetonitrile	N#CC(Cl)Cl	kegg
112.064	4-Hydroxyaniline, 4-Aminophenol, p-Aminophenol, 4-Aminobenzenol, 2-Aminophenol, 2-Hydroxyaniline, 2-Aminobenzenol, o-Aminophenol, Hydroxylaminobenzene, (Hydroxyamino)benzene, N-Phenylhydroxylamine, m-Aminophenol, 3-Aminophenol, 3-Hydroxyaniline	C6H7N1O1	[M+H]1+	C6H8N1O1	1	C02372, C01987, C02720, C05058	Involved in pathways: Aminobenzoate degradation, Microbial metabolism in diverse environments. More specifically: . Also associated with compound classes: , Involved in pathways: Tryptophan metabolism, Aminobenzoate degradation, Metabolic pathways, Microbial metabolism in diverse environments. More specifically: . Also associated with compound classes: , Involved in pathways: . More specifically:…	OC1=CC=C(N)C=C1, OC=1C=CC=CC1N, ONC=1C=CC=CC1, OC1=CC=CC(N)=C1	kegg
113.007	Methyl methanesulfonate, MMS	C2H6O3S1	[M+H]1+	C2H7O3S1	1	C19181	Involved in pathways: . More specifically: . Also associated with compound classes: Carcinogens, Group A: Probably carcinogenic to humans, Compounds, C Methyl methanesulfonate	O=S(=O)(OC)C	kegg
113.045	N-(Aminomethyl)urea	C2H7N3O1	[M+Na]1+	C2H7N3O1Na1	1	C06383	Involved in pathways: . More specifically: . Also associated with compound classes:	O=C(N)NCN	kegg
114.025	Glycerone, Dihydroxyacetone, 1,3-Dihydroxyacetone, 1,3-Dihydroxy-2-propanone, 1,3-Dihydroxypropan-2-one, (S)-Lactate, L-Lactate, L-Lactic acid, (R)-Lactate, D-Lactate, D-Lactic acid, D-2-Hydroxypropanoic acid, D-2-Hydroxypropionic acid, Lactate, Lactic acid, 2-Hydroxypropanoic acid, 2-Hydroxypropionic acid, D-Glyceraldehyde, Glyceraldehyde, 2,3-Dihydroxypropionaldehyde, 2,3-Dihydroxypropanal, Gly…	C3H6O3, C2H7N3	[M+Na]1+, [M+K]1+	C3H6O3Na1, C2H7N3K1	1	C00184, C00186, C00256, C01432, C00577, C02154, C02426, C01013, C02294	Involved in pathways: Glycerolipid metabolism, Methane metabolism, Metabolic pathways, Microbial metabolism in diverse environments, Carbon metabolism. More specifically: Formaldehyde assimilation, xylulose monophosphate pathway. Also associated with compound classes: Compounds with biological roles, Carbohydrates, Monosaccharides, Ketoses, C Dihydroxyacetone, Involved in pathways: Glycolysis / G…	O=C(CO)CO, O=C(O)C(O)C, O=CC(O)CO, O=C(O)CCO, N=C(N)NC	kegg	Compounds with biological roles [BR:br08001], , Lipids [LM]	Carbohydrates, Organic acids, , Fatty Acyls [FA]	Monosaccharides, Carboxylic acids, , Fatty esters [FA07]	, Plantae
115.023	2-Nitrofuran, AI3-23606	C4H3N1O3	[M+H]1+	C4H4N1O3	1	C14414	Involved in pathways: . More specifically: . Also associated with compound classes:	O=[N+]([O-])C=1OC=CC1	kegg
116.007	Acetylenedicarboxylate, Acetylenedicarboxylic acid, 2-Butynedioic acid	C4H2O4	[M+H]1+	C4H3O4	1	C03248	Involved in pathways: Pyruvate metabolism. More specifically: . Also associated with compound classes:	O=C(O)C#CC(=O)O	kegg
116.971	Thiourea	C1H4N2S1	[M+K]1+	C1H4N2S1K1	1	C14415	Involved in pathways: . More specifically: . Also associated with compound classes: Carcinogens, Group : Not classifiable as to its carcinogenicity to humans, Compounds, C Thiourea	S=C(N)N	kegg
116.971	Thiourea	C1H4N2S1	[M+K]1+	C1H4N2S1K1	1	C14415	Involved in pathways: . More specifically: . Also associated with compound classes: Carcinogens, Group : Not classifiable as to its carcinogenicity to humans, Compounds, C Thiourea	S=C(N)N	kegg
119.002	Dimethyl sulfone, Sulfonylbismethane	C2H6O2S1	[M+Na]1+	C2H6O2S1Na1	1	C11142	Involved in pathways: Sulfur metabolism, Metabolic pathways. More specifically: . Also associated with compound classes:	O=S(=O)(C)C	kegg
119.035	Phenol, Benzenol, Hydroxybenzene, Phenic acid, Phenylic acid, Phenol, Arene oxide	C6H6O1	[M+Na]1+	C6H6O1Na1	1	C00146, C15584, C01782	Involved in pathways: Tyrosine metabolism, Chlorocyclohexane and chlorobenzene degradation, Benzoate degradation, Aminobenzoate degradation, Metabolic pathways, Microbial metabolism in diverse environments, Degradation of aromatic compounds, Protein digestion and absorption. More specifically: Benzene degradation, benzene => catechol. Also associated with compound classes: Carcinogens, Group : No…	OC=1C=CC=CC1, O1C2C=CC=CC12	kegg				Plantae,
120.065	Guanidinoacetate, Guanidinoacetic acid, Glycocyamine, N-Amidinoglycine, Guanidoacetic acid, Hydantoin, Glycolylurea, N-Nitroso-N-ethylurea	C3H7N3O2, C3H4N2O2	[M+H]1+, [M+NH4]1+	C3H8N3O2	1	C00581, C05146, C19178	Involved in pathways: Glycine, serine and threonine metabolism, Arginine and proline metabolism, Metabolic pathways. More specifically: Creatine pathway. Also associated with compound classes: , Involved in pathways: . More specifically: . Also associated with compound classes:, Involved in pathways: . More specifically: . Also associated with compound classes: Carcinogens, Group A: Probably carc…	O=C(O)CNC(=N)N, O=C1NC(=O)CN1, O=NN(C(=O)N)CC	kegg
121.051	Purine, Purine base, Cyclohex-2-enone, 2-Cyclohexen-1-one, 2,4-Hexadienal, (E,E)-2,4-Hexadienal, S-Acetylthioethanolamine, Sorbaldehyde, 4,5-hexadienal	C5H4N4, C6H8O1, C4H9N1O1S1	[M+H]1+, [M+Na]1+	C5H5N4, C6H8O1Na1, C4H10N1O1S1	1	C15587, C02395, C19249, C03537, LMFA06000006, LMFA06000007	Involved in pathways: . More specifically: . Also associated with compound classes:, Involved in pathways: . More specifically: . Also associated with compound classes: Carcinogens, Group B: Possibly carcinogenic to humans, Compounds, C ,-Hexadienal, Systematic name: 2,4-hexadienal. In class(es): fatty acids and conjugates, fatty esters, Systematic name: 4,5-hexadienal. In class(es): fatty acids …	N=1C=NC=2N=CNC2C1, O=C1C=CCCC1, O=CC=CC=CC, O=C(SCCN)C, [H]C(=O)C=CC=CC, [H]C(=O)CCC=C=C	kegg, lipidmaps	, Lipids [LM]	, Fatty Acyls [FA]	, Fatty aldehydes [FA06]
122.045	Hydroxypyruvate, Hydroxypyruvic acid, 3-Hydroxypyruvate, 3-Hydroxypyruvic acid, Malonate, Malonic acid, Propanedioic acid, 2-Hydroxy-3-oxopropanoate, Tartronate semialdehyde, Malonic acid	C3H4O4	[M+NH4]1+	C3H8O4N1	1	C00168, C00383, C01146, LMFA01170041	Involved in pathways: Glycine, serine and threonine metabolism, Glyoxylate and dicarboxylate metabolism, Methane metabolism, Metabolic pathways, Biosynthesis of secondary metabolites, Microbial metabolism in diverse environments, Carbon metabolism. More specifically: Formaldehyde assimilation, serine pathway, Photorespiration. Also associated with compound classes: , Involved in pathways: Fatty a…	O=C(O)C(=O)CO, O=C(O)CC(=O)O, O=CC(O)C(=O)O	kegg, lipidmaps	, Lipids [LM]	, Fatty Acyls [FA]	, Fatty Acids and Conjugates [FA01]	, Plantae
124.01	5-Aminoimidazole, Aminoimidazole, 4-Aminoimidazole, Amitrole, 3-Amino-1,2,4-triazole, Aminotriazole, 2-Amino-1,3,4-triazole	C3H5N3, C2H4N4	[M+K]1+	C3H5N3K1, C2H4N4K1	1	C05239, C11261	Involved in pathways: Purine metabolism, Metabolic pathways. More specifically: . Also associated with compound classes: , Involved in pathways: . More specifically: . Also associated with compound classes: Endocrine disrupting compounds, Pesticides and herbicides, Others, C Amitrole, Pesticides, Herbicides, Carcinogens, Group : Not classifiable as to its carcinogenicity to humans, Compounds	N1=CNC(N)=C1, N1=CNN=C1N	kegg
125.009	Dimercaprol, 2,3-Mercaptopropanol, 2,3-Dimercapto-1-propanol, British anti-lewisite	C3H8O1S2	[M+H]1+	C3H9O1S2	1	C02924	Involved in pathways: . More specifically: . Also associated with compound classes: Anatomical Therapeutic Chemical classification, V VARIOUS, V ALL OTHER THERAPEUTIC PRODUCTS, VA ALL OTHER THERAPEUTIC PRODUCTS, VAB Antidotes, VAB Dimercaprol, Dimercaprol &lt;JP/US&gt;, Therapeutic category of drugs in Japan, Agents affecting metabolism, Other agents affecting metabolism, Antidotes, Mercaptoaceta…	OCC(S)CS	kegg
125.971	Calcium carbonate, Precipitated calcium carbonate	C1Ca1O3	[M+NH4]1+	C1Ca1O3N1H4	1	C08129	Involved in pathways: . More specifically: . Also associated with compound classes: Anatomical Therapeutic Chemical classification, A ALIMENTARY TRACT AND METABOLISM, A DRUGS FOR ACID RELATED DISORDERS, AA ANTACIDS, AAC Calcium compounds, AAC Calcium carbonate, Calcium carbonate &lt;JP&gt;, A MINERAL SUPPLEMENTS, AA CALCIUM, AAA Calcium, AAA Calcium carbonate, Therapeutic category of drugs in Jap…	[Ca+2].O=C([O-])[O-]	kegg
126.01	3-Mercaptolactate, L-3-Mercaptolactate, (R)-3-Mercaptolactate, 1,3-Propane sultone	C3H6O3S1	[M+H]1+	C3H7O3S1	1	C05823, C19296	Involved in pathways: Cysteine and methionine metabolism, Metabolic pathways. More specifically: . Also associated with compound classes: , Involved in pathways: . More specifically: . Also associated with compound classes: Carcinogens, Group B: Possibly carcinogenic to humans, Compounds, C ,-Propane sultone	O=C(O)C(O)CS, O=S1(=O)OCCC1	kegg
126.045	Dimethylcarbamoyl chloride	C3H6Cl1N1O1	[M+NH4]1+	C3H10Cl1N2O1	1	C19175	Involved in pathways: . More specifically: . Also associated with compound classes: Carcinogens, Group A: Probably carcinogenic to humans, Compounds, C Dimethylcarbamoyl chloride	O=C(Cl)N(C)C	kegg
127.02	Pyruvate oxime, 2-Aminomalonate semialdehyde, 2-Ammoniomalonate semialdehyde, (Z)-3-Peroxyaminoacrylate	C3H5N1O3	[M+Na]1+	C3H5N1O3Na1	1	C02193, C11822, C20249	Involved in pathways: . More specifically: . Also associated with compound classes:, Involved in pathways: Pyrimidine metabolism, Metabolic pathways. More specifically: . Also associated with compound classes:	O=C(O)C(=NO)C, O=CC(N)C(=O)O, O=C(OO)C=CN	kegg
127.025	2-Oxobutanoate, 2-Ketobutyric acid, 2-Oxobutyric acid, 2-Oxobutyrate, 2-Oxobutanoic acid, alpha-Ketobutyric acid, alpha-Ketobutyrate, Acetoacetate, 3-Oxobutanoic acid, beta-Ketobutyric acid, Acetoacetic acid, 2-Methyl-3-oxopropanoate, 3-Oxo-2-methylpropanoate, Methylmalonate semialdehyde, (S)-Methylmalonate semialdehyde, (R)-Methylmalonate semialdehyde, Succinate semialdehyde, Succinic semialdehy…	C4H6O3, C2H7N1O3S1	[M+Na]1+, [M+H]1+	C4H6O3Na1, C2H8N1O3S1	1	C00109, C00164, C00349, C06002, C21030, C00232, C00245, LMFA01060002, LMFA01060003, LMFA01060190, LMFA01060193, LMFA06000118, LMFA01050398, LMFA01030978	Involved in pathways: Glycine, serine and threonine metabolism, Cysteine and methionine metabolism, Valine, leucine and isoleucine biosynthesis, Propanoate metabolism, C5-Branched dibasic acid metabolism, Metabolic pathways, Biosynthesis of secondary metabolites, 2-Oxocarboxylic acid metabolism, Biosynthesis of amino acids. More specifically: Valine/isoleucine biosynthesis, pyruvate => valine / 2…	O=C(O)C(=O)CC, O=C(O)CC(=O)C, O=CC(C(=O)O)C, O=CCCC(=O)O, O=S(=O)(O)CCN, O=C(O)C=CCO, O=C(O)C=C(O)C	kegg, lipidmaps	Lipids [LM], , Compounds with biological roles [BR:br08001]	Fatty Acyls [FA], , Organic acids	Fatty Acids and Conjugates [FA01], , Carboxylic acids, Fatty aldehydes [FA06]	Plantae,
128.059	p-Benzoquinone, Quinone, Chinone, 2,5-Cyclohexadiene-1,4-dione, 1,4-Benzoquinone, o-Benzoquinone, 1,2-Benzoquinone, N-Ethylmaleimide, N-Furfurylformamide, Aminohydroquinone, 3-Hydroxyaminophenol, 3-Hydroxylaminophenol, 3,6-Dihydronicotinic acid, 4-Aminocatechol, 4-Amino-1,2-benzenediol, 3,4-Dihydroxyaniline	C6H4O2, C6H7N1O2	[M+NH4]1+, [M+H]1+	C6H8O2N1, C6H8N1O2	1	C00472, C02351, C02441, C02854, C14604, C14602, C16671, C18351	Involved in pathways: Aminobenzoate degradation, Microbial metabolism in diverse environments. More specifically: . Also associated with compound classes: Carcinogens, Group : Not classifiable as to its carcinogenicity to humans, Compounds, C para-Quinone, Involved in pathways: . More specifically: . Also associated with compound classes:, Involved in pathways: Aminobenzoate degradation, Microbia…	O=C1C=CC(=O)C=C1, O=C1C=CC=CC1=O, O=C1C=CC(=O)N1CC, [H]C(=O)NCC=1OC=CC1, OC1=CC=C(O)C(N)=C1, ONC=1C=CC=C(O)C1, O=C(O)C1C=NCC=C1, OC1=CC=C(N)C=C1O	kegg
129.037	Methyl methanesulfonate, MMS	C2H6O3S1	[M+NH4]1+	C2H10O3S1N1	1	C19181	Involved in pathways: . More specifically: . Also associated with compound classes: Carcinogens, Group A: Probably carcinogenic to humans, Compounds, C Methyl methanesulfonate	O=S(=O)(OC)C	kegg
129.082	Toluene-cis-dihydrodiol, (1S,2R)-3-Methylcyclohexa-3,5-diene-1,2-diol, 1-Cyclohexenecarboxylic acid, Cyclohex-1-enecarboxylic acid, 1-Cyclohexene-1-carboxylic acid, 4-Fluoroaniline, p-Fluoroaniline, 3-Fluoroaniline, m-Fluoroaniline, 2-Fluoroaniline, o-Fluoroaniline, Methyl sorbate, 3E-Hepten-2,5-dione, 3Z-Hepten-2,5-dione, 3-heptynoic acid, 4-Methyl-3Z,5-hexadienoic acid, 4-heptynoic acid, 6-hept…	C7H10O2, C6H6F1N1	[M+H]1+, [M+NH4]1+	C7H11O2, C6H10F1N2	1	C04592, C12101, C11014, C11013, C11010, LMFA07010967, LMFA12000238, LMFA12000239, LMFA01030488, LMFA01030792, LMFA01030489, LMFA01030490, LMFA06000027	Involved in pathways: Toluene degradation, Metabolic pathways, Microbial metabolism in diverse environments, Degradation of aromatic compounds. More specifically: Benzene/toluene degradation, benzene => catechol / toluene => 3-methylcatechol. Also associated with compound classes: , Involved in pathways: . More specifically: . Also associated with compound classes:, Systematic name: methyl (2E,4E…	OC1C=CC=C(C)C1O, O=C(O)C1=CCCCC1, FC1=CC=C(N)C=C1, FC1=CC=CC(N)=C1, FC=1C=CC=CC1N, O=C(OC)C=CC=CC, O=C(C=CC(=O)CC)C, O=C(O)CC#CCCC, O=C(O)CC=C(C=C)C, O=C(O)CCC#CCC, O=C(O)CCCCC#C, [H]C(=O)C=CCCCC([H])=O	kegg, lipidmaps	, Lipids [LM]	, Fatty Acyls [FA]	, Fatty esters [FA07], Oxygenated hydrocarbons [FA12], Fatty Acids and Conjugates [FA01], Fatty aldehydes [FA06]
129.116	Sulcatone, Methylheptenone, 6-Methylhept-5-en-2-one, 6-Methyl-5-hepten-2-one, trans-2-Octenal, (E)-Oct-2-enal, 6-Methyl-5-hepten-2-one, 2-octenal, 5-Methyl-5E-hepten-2-one, 1-Octen-3-one, 3E-octen-2-one, 1,5E-Octadien-3-ol, 1,5Z-Octadien-3-ol, 4,5-Dimethyl-4-hexen-3-one, 4-Methyl-4E-hepten-3-one, 4S-methyl-1-hepten-3-one, 4-Methyl-1-hepten-3-one, 6-Methyl-2-hepten-4-one, 4-Methyl-6-hepten-3-one, …	C8H14O1	[M+H]1+	C8H15O1	1	C07287, C21138, LMFA12000039, LMFA06000029, LMFA12000036, LMFA12000011, LMFA12000009, LMFA05000488, LMFA05000493, LMFA12000237, LMFA12000095, LMFA12000096, LMFA12000105, LMFA12000113, LMFA12000108, LMFA05000114, LMFA06000030, LMFA06000031, LMFA06000032, LMFA06000033	Involved in pathways: . More specifically: . Also associated with compound classes:, Involved in pathways: Prodigiosin biosynthesis, Metabolic pathways, Biosynthesis of secondary metabolites. More specifically: Prodigiosin biosynthesis, L-proline => prodigiosin. Also associated with compound classes: , Systematic name: 6-Methyl-5-hepten-2-one. In class(es): fatty acids and conjugates, Systematic …	O=C(C)CCC=C(C)C, O=CC=CCCCCC, [H]C(=O)C=CCCCCC, O=C(C)CCC(=CC)C, O=C(C=C)CCCCC, O=C(C=CCCCC)C, OC(C=C)CC=CCC, O=C(C(=C(C)C)C)CC, O=C(C(=CCC)C)CC, O=C(C=C)C(C)CCC, O=C(C=CC)CC(C)C, O=C(CC)C(C)CC=C, OCC(=CC(=CC)C)C, [H]C(=O)CC=CCCCC, [H]C(=O)CCC=CCCC, [H]C(=O)CCCC=CCC, [H]C(=O)CCCCC=CC	kegg, lipidmaps	, Lipids [LM]	, Fatty Acyls [FA]	, Oxygenated hydrocarbons [FA12], Fatty aldehydes [FA06], Fatty alcohols [FA05]	Plantae,
130.044	Ammelide, 2,4-Dihydroxy-6-amino-1,3,5-triazine, alpha-Chlorohydrin, 3-Monochloro-1,2-propanediol	C3H4N4O2, C3H7Cl1O2	[M+H]1+, [M+NH4]1+	C3H5N4O2, C3H11Cl1O2N1	1	C08734, C18676	Involved in pathways: Atrazine degradation, Microbial metabolism in diverse environments. More specifically: . Also associated with compound classes: , Involved in pathways: . More specifically: . Also associated with compound classes: Pesticides, Rodenticides, Others, C alpha-Chlorohydrin, Carcinogens, Group B: Possibly carcinogenic to humans, Compounds, C -Monochloro-,-propanediol	OC=1N=C(O)N=C(N1)N, ClCC(O)CO	kegg
130.984	1,3-Dichloro-2-propanol	C3H6Cl2O1	[M+H]1+	C3H7Cl2O1	1	C14399	Involved in pathways: . More specifically: . Also associated with compound classes: Carcinogens, Group B: Possibly carcinogenic to humans, Compounds, C ,-Dichloro--propanol	ClCC(O)CCl	kegg
132.084	Diallyl sulfide, Allyl sulfide	C6H10S1	[M+NH4]1+	C6H14S1N1	1	C08370	Involved in pathways: . More specifically: . Also associated with compound classes:	S(CC=C)CC=C	kegg				Plantae
132.941	Dichloroacetonitrile	C2H1Cl2N1	[M+Na]1+	C2H1Cl2N1Na1	1	C19395	Involved in pathways: . More specifically: . Also associated with compound classes: Carcinogens, Group : Not classifiable as to its carcinogenicity to humans, Compounds, C Dichloroacetonitrile	N#CC(Cl)Cl	kegg
133.088	Diallyl sulfide, Allyl sulfide	C6H10S1	[M+NH4]1+	C6H14S1N1	1	C08370	Involved in pathways: . More specifically: . Also associated with compound classes:	S(CC=C)CC=C	kegg				Plantae
133.088	1-Pyrroline-2-carboxylate, 1-Pyrroline-2-carboxylic acid, Delta1-Pyrroline 2-carboxylate, 1-Pyrroline 2-carboxylate, (S)-1-Pyrroline-5-carboxylate, L-1-Pyrroline-5-carboxylate, 1-Pyrroline-5-carboxylate, Delta1-Pyrroline-5-carboxylate, 3,4-Dihydro-2H-Pyrrole-2-carboxylate, Glutarimide, Piperidine-2,6-dione, 2,6-Diketopiperidine, Cucurbitine, (R)-Piperazine-2-carboxylate, (R)-Piperazine-2-carboxyl…	C5H7N1O2, C5H10N2O2	[M+NH4]1+, [M+H]1+	C5H11N2O2	1	C03564, C03912, C04322, C07275, C10140, C19780, C19783, C22138	Involved in pathways: Arginine and proline metabolism, D-Arginine and D-ornithine metabolism. More specifically: . Also associated with compound classes: , Involved in pathways: Alanine, aspartate and glutamate metabolism, Arginine and proline metabolism, Carbapenem biosynthesis, Metabolic pathways, Biosynthesis of secondary metabolites, Biosynthesis of amino acids. More specifically: Proline bio…	O=C(O)C1=NCCC1, [H]C1(N=CCC1)C(=O)O, O=C(O)C1N=CCC1, O=C1NC(=O)CCC1, O=C(O)C1(N)CNCC1, O=C(O)C1NCCNC1, O=C(O)C(N)CC#C	kegg				, Plantae
133.958	Dimethyl disulfide, Methyl disulfide, Thioglycolate, Mercaptoacetic acid, Mercaptoethanoic acid, Thioglycolic acid	C2H6S2, C2H4O2S1	[M+K]1+	C2H6S2K1, C2H4O2S1K1	1	C08371, C02086	Involved in pathways: . More specifically: . Also associated with compound classes:, Involved in pathways: . More specifically: . Also associated with compound classes: Pharmaceutical additives in Japan, Stabilizing agent, C Thioglycolic acid, Solubilization agent	S(SC)C, O=C(O)CS	kegg				Plantae,
134.019	Aniline, Phenylamine, Benzenamine, Arylamine, 2-Methylpyridine, 2-Picoline	C6H7N1	[M+K]1+	C6H7N1K1	1	C00292, C14447	Involved in pathways: Aminobenzoate degradation, Microbial metabolism in diverse environments. More specifically: . Also associated with compound classes: Carcinogens, Group : Not classifiable as to its carcinogenicity to humans, Compounds, C Aniline, Involved in pathways: . More specifically: . Also associated with compound classes:	NC=1C=CC=CC1, N=1C=CC=CC1C	kegg
134.049	Benzoyl cyanide, Benzoyl nitrile, 4-Hydroxyaniline, 4-Aminophenol, p-Aminophenol, 4-Aminobenzenol, 2-Aminophenol, 2-Hydroxyaniline, 2-Aminobenzenol, o-Aminophenol, Hydroxylaminobenzene, (Hydroxyamino)benzene, N-Phenylhydroxylamine, m-Aminophenol, 3-Aminophenol, 3-Hydroxyaniline	C8H5N1O1, C6H7N1O1	[M+H]1+, [M+Na]1+	C8H6N1O1, C6H7N1O1Na1	1	C21329, C02372, C01987, C02720, C05058	Involved in pathways: . More specifically: . Also associated with compound classes:, Involved in pathways: Aminobenzoate degradation, Microbial metabolism in diverse environments. More specifically: . Also associated with compound classes: , Involved in pathways: Tryptophan metabolism, Aminobenzoate degradation, Metabolic pathways, Microbial metabolism in diverse environments. More specifically: …	N#CC(=O)C=1C=CC=CC1, OC1=CC=C(N)C=C1, OC=1C=CC=CC1N, ONC=1C=CC=CC1, OC1=CC=CC(N)=C1	kegg
135.004	2-Hydroxypyridine, 2-Pyridone, 2-Pyridinol	C5H5N1O1	[M+K]1+	C5H5N1O1K1	1	C02502	Involved in pathways: . More specifically: . Also associated with compound classes:	OC1=NC=CC=C1	kegg				Plantae
135.03	Cytosine	C4H5N3O1	[M+Na]1+	C4H5N3O1Na1	1	C00380	Involved in pathways: Pyrimidine metabolism, Metabolic pathways. More specifically: . Also associated with compound classes: Compounds with biological roles, Nucleic acids, Bases, Pyrimidines, C Cytosine	O=C1N=C(N)C=CN1	kegg	Compounds with biological roles [BR:br08001]	Nucleic acids	Bases
135.03	Hydroquinone, p-Benzenediol, 1,4-Benzenediol, 1,4-Dihydroxybenzene, Benzene-1,4-diol, Quinol, 4-Hydroxyphenol, Catechol, 1,2-Benzenediol, o-Benzenediol, 1,2-Dihydroxybenzene, Brenzcatechin, Pyrocatechol, Benzenediol, Catechol, Resorcinol, Resorcin, 1,3-Benzenediol, 1,3-Dihydroxybenzene, m-Hydroquinone, 5-Methyl-2-furaldehyde, 5-Methyl-2-furfural, Muconic dialdehyde	C6H6O2	[M+Na]1+	C6H6O2Na1	1	C00530, C00090, C01785, C15571, C01751, C11115, LMFA06000011	Involved in pathways: Tyrosine metabolism, Chlorocyclohexane and chlorobenzene degradation, Benzoate degradation, Bisphenol degradation, Aminobenzoate degradation, Metabolic pathways, Microbial metabolism in diverse environments. More specifically: . Also associated with compound classes: Carcinogens, Group : Not classifiable as to its carcinogenicity to humans, Compounds, C Hydroquinone, Anatomi…	OC1=CC=C(O)C=C1, OC=1C=CC=CC1O, OC1=CC=CC(O)=C1, O=CC=1OC(=CC1)C, [H]C(=O)C=CC=CC([H])=O	kegg, lipidmaps	, Lipids [LM]	, Fatty Acyls [FA]	, Fatty aldehydes [FA06]	Plantae,
135.065	L-Asparagine, 2-Aminosuccinamic acid, D-Asparagine, Asparagine, Maleamate, Maleamic acid, N-Carbamoylsarcosine, 3-Ureidopropionate, 3-Ureidopropanoate, beta-Ureidopropionic acid, N-Carbamoyl-beta-alanine, Glycylglycine, N-Glycylglycine, Methylazoxymethanol acetate, N-Nitroso-N-methylurethane, 2-Deoxy-L-arabinose, 2-Deoxy-alpha-D-ribopyranose, Deoxyribose, 2-Deoxy-D-erythro-pentose, Thyminose, 2-D…	C4H8N2O3, C4H5N1O3, C5H10O4	[M+H]1+, [M+NH4]1+	C4H9N2O3, C5H11O4	1	C00152, C01905, C16438, C01596, C01043, C02642, C02037, C19258, C19301, C02783, C08347, C01801, C04039, C04272, C06257, LMFA01050453, LMFA01050468, LMFA01050384	Involved in pathways: Alanine, aspartate and glutamate metabolism, Cyanoamino acid metabolism, Aminoacyl-tRNA biosynthesis, Biosynthesis of plant secondary metabolites, Metabolic pathways, Biosynthesis of secondary metabolites, Biosynthesis of amino acids, Protein digestion and absorption, Mineral absorption, Central carbon metabolism in cancer. More specifically: . Also associated with compound …	O=C(O)C(N)CC(=O)N, O=C(O)C=CC(=O)N, O=C(O)CN(C(=O)N)C, O=C(N)NCCC(=O)O, O=C(O)CNC(=O)CN, O=C(OCN=[N+]([O-])C)C, O=NN(C(=O)OCC)C, OC1OCC(O)C(O)C1, OCC1OC(O)CC1O, O=C(O)C(O)C(O)(C)C, O=C(C)C(O)C(O)CO, O=C(O)C(O)(C)C(O)C, O=C(O)C(O)C(O)CC	kegg, lipidmaps	Compounds with biological roles [BR:br08001], , Lipids [LM]	Peptides, , Carbohydrates, Fatty Acyls [FA]	Amino acids, , Monosaccharides, Fatty Acids and Conjugates [FA01]	Plantae,
135.101	L-Proline, 2-Pyrrolidinecarboxylic acid, D-Proline, Proline, L-Ornithine, (S)-2,5-Diaminovaleric acid, (S)-2,5-Diaminopentanoic acid, (S)-2,5-Diaminopentanoate, D-Ornithine, Ornithine, 2,5-Diaminovaleric acid, 2,5-Diaminopentanoic acid, 2,5-Diaminopentanoate, (2R,4S)-2,4-Diaminopentanoate, D-threo-2,4-Diaminopentanoate, 2,4-Diaminopentanoate, 3-Acetamidopropanal, 2,5-Diaminopentanoic acid	C5H9N1O2, C5H12N2O2	[M+NH4]1+, [M+H]1+	C5H13N2O2	1	C00148, C00763, C16435, C00077, C00515, C01602, C03943, C18170, LMFA01100057	Involved in pathways: Arginine and proline metabolism, Carbapenem biosynthesis, Prodigiosin biosynthesis, Novobiocin biosynthesis, Staurosporine biosynthesis, Aminoacyl-tRNA biosynthesis, Metabolic pathways, Biosynthesis of secondary metabolites, Biosynthesis of amino acids, ABC transporters, Protein digestion and absorption, Mineral absorption, Central carbon metabolism in cancer. More specifica…	O=C(O)C1NCCC1, O=C(O)C(N)CCCN, O=C(O)C(N)CC(N)C, O=CCCNC(=O)C	kegg, lipidmaps	Compounds with biological roles [BR:br08001], , Lipids [LM]	Peptides, , Fatty Acyls [FA]	Amino acids, , Fatty Acids and Conjugates [FA01]	Plantae,
136.003	alpha-Chlorohydrin, 3-Monochloro-1,2-propanediol	C3H7Cl1O2	[M+Na]1+	C3H7Cl1O2Na1	1	C18676	Involved in pathways: . More specifically: . Also associated with compound classes: Pesticides, Rodenticides, Others, C alpha-Chlorohydrin, Carcinogens, Group B: Possibly carcinogenic to humans, Compounds, C -Monochloro-,-propanediol	ClCC(O)CO	kegg
136.003	alpha-Chlorohydrin, 3-Monochloro-1,2-propanediol	C3H7Cl1O2	[M+Na]1+	C3H7Cl1O2Na1	1	C18676	Involved in pathways: . More specifically: . Also associated with compound classes: Pesticides, Rodenticides, Others, C alpha-Chlorohydrin, Carcinogens, Group B: Possibly carcinogenic to humans, Compounds, C -Monochloro-,-propanediol	ClCC(O)CO	kegg
136.06	(S)-Ureidoglycine, N-(Carboxyaminomethyl)urea	C3H7N3O3	[M+H]1+	C3H8N3O3	1	C02091, C06382	Involved in pathways: Purine metabolism, Metabolic pathways, Microbial metabolism in diverse environments. More specifically: . Also associated with compound classes: , Involved in pathways: . More specifically: . Also associated with compound classes:	O=C(N)NC(N)C(=O)O, O=C(O)NCNC(=O)N	kegg
136.96	Phosphoramidate, Phosphoramidic acid, Amidophosphoric acid, Phosphoramide	H4N1O3P1	[M+K]1+	H4N1O3P1K1	1	C02306	Involved in pathways: . More specifically: . Also associated with compound classes:	O=P(O)(O)N	kegg
136.96	Phosphoramidate, Phosphoramidic acid, Amidophosphoric acid, Phosphoramide	H4N1O3P1	[M+K]1+	H4N1O3P1K1	1	C02306	Involved in pathways: . More specifically: . Also associated with compound classes:	O=P(O)(O)N	kegg
137.042	L-Homocysteine, L-2-Amino-4-mercaptobutyric acid, Homocysteine, Homocysteine, 2-Amino-4-mercaptobutyric acid, S-Methyl-L-cysteine	C4H9N1O2S1	[M+H]1+	C4H10N1O2S1	1	C00155, C05330, C22040	Involved in pathways: Cysteine and methionine metabolism, Sulfur metabolism, Metabolic pathways, Biosynthesis of secondary metabolites, Biosynthesis of amino acids, Antifolate resistance, NOD-like receptor signaling pathway. More specifically: Methionine biosynthesis, apartate => homoserine => methionine, Methionine degradation, Cysteine biosynthesis, homocysteine + serine => cysteine, Cysteine b…	O=C(O)C(N)CCS, O=C(O)C(N)CSC	kegg	Compounds with biological roles [BR:br08001],	Peptides,	Amino acids,	Plantae,
137.042	L-Homocysteine, L-2-Amino-4-mercaptobutyric acid, Homocysteine, Homocysteine, 2-Amino-4-mercaptobutyric acid, S-Methyl-L-cysteine	C4H9N1O2S1	[M+H]1+	C4H10N1O2S1	1	C00155, C05330, C22040	Involved in pathways: Cysteine and methionine metabolism, Sulfur metabolism, Metabolic pathways, Biosynthesis of secondary metabolites, Biosynthesis of amino acids, Antifolate resistance, NOD-like receptor signaling pathway. More specifically: Methionine biosynthesis, apartate => homoserine => methionine, Methionine degradation, Cysteine biosynthesis, homocysteine + serine => cysteine, Cysteine b…	O=C(O)C(N)CCS, O=C(O)C(N)CSC	kegg	Compounds with biological roles [BR:br08001],	Peptides,	Amino acids,	Plantae,
138.044	1-Pyrroline-2-carboxylate, 1-Pyrroline-2-carboxylic acid, Delta1-Pyrroline 2-carboxylate, 1-Pyrroline 2-carboxylate, (S)-1-Pyrroline-5-carboxylate, L-1-Pyrroline-5-carboxylate, 1-Pyrroline-5-carboxylate, Delta1-Pyrroline-5-carboxylate, 3,4-Dihydro-2H-Pyrrole-2-carboxylate, Glutarimide, Piperidine-2,6-dione, 2,6-Diketopiperidine, L-Propargylglycine	C5H7N1O2	[M+Na]1+	C5H7N1O2Na1	1	C03564, C03912, C04322, C07275, C22138	Involved in pathways: Arginine and proline metabolism, D-Arginine and D-ornithine metabolism. More specifically: . Also associated with compound classes: , Involved in pathways: Alanine, aspartate and glutamate metabolism, Arginine and proline metabolism, Carbapenem biosynthesis, Metabolic pathways, Biosynthesis of secondary metabolites, Biosynthesis of amino acids. More specifically: Proline bio…	O=C(O)C1=NCCC1, [H]C1(N=CCC1)C(=O)O, O=C(O)C1N=CCC1, O=C1NC(=O)CCC1, O=C(O)C(N)CC#C	kegg				, Plantae
138.08	2-Phenylacetamide, alpha-Phenylacetamide, Acetanilide, N-Phenylacetamide, N-Acetylarylamine, N-Benzylformamide, (Z)-Phenylacetaldehyde oxime, Z-Phenylacetaldoxime, (E)-Phenylacetaldoxime, (E)-Phenylacetaldehyde oxime, epsilon-Caprolactam, 2,4,6-Octatriyn-1-ol	C8H9N1O1, C6H11N1O1, C8H6O1	[M+H]1+, [M+Na]1+, [M+NH4]1+	C8H10N1O1, C6H11N1O1Na1, C8H10O1N1	1	C02505, C07565, C15561, C16075, C19714, C06593, LMFA05000606	Involved in pathways: Phenylalanine metabolism, Styrene degradation, Metabolic pathways, Microbial metabolism in diverse environments. More specifically: . Also associated with compound classes: , Involved in pathways: . More specifically: . Also associated with compound classes: Pharmaceutical additives in Japan, Stabilizing agent, C Acetanilide, Involved in pathways: . More specifically: . Also…	O=C(N)CC=1C=CC=CC1, O=C(NC=1C=CC=CC1)C, O=CNCC=1C=CC=CC1, ON=CCC=1C=CC=CC1, O=C1NCCCCC1, OCC#CC#CC#CC	kegg, lipidmaps	, Lipids [LM]	, Fatty Acyls [FA]	, Fatty alcohols [FA05]	, Plantae
139.059	L-Proline, 2-Pyrrolidinecarboxylic acid, D-Proline, Proline, 3-Acetamidopropanal	C5H9N1O2	[M+Na]1+	C5H9N1O2Na1	1	C00148, C00763, C16435, C18170	Involved in pathways: Arginine and proline metabolism, Carbapenem biosynthesis, Prodigiosin biosynthesis, Novobiocin biosynthesis, Staurosporine biosynthesis, Aminoacyl-tRNA biosynthesis, Metabolic pathways, Biosynthesis of secondary metabolites, Biosynthesis of amino acids, ABC transporters, Protein digestion and absorption, Mineral absorption, Central carbon metabolism in cancer. More specifica…	O=C(O)C1NCCC1, O=CCCNC(=O)C	kegg	Compounds with biological roles [BR:br08001],	Peptides,	Amino acids,	Plantae,
139.1	Benzamidine, Benzenecarboxamidine, 2,4,6-Triaminotoluene, 4-Propylphenol, 2-Heptanone, Heptan-2-one, Methyl n-amyl ketone, Heptanal, n-Heptaldehyde, 2E,4E,6E-Nonatrienal, 2E,4E,6Z-Nonatrienal, 2E,4Z,6Z-Nonatrienal, heptan-2-one, Heptan-3-one, Heptan-4-one, 5-Methylhexan-2-one, 5-Methylhexan-3-one, 4Z-Hepten-2R-ol, 4Z-Hepten-2S-ol, delta4-hepten-2-ol., (2R,4Z)-4-Hepten-2-ol, (Z)-4-Hepten-1-ol, 3-M…	C7H8N2, C7H11N3, C9H12O1, C7H14O1	[M+NH4]1+, [M+H]1+, [M+Na]1+	C7H12N3, C9H13O1, C7H14O1Na1	1	C01784, C16400, C14311, C08380, C14390, LMFA06000136, LMFA06000137, LMFA06000138, LMFA12000004, LMFA12000047, LMFA12000118, LMFA12000037, LMFA12000088, LMFA05000468, LMFA05000471, LMFA05000480, LMFA05000550, LMFA05000571, LMFA12000083, LMFA12000085, LMFA12000032, LMFA12000079, LMFA06000001	Involved in pathways: . More specifically: . Also associated with compound classes:, Involved in pathways: Nitrotoluene degradation, Microbial metabolism in diverse environments. More specifically: . Also associated with compound classes: , Involved in pathways: . More specifically: . Also associated with compound classes: Lipids, FA Fatty acyls, FA Oxygenated hydrocarbons, C Heptan--one, Systema…	N=C(N)C=1C=CC=CC1, NC=1C=C(N)C(=C(N)C1)C, OC1=CC=C(C=C1)CCC, O=C(C)CCCCC, O=CCCCCCC, [H]C(=O)C=CC=CC=CCC, O=C(CC)CCCC, O=C(CCC)CCC, O=C(C)CCC(C)C, O=C(CC)CC(C)C, OC(C)CC=CCC, OCCCC=CCC, O=C(C)C(C)CCC, O=C(C)CC(C)CC, O=C(CC)C(C)CC, [H]C(=O)CCCCCC	kegg, lipidmaps	, Lipids [LM]	, Fatty Acyls [FA]	, Oxygenated hydrocarbons [FA12], Fatty aldehydes [FA06], Fatty alcohols [FA05]	, Plantae
140.03	Gyromitrin, Acetaldehyde methylformylhydrazone, N-Nitrosopyrrolidine	C4H8N2O1	[M+K]1+	C4H8N2O1K1	1	C08305, C19285	Involved in pathways: . More specifically: . Also associated with compound classes: Carcinogens, Group : Not classifiable as to its carcinogenicity to humans, Compounds, C Gyromitrin, Natural toxins, Fungal toxins, Mushroom toxins, Others, Involved in pathways: . More specifically: . Also associated with compound classes: Carcinogens, Group B: Possibly carcinogenic to humans, Compounds, C N-Nitro…	O=CN(N=CC)C, O=NN1CCCC1	kegg	Natural toxins [BR:br08009],	Fungal toxins,	Mushroom toxins,
140.032	L-Aspartate 4-semialdehyde, Aspartate beta-semialdehyde, L-Aspartic 4-semialdehyde, 2-Amino-3-oxobutanoate, 2-Amino-acetoacetate, L-2-Amino-3-oxobutanoic acid, L-2-Amino-3-oxobutanoate, L-2-Amino-acetoacetate, (S)-2-Amino-3-oxobutanoic acid, (Z)-2-Methylperoxyaminoacrylate, 2S-amino-3-oxo-butanoic acid	C4H7N1O3	[M+Na]1+	C4H7N1O3Na1	1	C00441, C03214, C03508, C20250, LMFA01060172	Involved in pathways: Glycine, serine and threonine metabolism, Monobactam biosynthesis, Cysteine and methionine metabolism, Lysine biosynthesis, Arginine and proline metabolism, Phenylalanine, tyrosine and tryptophan biosynthesis, Biosynthesis of various secondary metabolites - part 3, Metabolic pathways, Biosynthesis of secondary metabolites, Microbial metabolism in diverse environments, 2-Oxoc…	O=CCC(N)C(=O)O, O=C(O)C(N)C(=O)C, O=C(OO)C(=CN)C	kegg, lipidmaps	, Lipids [LM]	, Fatty Acyls [FA]	, Fatty Acids and Conjugates [FA01]	Plantae,
141.94	Xenon, 2-bromoacetic acid	Xe1, C2H3Br1O2	[M+NH4]1+, [M+H]1+	Xe1N1H4, C2H4Br1O2	1	C13373, LMFA01090074	Involved in pathways: . More specifically: . Also associated with compound classes: Anatomical Therapeutic Chemical classification, N NERVOUS SYSTEM, N ANESTHETICS, NA ANESTHETICS, GENERAL, NAX Other general anesthetics, NAX Xenon, Xenon &lt;JP&gt;, Therapeutic category of drugs in Japan, Agents not mainly for therapeutic purpose, Intracorporeal diagnostic agents, Miscellaneous, Xenon, Systematic…	[Xe], O=C(O)CBr	kegg, lipidmaps	, Lipids [LM]	, Fatty Acyls [FA]	, Fatty Acids and Conjugates [FA01]
142.02	Succinate, Succinic acid, Butanedionic acid, Ethylenesuccinic acid, Methylmalonate, Methylmalonic acid, Methyl oxalate, (3R)-3-Hydroxy-4-oxobutanoate, Succinic acid, Methylmalonic acid, xi-3-Hydroxy-2-oxobutanoic acid	C4H6O4	[M+Na]1+	C4H6O4Na1	1	C00042, C02170, C10900, C21761, LMFA01170043, LMFA01170118, LMFA01050528	Involved in pathways: Citrate cycle (TCA cycle), Oxidative phosphorylation, Alanine, aspartate and glutamate metabolism, Lysine degradation, Tyrosine metabolism, Phenylalanine metabolism, Chlorocyclohexane and chlorobenzene degradation, Pyruvate metabolism, Glyoxylate and dicarboxylate metabolism, Propanoate metabolism, Butanoate metabolism, Carbon fixation pathways in prokaryotes, Nicotinate and…	O=C(O)CCC(=O)O, O=C(O)C(C(=O)O)C, O=C(OC)C(=O)OC, O=CC(O)CC(=O)O, O=C(O)C(=O)C(O)C	kegg, lipidmaps	Lipids [LM],	Fatty Acyls [FA],	Fatty Acids and Conjugates [FA01],	Plantae,
143.001	2-Cyanopyridine, 4-Cyanopyridine	C6H4N2	[M+K]1+	C6H4N2K1	1	C02221, C02234	Involved in pathways: . More specifically: . Also associated with compound classes:	N#CC1=NC=CC=C1, N#CC=1C=CN=CC1	kegg
143.04	3-Chloro-D-alanine, 3-Chloro-L-alanine	C3H6Cl1N1O2	[M+NH4]1+	C3H10Cl1N2O2	1	C02634, C02635	Involved in pathways: . More specifically: . Also associated with compound classes:	O=C(O)C(N)CCl	kegg
143.977	Mercaptopyruvate, 3-Mercaptopyruvic acid, 3-Mercaptopyruvate, Carboxyphosphate	C3H4O3S1, C1H3O6P1	[M+Na]1+, [M+H]1+	C3H4O3S1Na1, C1H4O6P1	1	C00957, C20969	Involved in pathways: Cysteine and methionine metabolism, Metabolic pathways. More specifically: . Also associated with compound classes: , Involved in pathways: . More specifically: . Also associated with compound classes:	O=C(O)C(=O)CS, O=C(O)OP(=O)(O)O	kegg				Plantae,
144.008	N-Formiminoglycine, Formiminoglycine, N-Formimidoylglycine, DL-Cycloserine, Cycloserine, D-Cycloserine, Cycloserine	C3H6N2O2	[M+K]1+	C3H6N2O2K1	1	C02718, C06682, C08057, LMPK14000007	Involved in pathways: Purine metabolism, Metabolic pathways. More specifically: . Also associated with compound classes: , Involved in pathways: . More specifically: . Also associated with compound classes: Compounds with biological roles, Antibiotics, Others, Amino acid derivatives, C Cycloserine, Involved in pathways: Biosynthesis of various secondary metabolites - part 3, Metabolic pathways, B…	O=C(O)CNC=N, O=C1NOCC1N, [H]C1(N)C(=O)NOC1	kegg, lipidmaps	, Compounds with biological roles [BR:br08001], Lipids [LM]	, Antibiotics, Polyketides [PR]	, Others, Non-ribosomal peptide/polyketide hybrids [PK14]
144.05	Phenylacetaldehyde, alpha-Tolualdehyde, Styrene oxide, Styrene-7,8-oxide, (S)-2-Phenyloxirane, (S)-Styrene oxide, 4-Hydroxystyrene, 4-Vinylphenol, p-Tolualdehyde, p-Methylbenzaldehyde, 4-Methylbenzaldehyde, 4-Toluylaldehyde, p-Formyltoluene, Acetophenone, 1-Phenylethanone, Phenyl methyl ketone, Acetylbenzene, Methyl phenyl ketone, 3-Methylbenzaldehyde, m-Tolualdehyde, 2-Methylbenzaldehyde, o-Tolu…	C8H8O1	[M+Na]1+	C8H8O1Na1	1	C00601, C02083, C20782, C05627, C06758, C07113, C07209, C07214, LMFA05000672	Involved in pathways: Phenylalanine metabolism, Styrene degradation, Metabolic pathways, Microbial metabolism in diverse environments. More specifically: . Also associated with compound classes: , Involved in pathways: . More specifically: . Also associated with compound classes: Carcinogens, Group A: Probably carcinogenic to humans, Compounds, C Styrene oxide, Involved in pathways: Styrene degra…	O=CCC=1C=CC=CC1, O1CC1C=2C=CC=CC2, OC1=CC=C(C=C)C=C1, O=CC1=CC=C(C=C1)C, O=C(C=1C=CC=CC1)C, O=CC1=CC=CC(=C1)C, O=CC=1C=CC=CC1C, OCCC#CC#CC=C	kegg, lipidmaps	, Lipids [LM]	, Fatty Acyls [FA]	, Fatty alcohols [FA05]	Plantae,
144.09	5-Methylcytosine	C5H7N3O1	[M+NH4]1+	C5H11N4O1	1	C02376	Involved in pathways: Pyrimidine metabolism, Metabolic pathways. More specifically: . Also associated with compound classes:	O=C1N=C(N)C(=CN1)C	kegg
144.914	Trichloroacetonitrile, 2,2,2-Trichloro-acetonitrile	C2Cl3N1	[M+H]1+	C2Cl3N1H1	1	C19535	Involved in pathways: . More specifically: . Also associated with compound classes: Carcinogens, Group : Not classifiable as to its carcinogenicity to humans, Compounds, C Trichloroacetonitrile	N#CC(Cl)(Cl)Cl	kegg
145	Dimethyl trisulfide, DMTS	C2H6S3	[M+NH4]1+	C2H10S3N1	1	C08372	Involved in pathways: . More specifically: . Also associated with compound classes:	S(SC)SC	kegg				Plantae
145.003	Formyl phosphate, Phosphonoformate, Foscarmet, Foscarnet, L-Serine, L-2-Amino-3-hydroxypropionic acid, L-3-Hydroxy-alanine, Serine, Serine, 2-Amino-3-hydroxypropionic acid, 3-Hydroxyalanine, D-Serine, Biuret, Methylnitrosourea, N-Methyl-N-nitrosourea, NMH, Dimethyl trisulfide, DMTS, 2-Amino-3-hydroxypropanoic acid	C1H3O5P1, C3H7N1O3, C2H5N3O2, C2H6S3	[M+NH4]1+, [M+K]1+	C1H7O5P1N1, C3H7N1O3K1, C2H5N3O2K1, C2H10S3N1	1	C02405, C06456, C00065, C00716, C00740, C06555, C14595, C08372, LMFA01100045	Involved in pathways: Glyoxylate and dicarboxylate metabolism, Metabolic pathways. More specifically: . Also associated with compound classes: , Involved in pathways: Phosphonate and phosphinate metabolism, Biosynthesis of secondary metabolites. More specifically: . Also associated with compound classes: Anatomical Therapeutic Chemical classification, J ANTIINFECTIVES FOR SYSTEMIC USE, J ANTIVIRA…	[H]C(=O)OP(=O)(O)O, O=C(O)P(=O)(O)O, O=C(O)C(N)CO, O=C(N)NC(=O)N, O=NN(C(=O)N)C, S(SC)SC	kegg, lipidmaps	, Compounds with biological roles [BR:br08001], Lipids [LM]	, Peptides, Fatty Acyls [FA]	, Amino acids, Fatty Acids and Conjugates [FA01]	, Plantae
145.088	N-Ethylmaleimide, N-Furfurylformamide, Ectoine, L-Ectoine, (4S)-2-Methyl-1,4,5,6-tetrahydropyrimidine-4-carboxylate, Aminohydroquinone, 3-Hydroxyaminophenol, 3-Hydroxylaminophenol, 3,6-Dihydronicotinic acid, 4-Aminocatechol, 4-Amino-1,2-benzenediol, 3,4-Dihydroxyaniline	C6H7N1O2, C6H10N2O2	[M+NH4]1+, [M+H]1+	C6H11N2O2	1	C02441, C02854, C06231, C14604, C14602, C16671, C18351	Involved in pathways: . More specifically: . Also associated with compound classes:, Involved in pathways: Glycine, serine and threonine metabolism, Metabolic pathways, Microbial metabolism in diverse environments. More specifically: Ectoine biosynthesis, aspartate => ectoine. Also associated with compound classes: , Involved in pathways: Aminobenzoate degradation, Microbial metabolism in diverse…	O=C1C=CC(=O)N1CC, [H]C(=O)NCC=1OC=CC1, O=C(O)C1N=C(NCC1)C, OC1=CC=C(O)C(N)=C1, ONC=1C=CC=C(O)C1, O=C(O)C1C=NCC=C1, OC1=CC=C(N)C=C1O	kegg
145.959	S-(1,2-Dichlorovinyl)thiol, DCVT	C2H2Cl2S1	[M+NH4]1+	C2H6Cl2S1N1	1	C20318	Involved in pathways: Chemical carcinogenesis. More specifically: . Also associated with compound classes:	ClC=C(Cl)S	kegg
146.01	Formyl phosphate, Phosphonoformate, Foscarmet, Foscarnet, L-Serine, L-2-Amino-3-hydroxypropionic acid, L-3-Hydroxy-alanine, Serine, Serine, 2-Amino-3-hydroxypropionic acid, 3-Hydroxyalanine, D-Serine, 2-Amino-3-hydroxypropanoic acid	C1H3O5P1, C3H7N1O3	[M+NH4]1+, [M+K]1+	C1H7O5P1N1, C3H7N1O3K1	1	C02405, C06456, C00065, C00716, C00740, LMFA01100045	Involved in pathways: Glyoxylate and dicarboxylate metabolism, Metabolic pathways. More specifically: . Also associated with compound classes: , Involved in pathways: Phosphonate and phosphinate metabolism, Biosynthesis of secondary metabolites. More specifically: . Also associated with compound classes: Anatomical Therapeutic Chemical classification, J ANTIINFECTIVES FOR SYSTEMIC USE, J ANTIVIRA…	[H]C(=O)OP(=O)(O)O, O=C(O)P(=O)(O)O, O=C(O)C(N)CO	kegg, lipidmaps	, Compounds with biological roles [BR:br08001], Lipids [LM]	, Peptides, Fatty Acyls [FA]	, Amino acids, Fatty Acids and Conjugates [FA01]	, Plantae
146.044	5-(2-Hydroxyethyl)-4-methylthiazole, 4-Methyl-5-(2'-hydroxyethyl)-thiazole, 4-Methyl-5-(2-hydroxyethyl)thiazole, HET	C6H9N1O1S1	[M+H]1+	C6H10N1O1S1	1	C04294	Involved in pathways: Thiamine metabolism, Metabolic pathways. More specifically: . Also associated with compound classes: Phytochemical compounds, Alkaloids, Alkaloids derived from tyrosine, Thiazole alkaloids, C ---methylthiazole	OCCC=1SC=NC1C	kegg	Phytochemical compounds [BR:br08003]	Alkaloids	Alkaloids derived from tyrosine	Plantae
146.092	trans-4-Hydroxycyclohexanecarboxylate, 7-Oxoheptanoic acid, 7-Ketoheptanoic acid, 5-Amino-4-imidazolecarboxyamide, 5,6-Dihydrothymine, Dihydrothymine, 5,6-Dihydro-5-methyluracil, (R)-5,6-Dihydrothymine, (5R)-Dihydrothymine, 4-Guanidinobutanoate, 4-Guanidinobutyric acid, gamma-Amino-gamma-cyanobutanoate, 4-Amino-4-cyanobutanoic acid, alpha-Amino-gamma-cyanobutanoate, 2-Amino-4-cyanobutanoic acid, …	C7H12O3, C4H6N4O1, C5H8N2O2, C5H11N3O2	[M+H]1+, [M+NH4]1+	C7H13O3, C4H10N5O1, C5H12N3O2	1	C04404, C16590, C04051, C00906, C21028, C01035, C05715, C05717, LMFA07010921, LMFA07010933, LMFA01060011, LMFA01060012, LMFA01060013, LMFA01060014, LMFA01060015, LMFA07040002, LMFA01100037, LMFA01100038	Involved in pathways: . More specifically: . Also associated with compound classes:, Involved in pathways: Methane metabolism, Metabolic pathways, Microbial metabolism in diverse environments. More specifically: . Also associated with compound classes: Lipids, FA Fatty acyls, FA Fatty Acids and Conjugates, FA Oxo fatty acids, C -Oxoheptanoic acid, Involved in pathways: Purine metabolism, Metaboli…	O=C(O)C1CCC(O)CC1, O=CCCCCCC(=O)O, O=C(N)C=1N=CNC1N, O=C1NC(=O)C(C)CN1, O=C(O)CCCNC(=N)N, N#CC(N)CCC(=O)O, N#CCCC(N)C(=O)O, O=C(OC(C)C)C=C(O)C, O=C(OC)C(=O)C(C)CC, O=C(O)C(=O)CCCCC, O=C(O)CC(=O)CCCC, O=C(O)CCC(=O)CCC, O=C(O)CCCC(=O)CC, O=C(O)CCCCC(=O)C, O=C1OC(C)C1(O)C(C)C	kegg, lipidmaps	, Lipids [BR:br08002], Lipids [LM]	, FA Fatty acyls, Fatty Acyls [FA]	, FA01 Fatty Acids and Conjugates, Fatty Acids and Conjugates [FA01], Fatty esters [FA07]
146.9	Calcium carbonate, Precipitated calcium carbonate	C1Ca1O3	[M+K]1+	C1Ca1O3K1	1	C08129	Involved in pathways: . More specifically: . Also associated with compound classes: Anatomical Therapeutic Chemical classification, A ALIMENTARY TRACT AND METABOLISM, A DRUGS FOR ACID RELATED DISORDERS, AA ANTACIDS, AAC Calcium compounds, AAC Calcium carbonate, Calcium carbonate &lt;JP&gt;, A MINERAL SUPPLEMENTS, AA CALCIUM, AAA Calcium, AAA Calcium carbonate, Therapeutic category of drugs in Jap…	[Ca+2].O=C([O-])[O-]	kegg
147.03	Diallyl disulfide, Benzoate, Benzoic acid, Benzenecarboxylic acid, Phenylformic acid, Dracylic acid, Aromatic acid, Aromatic carboxylic acid, 4-Hydroxybenzaldehyde, p-Hydroxybenzaldehyde, 3-Hydroxybenzaldehyde, Salicylaldehyde, o-Hydroxybenzaldehyde, 2-Hydroxybenzaldehyde, Tropolone, 3,4-Dehydrothiomorpholine-3-carboxylate, Diethylene glycol, 2,2'-Oxydiethanol, 1,5-Dihydroxy-3-oxapentane	C6H10S2, C7H6O2, C5H7N1O2S1, C4H10O3	[M+H]1+, [M+Na]1+, [M+K]1+	C6H11S2, C7H6O2Na1, C5H8N1O2S1, C4H10O3K1	1	C08369, C00180, C00539, C00633, C03067, C06202, C15474, C04445, C14689	Involved in pathways: . More specifically: . Also associated with compound classes:, Involved in pathways: Phenylalanine metabolism, Benzoate degradation, Dioxin degradation, Toluene degradation, Aminobenzoate degradation, Biosynthesis of alkaloids derived from shikimate pathway, Metabolic pathways, Biosynthesis of secondary metabolites, Microbial metabolism in diverse environments, Degradation o…	S(SCC=C)CC=C, O=C(O)C=1C=CC=CC1, O=CC1=CC=C(O)C=C1, O=CC=1C=CC=C(O)C1, O=CC=1C=CC=CC1O, O=C1C=CC=CC=C1O, O=C(O)C1=NCCSC1, OCCOCCO	kegg				Plantae,
147.06	Barbiturate, Barbituric acid, Malonylurea, 1-Methylparabanic acid, Imidazolidinetrione, methyl-	C4H4N2O3	[M+NH4]1+	C4H8N3O3	1	C00813, C11116	Involved in pathways: Pyrimidine metabolism, Metabolic pathways. More specifically: . Also associated with compound classes: , Involved in pathways: . More specifically: . Also associated with compound classes:	O=C1NC(=O)CC(=O)N1, O=C1NC(=O)N(C1=O)C	kegg
148.052	5-FU, Fluorouracil, 5-Fluorouracil, 1(2H)-Phthalazinone, Phthalazin-1-one, Phthalazone	C4H3F1N2O2, C8H6N2O1	[M+NH4]1+, [M+H]1+	C4H7F1N3O2, C8H7N2O1	1	C07649, C14473	Involved in pathways: Drug metabolism - other enzymes, Bile secretion. More specifically: . Also associated with compound classes: Carcinogens, Group : Not classifiable as to its carcinogenicity to humans, Compounds, C -Fluorouracil, Anatomical Therapeutic Chemical classification, L ANTINEOPLASTIC AND IMMUNOMODULATING AGENTS, L ANTINEOPLASTIC AGENTS, LB ANTIMETABOLITES, LBC Pyrimidine analogues, …	O=C1NC=C(F)C(=O)N1, O=C1NN=CC=2C=CC=CC21	kegg	Prodrugs [br08324.html],	D00584,	D#0#0#5#8#4,
149.007	Taurine, 2-Aminoethanesulfonic acid, Aminoethylsulfonic acid	C2H7N1O3S1	[M+Na]1+	C2H7N1O3S1Na1	1	C00245	Involved in pathways: Primary bile acid biosynthesis, Taurine and hypotaurine metabolism, Sulfur metabolism, Metabolic pathways, ABC transporters, Neuroactive ligand-receptor interaction. More specifically: . Also associated with compound classes: Therapeutic category of drugs in Japan, Agents affecting nervous system and sensory organs, Agents affecting central nervous system, Miscellaneous, Tau…	O=S(=O)(O)CCN	kegg				Plantae
149.007	Taurine, 2-Aminoethanesulfonic acid, Aminoethylsulfonic acid	C2H7N1O3S1	[M+Na]1+	C2H7N1O3S1Na1	1	C00245	Involved in pathways: Primary bile acid biosynthesis, Taurine and hypotaurine metabolism, Sulfur metabolism, Metabolic pathways, ABC transporters, Neuroactive ligand-receptor interaction. More specifically: . Also associated with compound classes: Therapeutic category of drugs in Japan, Agents affecting nervous system and sensory organs, Agents affecting central nervous system, Miscellaneous, Tau…	O=S(=O)(O)CCN	kegg				Plantae
149.01	D-(1-Aminoethyl)phosphonate, D-(1-Aminoethyl)phosphonic acid, 2-Aminoethylphosphonate, (2-Aminoethyl)phosphonate, Ciliatine	C2H8N1O3P1	[M+Na]1+	C2H8N1O3P1Na1	1	C03782, C03557	Involved in pathways: . More specifically: . Also associated with compound classes:, Involved in pathways: Phosphonate and phosphinate metabolism, Metabolic pathways, Microbial metabolism in diverse environments, ABC transporters. More specifically: . Also associated with compound classes:	O=P(O)(O)C(N)C, O=P(O)(O)CCN	kegg
149.082	N-Methylhistamine, 1-Methylhistamine, 1-Methyl-4-(2-aminoethyl)imidazole, Ntau-Methylhistamine, 4-Methylhistamine, 2-Methylhistamine, 3-Methyloxindole, 1,3-Dihydro-3-methyl-2H-indol-2-one, 2-Indanone oxime, 1,3-Dihydro-2H-inden-2-one oxime	C6H11N3, C9H9N1O1	[M+Na]1+, [M+H]1+	C6H11N3Na1, C9H10N1O1	1	C05127, C17929, C17928, C02366, C14639	Involved in pathways: Histidine metabolism, Metabolic pathways. More specifically: . Also associated with compound classes: , Involved in pathways: Histamine H2/H3 receptor agonists/antagonists. More specifically: . Also associated with compound classes: Target-based classification of compounds, G Protein-coupled receptors, Rhodopsin family: amine receptors, Histamine, H-receptor, C -Methylhistam…	N1=CN(C=C1CCN)C, N1=CNC(=C1CCN)C, N=1C(=CNC1C)CCN, O=C1NC=2C=CC=CC2C1C, ON=C1CC=2C=CC=CC2C1	kegg
149.082	N-Methylhistamine, 1-Methylhistamine, 1-Methyl-4-(2-aminoethyl)imidazole, Ntau-Methylhistamine, 4-Methylhistamine, 2-Methylhistamine, 3-Methyloxindole, 1,3-Dihydro-3-methyl-2H-indol-2-one, 2-Indanone oxime, 1,3-Dihydro-2H-inden-2-one oxime, 5-Methylthiopentanaldoxime, (E)-5-(Methylthio)pentanaldoxime, 6-Methyl-3E,5-heptadien-2-one, 3E,5E-Octadien-2-one, 2,4-Dimethyl-2E,4E-hexadienal, 2,4-octadien…	C6H11N3, C9H9N1O1, C6H13N1O1S1, C8H12O1	[M+Na]1+, [M+H]1+	C6H11N3Na1, C9H10N1O1, C6H14N1O1S1, C8H12O1Na1	1	C05127, C17929, C17928, C02366, C14639, C17245, LMFA12000038, LMFA12000017, LMFA06000121, LMFA06000034, LMFA06000132, LMFA06000131, LMFA06000133, LMFA06000128, LMFA06000035	Involved in pathways: Histidine metabolism, Metabolic pathways. More specifically: . Also associated with compound classes: , Involved in pathways: Histamine H2/H3 receptor agonists/antagonists. More specifically: . Also associated with compound classes: Target-based classification of compounds, G Protein-coupled receptors, Rhodopsin family: amine receptors, Histamine, H-receptor, C -Methylhistam…	N1=CN(C=C1CCN)C, N1=CNC(=C1CCN)C, N=1C(=CNC1C)CCN, O=C1NC=2C=CC=CC2C1C, ON=C1CC=2C=CC=CC2C1, ON=CCCCCSC, O=C(C=CC=C(C)C)C, O=C(C=CC=CCC)C, [H]C(=O)C(=CC(=CC)C)C, [H]C(=O)C=CC=CCCC, [H]C(=O)C=CCCC=CC, [H]C(=O)C=CCCCC=C, [H]C(=O)CCCC=CC=C	kegg, lipidmaps	, Lipids [LM]	, Fatty Acyls [FA]	, Oxygenated hydrocarbons [FA12], Fatty aldehydes [FA06]
149.944	Formylphosphonate, Phosphonoformaldehyde, Formylphosphonic acid	C1H3O4P1	[M+K]1+	C1H3O4P1K1	1	C17943	Involved in pathways: Phosphonate and phosphinate metabolism, Biosynthesis of secondary metabolites. More specifically: . Also associated with compound classes:	O=CP(=O)(O)O	kegg
150.014	4-Hydroxyaniline, 4-Aminophenol, p-Aminophenol, 4-Aminobenzenol, 2-Aminophenol, 2-Hydroxyaniline, 2-Aminobenzenol, o-Aminophenol, Hydroxylaminobenzene, (Hydroxyamino)benzene, N-Phenylhydroxylamine, m-Aminophenol, 3-Aminophenol, 3-Hydroxyaniline	C6H7N1O1	[M+K]1+	C6H7N1O1K1	1	C02372, C01987, C02720, C05058	Involved in pathways: Aminobenzoate degradation, Microbial metabolism in diverse environments. More specifically: . Also associated with compound classes: , Involved in pathways: Tryptophan metabolism, Aminobenzoate degradation, Metabolic pathways, Microbial metabolism in diverse environments. More specifically: . Also associated with compound classes: , Involved in pathways: . More specifically:…	OC1=CC=C(N)C=C1, OC=1C=CC=CC1N, ONC=1C=CC=CC1, OC1=CC=CC(N)=C1	kegg
151.013	2,3,6-Trihydroxypyridine, 5-Hydroxypyrrole-2-carboxylate	C5H5N1O3	[M+Na]1+	C5H5N1O3Na1	1	C03458, C19721	Involved in pathways: Nicotinate and nicotinamide metabolism, Microbial metabolism in diverse environments. More specifically: . Also associated with compound classes: , Involved in pathways: . More specifically: . Also associated with compound classes:	OC=1N=C(O)C(O)=CC1, O=C(O)C1=CC=C(O)N1	kegg
151.061	Dipropyl disulfide, n-Propyl disulfide	C6H14S2	[M+H]1+	C6H15S2	1	C08373	Involved in pathways: . More specifically: . Also associated with compound classes:	S(SCCC)CCC	kegg				Plantae
151.099	5-Aminolevulinate, 5-Amino-4-oxopentanoate, 5-Amino-4-oxovaleric acid, 5-Amino-2-oxopentanoic acid, 5-Amino-2-oxopentanoate, 2-Oxo-5-amino-pentanoate, 2-Oxo-5-aminopentanoate, alpha-Keto-delta-aminopentanoate, 2-Oxo-5-aminovalerate, cis-4-Hydroxy-L-proline, L-Allohydroxyproline, Hydroxyproline, L-Hydroxyproline, trans-4-Hydroxy-L-proline, cis-4-Hydroxy-D-proline, trans-4-Hydroxy-D-proline, N-Acet…	C5H9N1O3, C5H12N2O3	[M+NH4]1+, [M+H]1+	C5H13N2O3	1	C00430, C01110, C01015, C01157, C03440, C03651, C01073, C01165, C03341, C03741, C05147, C19706, C20850, LMFA01100055, LMFA01060169, LMFA01060171, LMFA08010021	Involved in pathways: Glycine, serine and threonine metabolism, Porphyrin and chlorophyll metabolism, Biosynthesis of plant secondary metabolites, Metabolic pathways, Biosynthesis of secondary metabolites, Microbial metabolism in diverse environments, ABC transporters. More specifically: Heme biosynthesis, plants and bacteria, glutamate => heme, Siroheme biosynthesis, glutamate => siroheme, Heme …	O=C(O)CCC(=O)CN, O=C(O)C(=O)CCCN, O=C(O)C1NCC(O)C1, O=C(O)CCNC(=O)C, O=CCCC(N)C(=O)O, O=C(O)C(N)CC(=O)C, O=CC(N)CCC(=O)O, O=C(O)C1NCCC1O, O=C(O)C(N)CCCNO, O=C(O)CCCC(=O)N	kegg, lipidmaps	, Lipids [LM], Compounds with biological roles [BR:br08001]	, Fatty Acyls [FA], Peptides	, Fatty Acids and Conjugates [FA01], Amino acids, Fatty amides [FA08]	Plantae,
151.099	5-Aminolevulinate, 5-Amino-4-oxopentanoate, 5-Amino-4-oxovaleric acid, 5-Amino-2-oxopentanoic acid, 5-Amino-2-oxopentanoate, 2-Oxo-5-amino-pentanoate, 2-Oxo-5-aminopentanoate, alpha-Keto-delta-aminopentanoate, 2-Oxo-5-aminovalerate, cis-4-Hydroxy-L-proline, L-Allohydroxyproline, Hydroxyproline, L-Hydroxyproline, trans-4-Hydroxy-L-proline, cis-4-Hydroxy-D-proline, trans-4-Hydroxy-D-proline, N-Acet…	C5H9N1O3, C5H12N2O3	[M+NH4]1+, [M+H]1+	C5H13N2O3	1	C00430, C01110, C01015, C01157, C03440, C03651, C01073, C01165, C03341, C03741, C05147, C19706, C20850, LMFA01100055, LMFA01060169, LMFA01060171, LMFA08010021	Involved in pathways: Glycine, serine and threonine metabolism, Porphyrin and chlorophyll metabolism, Biosynthesis of plant secondary metabolites, Metabolic pathways, Biosynthesis of secondary metabolites, Microbial metabolism in diverse environments, ABC transporters. More specifically: Heme biosynthesis, plants and bacteria, glutamate => heme, Siroheme biosynthesis, glutamate => siroheme, Heme …	O=C(O)CCC(=O)CN, O=C(O)C(=O)CCCN, O=C(O)C1NCC(O)C1, O=C(O)CCNC(=O)C, O=CCCC(N)C(=O)O, O=C(O)C(N)CC(=O)C, O=CC(N)CCC(=O)O, O=C(O)C1NCCC1O, O=C(O)C(N)CCCNO, O=C(O)CCCC(=O)N	kegg, lipidmaps	, Lipids [LM], Compounds with biological roles [BR:br08001]	, Fatty Acyls [FA], Peptides	, Fatty Acids and Conjugates [FA01], Amino acids, Fatty amides [FA08]	Plantae,
152.059	4-Hydroxymandelonitrile, (S)-4-Hydroxymandelonitrile, 2,3-Dihydroxyindole, Dihydroxyindole, 2-Formylaminobenzaldehyde, 5,6-Dihydroxyindole, DHI, Gentianadine, 3-Hydroxyindolin-2-one, 1,3-Dihydro-3-hydroxy-2H-indol-2-one, Dioxindole, (S)-2,3,4,5-Tetrahydropyridine-2-carboxylate, Delta1-Piperideine-6-L-carboxylate, Delta1-Piperideine-2-carboxylate, 1,2-Didehydropiperidine-2-carboxylate, 1-Piperidei…	C8H7N1O2, C6H9N1O2, C8H4O2	[M+H]1+, [M+Na]1+, [M+NH4]1+	C8H8N1O2, C6H9N1O2Na1, C8H8O2N1	1	C00650, C03742, C02775, C03574, C05578, C09957, C11130, C00450, C04092, C08292, C08268, C10149, C13694, LMFA01030961	Involved in pathways: . More specifically: . Also associated with compound classes:, Involved in pathways: Cyanoamino acid metabolism, Metabolic pathways, Biosynthesis of secondary metabolites. More specifically: Cyanogenic glycoside biosynthesis, tyrosine => dhurrin. Also associated with compound classes: , Involved in pathways: Tryptophan metabolism. More specifically: . Also associated with co…	N#CC(O)C1=CC=C(O)C=C1, OC=1NC=2C=CC=CC2C1O, O=CNC=1C=CC=CC1C=O, OC1=CC=2C=CNC2C=C1O, O=C1OCCC=2C=CN=CC12, O=C1NC=2C=CC=CC2C1O, O=C(O)C1N=CCCC1, O=C(O)C1=NCCCC1, O=C(O)C(N)C1C(=C)C1, O=C(O)C1NCC=CC1, O=C(O)C1=CCCNC1, O=C(O)C1=CCNCC1, O=C(O)C#CC#CC#CC	kegg, lipidmaps	, Phytochemical compounds [BR:br08003], Lipids [LM]	, Alkaloids, Fatty Acyls [FA]	, Alkaloids derived from nicotinic acid, Fatty Acids and Conjugates [FA01]	Plantae,
153.038	6-Imino-5-oxocyclohexa-1,3-dienecarboxylate, 2-Hydroxy-4-(methylthio)butanoic acid	C7H5N1O3, C5H10O3S1	[M+H]1+	C7H6N1O3, C5H11O3S1	1	C04584, LMFA01050480	Involved in pathways: . More specifically: . Also associated with compound classes:, Systematic name: 2-hydroxy-4-(methylsulfanyl)butanoic acid. In class(es): fatty acids and conjugates, oxo fatty acids	O=C(O)C1=CC=CC(=O)C1=N, O=C(O)C(O)CCSC	kegg, lipidmaps	, Lipids [LM]	, Fatty Acyls [FA]	, Fatty Acids and Conjugates [FA01]
153.076	L-Aspartate, L-Aspartic acid, 2-Aminosuccinic acid, L-Asp, D-Aspartate, D-Aspartic acid, Aspartate, Aspartic acid, Iminodiacetate, Xylitol, Ribitol, Adonitol, L-Arabitol, L-Arabinol, L-Arabinitol, L-Lyxitol, D-Arabitol, D-Arabinitol, D-Arabinol, D-Lyxitol, D-Apiitol, 3-(Hydroxymethyl)erythritol	C4H7N1O4, C5H12O5	[M+NH4]1+, [M+H]1+	C4H11N2O4, C5H13O5	1	C00049, C00402, C16433, C19911, C00379, C00474, C00532, C01904, C01569	Involved in pathways: Arginine biosynthesis, Alanine, aspartate and glutamate metabolism, Glycine, serine and threonine metabolism, Monobactam biosynthesis, Cysteine and methionine metabolism, Lysine biosynthesis, Histidine metabolism, beta-Alanine metabolism, Cyanoamino acid metabolism, Carbon fixation in photosynthetic organisms, Nicotinate and nicotinamide metabolism, Pantothenate and CoA bios…	O=C(O)CC(N)C(=O)O, O=C(O)CNCC(=O)O, OCC(O)C(O)C(O)CO, OCC(O)C(O)(CO)CO	kegg	Compounds with biological roles [BR:br08001],	Peptides#Hormones and transmitters, Peptides, , Carbohydrates	Amino acids#Neurotransmitters, Amino acids, , Monosaccharides	Plantae,
153.114	Indan-1-ol, Cinnamyl alcohol, 3-Phenyl-2-propen-1-ol, Styrylcarbinol, (+)-Norephedrine, d-Norephedrine, Norephedrine, Phenylpropanolamine, (+-)-Phenylpropanolamine, (R*,S*)-(+-)-alpha-(1-Aminoethyl)benzenemethanol, (+-)-Norephedrine, D-Cathine, Cathine, (+)-Norpseudoephedrine, (-)-Norephedrine, l-Phenylpropanolamine, N-Methyltyramine, N-Methylphenylethanolamine, alpha-[(Methylamino)methyl]-benzyl…	C9H10O1, C9H13N1O1, C8H16O1, C6H14O1S1	[M+NH4]1+, [M+H]1+, [M+Na]1+	C9H14O1N1, C9H14N1O1, C8H16O1Na1, C6H18O1S1N1	1	C01710, C02394, C02343, C07911, C08300, C16719, C02442, C03711, C10158, C11776, C15512, C16930, C20464, C01545, C07288, C14272, C17145, LMFA05000469, LMFA05000470, LMFA05000566, LMFA01050367, LMFA05000090, LMFA05000093, LMFA05000712, LMFA12000055, LMFA12000054, LMFA05000704, LMFA05000702, LMFA05000124, LMFA05000126, LMFA05000128, LMFA05000560, LMFA05000572, LMFA12000025, LMFA12000050, LMFA1200004…	Involved in pathways: . More specifically: . Also associated with compound classes:, Involved in pathways: Biosynthesis of plant secondary metabolites, Biosynthesis of secondary metabolites. More specifically: . Also associated with compound classes: , Involved in pathways: . More specifically: . Also associated with compound classes: Anatomical Therapeutic Chemical classification, R RESPIRATORY …	OC1C=2C=CC=CC2CC1, OCC=CC=1C=CC=CC1, OC(C=1C=CC=CC1)C(N)C, OC1=CC=C(C=C1)CCNC, OC(C=1C=CC=CC1)CNC, O=C1CC2N=C(C)C1C(C)C2, OC1=CC=CC(=C1)CC(N)C, O=C(C)CC=1C=CC=CC1, OC1=CC=C(C=C1)CC=C, OC1=CC=C(C=C1)C=CC, O=CCCCCCCC, OC(C)CCC=C(C)C, OC(C=C)CCCCC, O=C(CC)CCCCC, O=C(C)CCCCCC, OC(C)CCCCC=C, OC(C=CCCCC)C, OCC=CCCCCC, OCCC=CCCCC, OCCCCC=CCC, O=C(C)C(C)CCCC, O=C(C)CCC(C)CC, O=C(C)CCCC(C)C, O=C(CC)C(C)CC…	kegg, lipidmaps	, Phytochemical compounds [BR:br08003], Lipids [LM], null	, Alkaloids, Phenylpropanoids, Fatty Acyls [FA], null	, Alkaloids derived by amination reactions, Alkaloids derived from tyrosine, Alkaloids derived from lysine, Monolignols, Fatty aldehydes [FA06], Fatty alcohols [FA05], Fatty Acids and Conjugates [FA01], null, Oxygenated hydrocarbons [FA12]	, Plantae
153.114	1-Octanal, 1-Caprylaldehyde, 1-Octylaldehyde, 1-Octaldehyde, Sulcatol, 6-Methylhept-5-en-2-ol, 6-Methyl-5-hepten-2-ol, 1-Octen-3-ol, 3-Octanone, N-Hydroxy-L-valine, R-sulcatol, S-sulcatol, (R)-Sulcatol, oct-1-en-3S-ol, oct-1-en-3-ol, (R)-oct-1-en-3-ol, 1-octen-3-ol, Octan-3-one, Octan-2-one, xi-7-Octen-2-ol, trans-3-Octen-2-ol, 2E-Octen-1-ol, 2Z-Octen-1-ol, 3Z-Octen-1-ol, (E)-3-Octen-1-ol, (Z)-5-…	C8H16O1, C5H11N1O3, C6H14O1S1	[M+Na]1+, [M+NH4]1+	C8H16O1Na1, C5H15N2O3, C6H18O1S1N1	1	C01545, C07288, C14272, C17145, C20313, LMFA05000469, LMFA05000470, LMFA05000566, LMFA01050367, LMFA05000090, LMFA05000093, LMFA05000712, LMFA12000055, LMFA12000054, LMFA05000704, LMFA05000702, LMFA05000124, LMFA05000126, LMFA05000128, LMFA05000560, LMFA05000572, LMFA12000025, LMFA12000050, LMFA12000041, LMFA12000031, LMFA12000091, LMFA12000092, LMFA12000112, LMFA12000042, LMFA12000026, LMFA12000…	Involved in pathways: . More specifically: . Also associated with compound classes: Lipids, FA Fatty acyls, FA Fatty aldehydes, C -Octanal, Involved in pathways: . More specifically: . Also associated with compound classes:, Involved in pathways: Cyanoamino acid metabolism, Metabolic pathways, Biosynthesis of secondary metabolites. More specifically: . Also associated with compound classes: , Sys…	O=CCCCCCCC, OC(C)CCC=C(C)C, OC(C=C)CCCCC, O=C(CC)CCCCC, O=C(O)C(NO)C(C)C, O=C(C)CCCCCC, OC(C)CCCCC=C, OC(C=CCCCC)C, OCC=CCCCCC, OCCC=CCCCC, OCCCCC=CCC, O=C(C)C(C)CCCC, O=C(C)CCC(C)CC, O=C(C)CCCC(C)C, O=C(CC)C(C)CCC, O=C(CC)CC(C)CC, O=C(CC)CCC(C)C, O=C(CCC)C(C)CC, O=C(CCC)CC(C)C, OC(C(=CCC)C)CC, OC(C=CC)CC(C)C, [H]C(=O)CC(C)CC(C)C, [H]C(=O)CCCCCCC, OCCC(S)CCC	kegg, lipidmaps	Lipids [LM], , null	Fatty Acyls [FA], , null	Fatty aldehydes [FA06], Fatty alcohols [FA05], , Fatty Acids and Conjugates [FA01], null, Oxygenated hydrocarbons [FA12]	Plantae,
153.966	Calcium oxalate	C2Ca1O4	[M+NH4]1+	C2Ca1O4N1H4	1	C17478	Involved in pathways: . More specifically: . Also associated with compound classes:	[Ca+2].O=C([O-])C(=O)[O-]	kegg
154.004	5-FU, Fluorouracil, 5-Fluorouracil	C4H3F1N2O2	[M+Na]1+	C4H3F1N2O2Na1	1	C07649	Involved in pathways: Drug metabolism - other enzymes, Bile secretion. More specifically: . Also associated with compound classes: Carcinogens, Group : Not classifiable as to its carcinogenicity to humans, Compounds, C -Fluorouracil, Anatomical Therapeutic Chemical classification, L ANTINEOPLASTIC AND IMMUNOMODULATING AGENTS, L ANTINEOPLASTIC AGENTS, LB ANTIMETABOLITES, LBC Pyrimidine analogues, …	O=C1NC=C(F)C(=O)N1	kegg	Prodrugs [br08324.html]	D00584	D#0#0#5#8#4
155.054	5-Aminolevulinate, 5-Amino-4-oxopentanoate, 5-Amino-4-oxovaleric acid, 5-Amino-2-oxopentanoic acid, 5-Amino-2-oxopentanoate, 2-Oxo-5-amino-pentanoate, 2-Oxo-5-aminopentanoate, alpha-Keto-delta-aminopentanoate, 2-Oxo-5-aminovalerate, cis-4-Hydroxy-L-proline, L-Allohydroxyproline, Hydroxyproline, L-Hydroxyproline, trans-4-Hydroxy-L-proline, cis-4-Hydroxy-D-proline, trans-4-Hydroxy-D-proline, N-Acet…	C5H9N1O3, C3H8N4O2, C7H7N1O3	[M+Na]1+, [M+H]1+	C5H9N1O3Na1, C3H8N4O2Na1, C7H8N1O3	1	C00430, C01110, C01015, C01157, C03440, C03651, C01073, C01165, C03341, C03741, C05147, C19706, C06381, C00632, C01270, C02518, C06669, C07138, C07555, C11343, C12115, C12107, C16235, C19270, LMFA01100055, LMFA01060169, LMFA01060171, LMFA08010021	Involved in pathways: Glycine, serine and threonine metabolism, Porphyrin and chlorophyll metabolism, Biosynthesis of plant secondary metabolites, Metabolic pathways, Biosynthesis of secondary metabolites, Microbial metabolism in diverse environments, ABC transporters. More specifically: Heme biosynthesis, plants and bacteria, glutamate => heme, Siroheme biosynthesis, glutamate => siroheme, Heme …	O=C(O)CCC(=O)CN, O=C(O)C(=O)CCCN, O=C(O)C1NCC(O)C1, O=C(O)CCNC(=O)C, O=CCCC(N)C(=O)O, O=C(O)C(N)CC(=O)C, O=CC(N)CCC(=O)O, O=C(O)C1NCCC1O, O=C(N)NCNC(=O)N, O=C(O)C=1C=CC=C(O)C1N, O=C(O)C1=CN=C(C(O)=C1)C, O=C(O)C1=CC=C(N)C=C1O, [H]C12N(C(=O)C1)C(=CC2)C(=O)O, O=C(O)C1=CC(N)=CC=C1O, O=[N+]([O-])C1=CC=C(OC)C=C1, O=C(NO)C=1C=CC=CC1O, O=C(O)C1=CC=C(O)C(N)=C1, O=C(O)C=1C=C(O)C=C(N)C1, O=C(O)C=1C=CC=CC1NO…	kegg, lipidmaps	, Lipids [LM], Compounds with biological roles [BR:br08001]	, Fatty Acyls [FA], Peptides	, Fatty Acids and Conjugates [FA01], Amino acids, Fatty amides [FA08]	Plantae,
155.098	3-Isopropylcatechol, N-Carbamoylputrescine, 4-Guanidino-1-butanol, 2-Propenyl 2,4-hexadienoate, 2,6Z-Nonadien-4-olide	C9H12O2, C5H13N3O1	[M+H]1+, [M+Na]1+	C9H13O2, C5H13N3O1Na1	1	C01014, C00436, C17146, LMFA07010740, LMFA07040019	Involved in pathways: . More specifically: . Also associated with compound classes:, Involved in pathways: Arginine and proline metabolism, Metabolic pathways. More specifically: . Also associated with compound classes: Phytochemical compounds, Amino acid related compounds, Others, Amines, C N-Carbamoylputrescine, Systematic name: prop-2-en-1-yl (2E,4E)-hexa-2,4-dienoate. In class(es): fatty acid…	OC1=CC=CC(=C1O)C(C)C, O=C(N)NCCCCN, N=C(N)NCCCCO, O=C(OCC=C)C=CC=CC, O=C1OC(C=C1)CC=CCC	kegg, lipidmaps	, Phytochemical compounds [BR:br08003], Lipids [LM]	, Amino acid related compounds, Fatty Acyls [FA]	, Others, Fatty esters [FA07]	, Plantae
155.14	N,N-Dimethyl-1,4-phenylenediamine, N,N-Dimethyl-p-phenylenediamine, p-Amino-N,N-dimethylaniline, Phenelzine	C8H12N2	[M+NH4]1+	C8H16N3	1	C04203, C07430	Involved in pathways: . More specifically: . Also associated with compound classes:, Involved in pathways: . More specifically: . Also associated with compound classes: Anatomical Therapeutic Chemical classification, N NERVOUS SYSTEM, N PSYCHOANALEPTICS, NA ANTIDEPRESSANTS, NAF Monoamine oxidase inhibitors, non-selective, NAF Phenelzine, Phenelzine, Target-based classification of drugs, Enzymes, …	NC1=CC=C(C=C1)N(C)C, NNCCC=1C=CC=CC1	kegg
155.955	Rhodanine, 2-Thioxo-4-thiazolidinone	C3H3N1O1S2	[M+Na]1+	C3H3N1O1S2Na1	1	C07280	Involved in pathways: . More specifically: . Also associated with compound classes:	O=C1NC(=S)SC1	kegg
155.988	Maleamate, Maleamic acid	C4H5N1O3	[M+K]1+	C4H5N1O3K1	1	C01596	Involved in pathways: Nicotinate and nicotinamide metabolism, Metabolic pathways, Microbial metabolism in diverse environments. More specifically: Nicotinate degradation, nicotinate => fumarate. Also associated with compound classes:	O=C(O)C=CC(=O)N	kegg
155.99	Thiamazole, Methimazole	C4H6N2S1	[M+K]1+	C4H6N2S1K1	1	C07190	Involved in pathways: . More specifically: . Also associated with compound classes: Carcinogens, Group : Not classifiable as to its carcinogenicity to humans, Compounds, C Methimazole, Anatomical Therapeutic Chemical classification, H SYSTEMIC HORMONAL PREPARATIONS, EXCL. SEX HORMONES AND INSULINS, H THYROID THERAPY, HB ANTITHYROID PREPARATIONS, HBB Sulfur-containing imidazole derivatives, HBB Th…	S=C1NC=CN1C	kegg
156.958	Dimethyl telluride, Rhodanine, 2-Thioxo-4-thiazolidinone	C2H6Te1, C3H3N1O1S2	[M+H]1+, [M+Na]1+	C2H7Te1, C3H3N1O1S2Na1	1	C02677, C07280	Involved in pathways: . More specifically: . Also associated with compound classes:	[Te](C)C, O=C1NC(=S)SC1	kegg
156.958	Dimethyl telluride, Rhodanine, 2-Thioxo-4-thiazolidinone	C2H6Te1, C3H3N1O1S2	[M+H]1+, [M+Na]1+	C2H7Te1, C3H3N1O1S2Na1	1	C02677, C07280	Involved in pathways: . More specifically: . Also associated with compound classes:	[Te](C)C, O=C1NC(=S)SC1	kegg
157.03	4-Chloroacetophenone, p-Chloroacetophenone, L-Aspartate, L-Aspartic acid, 2-Aminosuccinic acid, L-Asp, D-Aspartate, D-Aspartic acid, Aspartate, Aspartic acid, Iminodiacetate	C8H7Cl1O1, C4H7N1O4	[M+H]1+, [M+Na]1+	C8H8Cl1O1, C4H7N1O4Na1	1	C06647, C00049, C00402, C16433, C19911	Involved in pathways: . More specifically: . Also associated with compound classes:, Involved in pathways: Arginine biosynthesis, Alanine, aspartate and glutamate metabolism, Glycine, serine and threonine metabolism, Monobactam biosynthesis, Cysteine and methionine metabolism, Lysine biosynthesis, Histidine metabolism, beta-Alanine metabolism, Cyanoamino acid metabolism, Carbon fixation in photos…	O=C(C1=CC=C(Cl)C=C1)C, O=C(O)CC(N)C(=O)O, O=C(O)CNCC(=O)O	kegg	, Compounds with biological roles [BR:br08001]	, Peptides#Hormones and transmitters, Peptides	, Amino acids#Neurotransmitters, Amino acids	, Plantae
157.035	Proxan, (S)-Ureidoglycine, N-(Carboxyaminomethyl)urea	C4H8O1S2, C3H7N3O3	[M+NH4]1+, [M+Na]1+	C4H12O1S2N1, C3H7N3O3Na1	1	C19127, C02091, C06382	Involved in pathways: . More specifically: . Also associated with compound classes: Pesticides, Obsolete pesticides, Herbicides, Others, C Proxan, Involved in pathways: Purine metabolism, Metabolic pathways, Microbial metabolism in diverse environments. More specifically: . Also associated with compound classes: , Involved in pathways: . More specifically: . Also associated with compound classes:	S=C(S)OC(C)C, O=C(N)NC(N)C(=O)O, O=C(O)NCNC(=O)N	kegg
157.035	Proxan, (S)-Ureidoglycine, N-(Carboxyaminomethyl)urea	C4H8O1S2, C3H7N3O3	[M+NH4]1+, [M+Na]1+	C4H12O1S2N1, C3H7N3O3Na1	1	C19127, C02091, C06382	Involved in pathways: . More specifically: . Also associated with compound classes: Pesticides, Obsolete pesticides, Herbicides, Others, C Proxan, Involved in pathways: Purine metabolism, Metabolic pathways, Microbial metabolism in diverse environments. More specifically: . Also associated with compound classes: , Involved in pathways: . More specifically: . Also associated with compound classes:	S=C(S)OC(C)C, O=C(N)NC(N)C(=O)O, O=C(O)NCNC(=O)N	kegg
157.067	N-Hydroxy-L-valine	C5H11N1O3	[M+Na]1+	C5H11N1O3Na1	1	C20313	Involved in pathways: Cyanoamino acid metabolism, Metabolic pathways, Biosynthesis of secondary metabolites. More specifically: . Also associated with compound classes:	O=C(O)C(NO)C(C)C	kegg
157.068	N,N'-Diethylthiourea, 1,3-Diethyl-2-thiourea	C5H12N2S1	[M+Na]1+	C5H12N2S1Na1	1	C19400	Involved in pathways: . More specifically: . Also associated with compound classes: Carcinogens, Group : Not classifiable as to its carcinogenicity to humans, Compounds, C N,N'-Diethylthiourea	S=C(NCC)NCC	kegg
157.07	4-Hydroxybenzoate, Hydroxybenzoic acid, 4-Hydroxybenzoic acid, Hydroxybenzenecarboxylic acid, 3-Hydroxybenzoate, 3-Hydroxybenzoic acid, m-Hydroxybenzoic acid, Salicylate, o-Hydroxybenzoic acid, Salicylic acid, Gentisate aldehyde, 2,5-Dihydroxybenzaldehyde, Sesamol, 3,4-Dihydroxybenzaldehyde, Protocatechualdehyde, (3S,5S)-Carbapenam-3-carboxylic acid, (3S,5S)-Carbapenam-3-carboxylate, 2-Hydroxy-5-…	C7H6O3, C7H9N1O3, C7H7N1S1	[M+NH4]1+, [M+H]1+	C7H10O3N1, C7H10N1O3, C7H11N2S1	1	C00156, C00587, C00805, C05585, C10832, C16700, C17367, C18316, C19830, C19831, C16281	Involved in pathways: Ubiquinone and other terpenoid-quinone biosynthesis, Benzoate degradation, Bisphenol degradation, Toluene degradation, Aminobenzoate degradation, Folate biosynthesis, Biosynthesis of phenylpropanoids, Metabolic pathways, Biosynthesis of secondary metabolites, Microbial metabolism in diverse environments, Degradation of aromatic compounds, Benzoic acid family. More specifical…	O=C(O)C1=CC=C(O)C=C1, O=C(O)C=1C=CC=C(O)C1, O=C(O)C=1C=CC=CC1O, O=CC1=CC(O)=CC=C1O, OC1=CC=C2OCOC2=C1, O=CC1=CC=C(O)C(O)=C1, [H]C12N(C(=O)C1)C(C(=O)O)CC2, O=C1C=C(C(=O)C=C1O)C, O=C(O)C1=CC=CC(O)C1N, [H]C1(C=CCC(=O)C1N)C(=O)O, S=C(N)C=1C=CC=CC1	kegg				Plantae,
157.111	Boschnialactone, 1-tert-Butoxy-2-propanol, 1-(1,1-Dimethylethoxy)-2-propanol, Propylene glycol mono-t-buthyl ether, Methyl 2-octynoate, Allyl hexenoate, 2-nonen-4-olide, 3E-Nonen-2,5-dione, 3Z-Nonen-2,5-dione, 2-nonynoic acid, Dendryphiellic acid A, 2Z,4E-nonadienoic acid, 2,6-nonadienoic acid, 2E,6Z-nonadienoic acid, 4-nonynoic acid, 5-nonynoic acid, 5,7-nonadienoic acid, 6-nonynoic acid, 7-nony…	C9H14O2, C7H16O2	[M+H]1+, [M+Na]1+	C9H15O2, C7H16O2Na1	1	C09772, C19356, LMFA07010945, LMFA07010777, LMFA07040020, LMFA12000242, LMFA12000243, LMFA01030504, LMFA01020398, LMFA01030449, LMFA01030447, LMFA01030448, LMFA01030505, LMFA01030506, LMFA01030450, LMFA01030507, LMFA01030508, LMFA01030509, LMFA07040018, LMFA06000254	Involved in pathways: . More specifically: . Also associated with compound classes: Phytochemical compounds, Terpenoids, Monoterpenoids, Iridoids, C Boschnialactone, Involved in pathways: . More specifically: . Also associated with compound classes: Carcinogens, Group : Not classifiable as to its carcinogenicity to humans, Compounds, C -tert-Butoxy--propanol, Systematic name: methyl oct-2-ynoate.…	[H]C12CC(=O)OCC2([H])C(C)CC1, OC(C)COC(C)(C)C, O=C(C#CCCCCC)OC, O=C(OCC=C)C=CCCC, O=C1OC(C=C1)CCCCC, O=C(C=CC(=O)CCCC)C, O=C(O)C#CCCCCCC, O=C(O)C=CC=CC(C)CC, O=C(O)C=CC=CCCCC, O=C(O)C=CCCC=CCC, O=C(O)CCC#CCCCC, O=C(O)CCCC#CCCC, O=C(O)CCCC=CC=CC, O=C(O)CCCCC#CCC, O=C(O)CCCCCC#CC, O=C(O)CCCCCCC#C, O=C1OCC2CCCCC2C1, [H]C(=O)C=CC(=O)CCCCC	kegg, lipidmaps	Phytochemical compounds [BR:br08003], , Lipids [LM]	Terpenoids, , Fatty Acyls [FA]	Monoterpenoids (C10), , Fatty esters [FA07], Oxygenated hydrocarbons [FA12], Fatty Acids and Conjugates [FA01], Fatty aldehydes [FA06]	Plantae,
157.958	Oxomalonate, Oxomalonic acid, Ketomalonic acid, Mesoxalic acid	C3H2O5	[M+K]1+	C3H2O5K1	1	C00830	Involved in pathways: . More specifically: . Also associated with compound classes:	O=C(O)C(=O)C(=O)O	kegg
158	2-Hydroxy-3-oxopropane-1-sulfonate, 3-Sulfolactaldehyde, (2S)-3-Sulfolactaldehyde, 4-Chloronitrobenzene, 1-Chloro-4-nitrobenzene, 2-Chloronitrobenzene, 1-Chloro-2-nitrobenzene, 1-Chloro-3-nitrobenzene	C3H6O5S1, C6H4Cl1N1O2	[M+H]1+	C3H7O5S1, C6H5Cl1N1O2	1	C20798, C21181, C14456, C14407, C19364	Involved in pathways: . More specifically: . Also associated with compound classes:, Involved in pathways: . More specifically: . Also associated with compound classes: Carcinogens, Group : Not classifiable as to its carcinogenicity to humans, Compounds, C -Chloronitrobenzene, Involved in pathways: . More specifically: . Also associated with compound classes: Carcinogens, Group : Not classifiable…	O=CC(O)CS(=O)(=O)O, O=[N+]([O-])C1=CC=C(Cl)C=C1, O=[N+]([O-])C=1C=CC=CC1Cl, O=[N+]([O-])C=1C=CC=C(Cl)C1	kegg
158.079	3-Indoleacetonitrile, Indol-3-ylacetonitrile, Indole-3-acetonitrile, (Indol-3-yl)acetonitrile	C10H8N2	[M+H]1+	C10H9N2	1	C02938	Involved in pathways: Tryptophan metabolism, Metabolic pathways. More specifically: . Also associated with compound classes:	N#CCC1=CNC=2C=CC=CC21	kegg				Plantae
158.08	N-Monomethyl-2-aminoethylphosphonate, 2-Methylaminoethylphosphonate, WR 1065, 2-[(3-Aminopropyl)amino]ethanethiol	C3H10N1O3P1, C5H14N2S1	[M+NH4]1+, [M+Na]1+	C3H14N2O3P1, C5H14N2S1Na1	1	C05679, C07651	Involved in pathways: Phosphonate and phosphinate metabolism. More specifically: . Also associated with compound classes:, Involved in pathways: . More specifically: . Also associated with compound classes:	O=P(O)(O)CCNC, SCCNCCCN	kegg
158.14	Tropinone, 3-Tropanone, Supinidine, 1-Indolizidinone, 1-Ketooctahydroindolizine, Buformin, 1-Butylbiguanide	C8H13N1O1, C6H15N5	[M+NH4]1+, [M+H]1+	C8H17N2O1, C6H16N5	1	C00783, C10400, C16697, C07674	Involved in pathways: Tropane, piperidine and pyridine alkaloid biosynthesis, Biosynthesis of alkaloids derived from ornithine, lysine and nicotinic acid, Metabolic pathways, Biosynthesis of secondary metabolites. More specifically: . Also associated with compound classes: Phytochemical compounds, Alkaloids, Alkaloids derived from ornithine, Tropane alkaloids, C Tropinone, Involved in pathways: .…	O=C1CC2N(C)C(C1)CC2, [H]C12C(=CCN2CCC1)CO, [H]C12C(=O)CCN2CCCC1, N=C(N)NC(=N)NCCCC	kegg	Phytochemical compounds [BR:br08003],	Alkaloids,	Alkaloids derived from ornithine,	Plantae,
158.98	Sulfur mustard, Mustard gas, Iprit, (Z)-2,3-dichloroacrylic acid, 3,3-dichloroacrylic acid	C4H8Cl2S1, C3H2Cl2O2	[M+H]1+, [M+NH4]1+	C4H9Cl2S1, C3H6Cl2O2N1	1	C19164, LMFA01090072, LMFA01090073	Involved in pathways: Chemical carcinogenesis. More specifically: . Also associated with compound classes: Carcinogens, Group : Carcinogenic to humans, Compounds, C Sulfur mustard, Systematic name: 2,3-dichloro-2Z-propenoic acid. In class(es): fatty acids and conjugates, amino fatty acids, Systematic name: 3,3-dichloro-2-propenoic acid. In class(es): fatty acids and conjugates, amino fatty acids	ClCCSCCCl, O=C(O)C(Cl)=CCl, O=C(O)C=C(Cl)Cl	kegg, lipidmaps	, Lipids [LM]	, Fatty Acyls [FA]	, Fatty Acids and Conjugates [FA01]
158.983	Methylarsonate, Methylarsonic acid, MAA	C1H5As1O3	[M+NH4]1+	C1H9As1O3N1	1	C07294	Involved in pathways: . More specifically: . Also associated with compound classes: Pesticides, Herbicides, Arsenical herbicides, C Methylarsonate, Carcinogens, Group B: Possibly carcinogenic to humans, Compounds	O=[As](O)(O)C	kegg
158.983	Methylarsonate, Methylarsonic acid, MAA	C1H5As1O3	[M+NH4]1+	C1H9As1O3N1	1	C07294	Involved in pathways: . More specifically: . Also associated with compound classes: Pesticides, Herbicides, Arsenical herbicides, C Methylarsonate, Carcinogens, Group B: Possibly carcinogenic to humans, Compounds	O=[As](O)(O)C	kegg
159.02	2,5-Furandicarboxylate, Furan-2,5-dicarboxylate	C6H4O5	[M+H]1+	C6H5O5	1	C20450	Involved in pathways: Furfural degradation, Microbial metabolism in diverse environments. More specifically: . Also associated with compound classes:	O=C(O)C=1OC(=CC1)C(=O)O	kegg
159.022	L-Homocysteine, L-2-Amino-4-mercaptobutyric acid, Homocysteine, Homocysteine, 2-Amino-4-mercaptobutyric acid, S-Methyl-L-cysteine, Phenylacetonitrile, Benzyl cyanide	C4H9N1O2S1, C8H7N1	[M+Na]1+, [M+K]1+	C4H9N1O2S1Na1, C8H7N1K1	1	C00155, C05330, C22040, C16074	Involved in pathways: Cysteine and methionine metabolism, Sulfur metabolism, Metabolic pathways, Biosynthesis of secondary metabolites, Biosynthesis of amino acids, Antifolate resistance, NOD-like receptor signaling pathway. More specifically: Methionine biosynthesis, apartate => homoserine => methionine, Methionine degradation, Cysteine biosynthesis, homocysteine + serine => cysteine, Cysteine b…	O=C(O)C(N)CCS, O=C(O)C(N)CSC, N#CCC=1C=CC=CC1	kegg	Compounds with biological roles [BR:br08001],	Peptides,	Amino acids,	Plantae,
159.07	3-mercaptohexan-1-ol	C6H14O1S1	[M+Na]1+	C6H14O1S1Na1	1	LMFA05000539	Systematic name: 3-thiohexan-1-ol. In class(es): fatty acids and conjugates	OCCC(S)CCC	lipidmaps	Lipids [LM]	Fatty Acyls [FA]	Fatty alcohols [FA05]
159.099	Methylimidazoleacetic acid, Tele-methylimidazoleacetic acid, 1-Methyl-4-imidazoleacetic acid, 1-Methylimidazole-4-acetate, Methylimidazoleacetate, 4,5,6,7-Tetrahydroisoxazolo(5,4-c)pyridin-3-ol, THIP, Gaboxadol, Dihydrourocanate, Deaminohistidine, 3-(1H-Imidazol-4-yl)propanoate	C6H8N2O2	[M+NH4]1+	C6H12N3O2	1	C05828, C13693, C20522	Involved in pathways: Histidine metabolism, Metabolic pathways. More specifically: . Also associated with compound classes: , Involved in pathways: . More specifically: . Also associated with compound classes: Target-based classification of compounds, Ion channels, Cys-loop superfamily, GABA-A, GABAA-receptor, C ,,,-Tetrahydroisoxazolopyridin--ol, Target-based classification of drugs, Ligand-gate…	O=C(O)CC=1N=CN(C1)C, O=C1NOC2=C1CCNC2, O=C(O)CCC=1N=CNC1	kegg
159.951	Mercaptopyruvate, 3-Mercaptopyruvic acid, 3-Mercaptopyruvate	C3H4O3S1	[M+K]1+	C3H4O3S1K1	1	C00957	Involved in pathways: Cysteine and methionine metabolism, Metabolic pathways. More specifically: . Also associated with compound classes:	O=C(O)C(=O)CS	kegg				Plantae
159.984	Methylarsonate, Methylarsonic acid, MAA	C1H5As1O3	[M+NH4]1+	C1H9As1O3N1	1	C07294	Involved in pathways: . More specifically: . Also associated with compound classes: Pesticides, Herbicides, Arsenical herbicides, C Methylarsonate, Carcinogens, Group B: Possibly carcinogenic to humans, Compounds	O=[As](O)(O)C	kegg
159.984	3-Nitrosothiazolidine, N-Nitroso-1,3-thiazolidine	C3H6N2O1S1	[M+K]1+	C3H6N2O1S1K1	1	C11119	Involved in pathways: . More specifically: . Also associated with compound classes:	O=NN1CSCC1	kegg
160.02	L-Threonine, 2-Amino-3-hydroxybutyric acid, D-Threonine, D-2-Amino-3-hydroxybutyric acid, L-Allothreonine, L-allo-Threonine, D-Allothreonine, D-allo-Threonine, L-Homoserine, 2-Amino-4-hydroxybutyric acid, 2-Methylserine, 4-Amino-3-hydroxybutanoate, 4-Amino-3-hydroxybutanoic acid, gamma-Amino-beta-hydroxybutyric acid, GABOB, (-)-erythro-(2R,3R)-Dihydroxybutylamide, DBA, Carbamoyl phosphate, L-Homo…	C4H9N1O3, C1H4N1O5P1, C4H9N1O2S1	[M+K]1+, [M+NH4]1+, [M+Na]1+	C4H9N1O3K1, C1H8N2O5P1, C4H9N1O2S1Na1	1	C00188, C00820, C05519, C12317, C00263, C02115, C03678, C11108, C00169, C00155, C05330, C22040	Involved in pathways: Glycine, serine and threonine metabolism, Monobactam biosynthesis, Valine, leucine and isoleucine biosynthesis, Porphyrin and chlorophyll metabolism, Aminoacyl-tRNA biosynthesis, Biosynthesis of various secondary metabolites - part 3, Biosynthesis of plant secondary metabolites, Metabolic pathways, Biosynthesis of secondary metabolites, Microbial metabolism in diverse enviro…	O=C(O)C(N)C(O)C, O=C(O)C(N)CCO, O=C(O)C(N)(C)CO, O=C(O)CC(O)CN, O=C(N)C(O)C(O)C, O=C(OP(=O)(O)O)N, O=C(O)C(N)CCS, O=C(O)C(N)CSC	kegg	Compounds with biological roles [BR:br08001],	Peptides,	Amino acids,	Plantae,
160.08	4-Methylene-L-glutamine, 2-Aminomuconate semialdehyde, 2-Aminomuconate 6-semialdehyde, 6-Oxo-1,4,5,6-tetrahydronicotinate, 1,4,5,6-Tetrahydro-6-oxonicotinate, 1,4,5,6-Tetrahydro-6-oxonicotinic acid, Gentianaine, 5-Hydroxyectoine, 2-aminomuconic acid semialdehyde	C6H10N2O3, C6H7N1O3	[M+H]1+, [M+NH4]1+	C6H11N2O3	1	C01109, C03824, C04226, C09960, C16432, LMFA01060191	Involved in pathways: C5-Branched dibasic acid metabolism. More specifically: . Also associated with compound classes:, Involved in pathways: Tryptophan metabolism, Aminobenzoate degradation, Metabolic pathways, Microbial metabolism in diverse environments. More specifically: Tryptophan metabolism, tryptophan => kynurenine => 2-aminomuconate. Also associated with compound classes: , Involved in p…	O=C(N)C(=C)CC(N)C(=O)O, O=CC=CC=C(N)C(=O)O, O=C(O)C1=CNC(=O)CC1, O=C1OCCC(=O)C1=CN, O=C(O)C1N=C(NCC1O)C	kegg, lipidmaps	, Lipids [LM]	, Fatty Acyls [FA]	, Fatty Acids and Conjugates [FA01]	, Plantae
160.084	(2-Naphthyl)methanol, 2-Naphthalenemethanol, 2-Hydroxymethylnaphthalene, 1-Hydroxymethylnaphthalene, 1-Naphthalenemethanol, 4-Propylphenol, 2E,4E,6E-Nonatrienal, 2E,4E,6Z-Nonatrienal, 2E,4Z,6Z-Nonatrienal	C11H10O1, C9H12O1	[M+H]1+, [M+Na]1+	C11H11O1, C9H12O1Na1	1	C02909, C14089, C14311, LMFA06000136, LMFA06000137, LMFA06000138	Involved in pathways: Naphthalene degradation, Microbial metabolism in diverse environments, Degradation of aromatic compounds. More specifically: . Also associated with compound classes: , Involved in pathways: . More specifically: . Also associated with compound classes:, Systematic name: 2E,4E,6E-Nonatrienal. In class(es): fatty acids and conjugates, fatty esters, Systematic name: 2E,4E,6Z-Non…	OCC=1C=CC=2C=CC=CC2C1, OCC1=CC=CC=2C=CC=CC21, OC1=CC=C(C=C1)CCC, [H]C(=O)C=CC=CC=CCC	kegg, lipidmaps	, Lipids [LM]	, Fatty Acyls [FA]	, Fatty aldehydes [FA06]
160.96	Dimethyl telluride	C2H6Te1	[M+H]1+	C2H7Te1	1	C02677	Involved in pathways: . More specifically: . Also associated with compound classes:	[Te](C)C	kegg
160.961	Dimethyl telluride	C2H6Te1	[M+H]1+	C2H7Te1	1	C02677	Involved in pathways: . More specifically: . Also associated with compound classes:	[Te](C)C	kegg
161.08	Tyramine, 2-(p-Hydroxyphenyl)ethylamine, N,N-Dimethylaniline N-oxide, Phenylethanolamine, 2-Amino-1-phenylethanol, 1-(p-Hydroxyphenyl)ethylamine, 4-Hydroxy-2,6-dimethylaniline, 3,5-Dimethyl-4-aminophenol, Methyridine, para-Cresidine, p-Cresidine, meta-Cresidine, m-Cresidine, 4-Methoxy-2-methyl-benzenamine, Pentylenetetrazole, Pentetrazol, 4-Amino-5-aminomethyl-2-methylpyrimidine, Amino-HMP	C8H11N1O1, C6H10N4	[M+Na]1+	C8H11N1O1Na1, C6H10N4Na1	1	C00483, C01183, C02735, C03473, C16570, C18396, C19216, C19376, C13692, C20267	Involved in pathways: Tyrosine metabolism, Methane metabolism, Isoquinoline alkaloid biosynthesis, Biosynthesis of plant secondary metabolites, Biosynthesis of alkaloids derived from shikimate pathway, Metabolic pathways, Biosynthesis of secondary metabolites, Neuroactive ligand-receptor interaction, Protein digestion and absorption. More specifically: . Also associated with compound classes: Com…	OC1=CC=C(C=C1)CCN, [O-][N+](C=1C=CC=CC1)(C)C, OC(C=1C=CC=CC1)CN, OC1=CC=C(C=C1)C(N)C, OC=1C=C(C(N)=C(C1)C)C, N=1C=CC=CC1CCOC, O(C1=CC=C(C=C1N)C)C, O(C1=CC=C(N)C(=C1)C)C, N=1N=C2N(N1)CCCCC2, N=1C=C(C(=NC1C)N)CN	kegg	Compounds with biological roles [BR:br08001]#Phytochemical compounds [BR:br08003],	Peptides#Alkaloids,	Amines#Alkaloids derived from tyrosine,	Plantae,
161.083	4-Methylene-L-glutamine, 2-Aminomuconate semialdehyde, 2-Aminomuconate 6-semialdehyde, 6-Oxo-1,4,5,6-tetrahydronicotinate, 1,4,5,6-Tetrahydro-6-oxonicotinate, 1,4,5,6-Tetrahydro-6-oxonicotinic acid, Gentianaine, 5-Hydroxyectoine, 2-aminomuconic acid semialdehyde	C6H10N2O3, C6H7N1O3	[M+H]1+, [M+NH4]1+	C6H11N2O3	1	C01109, C03824, C04226, C09960, C16432, LMFA01060191	Involved in pathways: C5-Branched dibasic acid metabolism. More specifically: . Also associated with compound classes:, Involved in pathways: Tryptophan metabolism, Aminobenzoate degradation, Metabolic pathways, Microbial metabolism in diverse environments. More specifically: Tryptophan metabolism, tryptophan => kynurenine => 2-aminomuconate. Also associated with compound classes: , Involved in p…	O=C(N)C(=C)CC(N)C(=O)O, O=CC=CC=C(N)C(=O)O, O=C(O)C1=CNC(=O)CC1, O=C1OCCC(=O)C1=CN, O=C(O)C1N=C(NCC1O)C	kegg, lipidmaps	, Lipids [LM]	, Fatty Acyls [FA]	, Fatty Acids and Conjugates [FA01]	, Plantae
161.083	4-Methylene-L-glutamine, 2-Aminomuconate semialdehyde, 2-Aminomuconate 6-semialdehyde, 6-Oxo-1,4,5,6-tetrahydronicotinate, 1,4,5,6-Tetrahydro-6-oxonicotinate, 1,4,5,6-Tetrahydro-6-oxonicotinic acid, Gentianaine, 5-Hydroxyectoine, 2-aminomuconic acid semialdehyde	C6H10N2O3, C6H7N1O3	[M+H]1+, [M+NH4]1+	C6H11N2O3	1	C01109, C03824, C04226, C09960, C16432, LMFA01060191	Involved in pathways: C5-Branched dibasic acid metabolism. More specifically: . Also associated with compound classes:, Involved in pathways: Tryptophan metabolism, Aminobenzoate degradation, Metabolic pathways, Microbial metabolism in diverse environments. More specifically: Tryptophan metabolism, tryptophan => kynurenine => 2-aminomuconate. Also associated with compound classes: , Involved in p…	O=C(N)C(=C)CC(N)C(=O)O, O=CC=CC=C(N)C(=O)O, O=C(O)C1=CNC(=O)CC1, O=C1OCCC(=O)C1=CN, O=C(O)C1N=C(NCC1O)C	kegg, lipidmaps	, Lipids [LM]	, Fatty Acyls [FA]	, Fatty Acids and Conjugates [FA01]	, Plantae
162.085	Pimelate, Pimelic acid, Heptanedioic acid, 6-Carboxyhexanoate, (1S,3R,4S)-3,4-Dihydroxycyclohexane-1-carboxylate, 2-Propylsuccinic acid, 2-PSA, Pimelic acid, 3,3-dimethyl-glutaric acid, 3-methyl-adipic acid, Dihydro-3-hydroxy-3-(1-hydroxyethyl)-4-methylfuran-2(3H)-one	C7H12O4	[M+H]1+	C7H13O4	1	C02656, C04687, C16657, LMFA01170051, LMFA01170086, LMFA01170095, LMFA07040007	Involved in pathways: Biotin metabolism, Metabolic pathways. More specifically: Biotin biosynthesis, BioW pathway, pimelate => pimeloyl-CoA => biotin. Also associated with compound classes: Compounds with biological roles, Organic acids, Carboxylic acids, Dicarboxylic acids, C Pimelate, Lipids, FA Fatty acyls, FA Fatty Acids and Conjugates, FA Dicarboxylic acids, C Heptanedioic acid, Involved in …	O=C(O)CCCCCC(=O)O, O=C(O)C1CCC(O)C(O)C1, O=C(O)CC(C(=O)O)CCC, O=C(O)CC(C)(C)CC(=O)O, O=C(O)CCC(C)CC(=O)O, O=C1OCC(C)C1(O)C(O)C	kegg, lipidmaps	Lipids [LM],	Fatty Acyls [FA],	Fatty Acids and Conjugates [FA01], , Fatty esters [FA07]	Plantae,
162.967	Sulfoacetate, Sulfoacetic acid	C2H4O5S1	[M+Na]1+	C2H4O5S1Na1	1	C14179	Involved in pathways: Taurine and hypotaurine metabolism. More specifically: . Also associated with compound classes:	O=C(O)CS(=O)(=O)O	kegg
163.02	6-Hydroxynicotinate, 6-Hydroxynicotinic acid, 4-Nitrophenol, p-Nitrophenol, PNP, Niphen, 4-Hydroxynitrobenzene, 2-Nitrophenol, o-Nitrophenol, 3-Nitrophenol, m-Hydroxynitrobenzene, 3-Hydroxypicolinic acid, 5-chloropentanoic acid	C6H5N1O3, C5H9Cl1O2	[M+Na]1+	C6H5N1O3Na1, C5H9Cl1O2Na1	1	C01020, C00870, C01988, C14418, C18620, LMFA01090154	Involved in pathways: Nicotinate and nicotinamide metabolism, Metabolic pathways, Microbial metabolism in diverse environments. More specifically: Nicotinate degradation, nicotinate => fumarate. Also associated with compound classes: Phytochemical compounds, Alkaloids, Alkaloids derived from nicotinic acid, Pyridine alkaloids, C -Hydroxynicotinate, Involved in pathways: Aminobenzoate degradation,…	O=C(O)C1=CN=C(O)C=C1, O=[N+]([O-])C1=CC=C(O)C=C1, O=[N+]([O-])C=1C=CC=CC1O, O=[N+]([O-])C=1C=CC=C(O)C1, O=C(O)C1=NC=CC=C1O, O=C(O)CCCCCl	kegg, lipidmaps	Phytochemical compounds [BR:br08003], , Lipids [LM]	Alkaloids, , Fatty Acyls [FA]	Alkaloids derived from nicotinic acid, , Fatty Acids and Conjugates [FA01]	Plantae,
163.023	3-Aminopropanesulfonate, 3-Amino-1-propanesulfonic acid, Bis(2-chloroethyl)ether, 2,2'-Dichlorethyl ether, 1,5-Dichloro-3-oxapentane	C3H9N1O3S1, C4H8Cl2O1	[M+Na]1+, [M+NH4]1+	C3H9N1O3S1Na1, C4H12Cl2O1N1	1	C03349, C14688	Involved in pathways: . More specifically: . Also associated with compound classes: Target-based classification of compounds, Ion channels, Cys-loop superfamily, GABA-A, GABAA-receptor, C -Aminopropanesulfonate, Involved in pathways: . More specifically: . Also associated with compound classes: Carcinogens, Group : Not classifiable as to its carcinogenicity to humans, Compounds, C Bisether	O=S(=O)(O)CCCN, ClCCOCCCl	kegg
163.06	N-Formimino-L-aspartate, N-Formimidoyl-L-aspartate, Tricholomic acid, alpha-Amino-3-oxo-5-isoxazolidineacetic acid, N-Formylmaleamic acid, N-Nitrosohydroxyproline, 4-Hydroxy-1-nitroso-L-proline, (Z)-2-Methylureidoacrylate peracid, 3-Oxo-3-ureidoisobutyrate, Lichenin, Lichenan, (R)-3,3-Dimethylmalate, 3-Ethylmalate, (R)-2-Ethylmalate, 2-Hydroxyadipate, 2-Hydroxyadipic acid, 2-Dehydro-3-deoxy-L-fuc…	C5H8N2O4, C5H5N1O4, C6H10O5	[M+H]1+, [M+NH4]1+	C5H9N2O4, C6H11O5	1	C03409, C08298, C18232, C19483, C20232, C20846, C00478, C01088, C01989, C02488, C02360, C03827, C03979, C06159, C03652, C03761, C02991, C06158, C06485, C06474, C06478, C11592, C16390, C17209, C18028, C20902, LMFA08020194, LMFA01050454, LMFA01170049, LMFA01170050, LMFA01050470, LMFA01170088, LMFA01170091	Involved in pathways: Histidine metabolism, Metabolic pathways. More specifically: . Also associated with compound classes: , Involved in pathways: . More specifically: . Also associated with compound classes:, Involved in pathways: Nicotinate and nicotinamide metabolism, Metabolic pathways, Microbial metabolism in diverse environments. More specifically: Nicotinate degradation, nicotinate => fum…	O=C(O)CC(NC=N)C(=O)O, [H]C1(ONC(=O)C1)C(N)C(=O)O, O=CNC(=O)C=CC(=O)O, O=NN1CC(O)CC1C(=O)O, O=C(N)NC=C(C(=O)OO)C, O=C(N)NC(=O)C(C(=O)O)C, OC1=COC(CO)C(O)C1O, O=C(O)C(O)C(C(=O)O)(C)C, O=C(O)C(O)C(C(=O)O)CC, O=C(O)CC(O)(C(=O)O)CC, O=C(O)CCCC(O)C(=O)O, O=C(O)C(=O)CC(O)C(O)C, O=C(O)C(C)C(O)(C(=O)O)C, O=C(O)CC(O)(C)CC(=O)O, [H]C1(OC(=O)C(O)C1O)C(O)C, O=C1COC(CO)C(O)C1O, [H]C1(OCC(O)C1O)C(O)C=O, O=C(OC(…	kegg, lipidmaps	, Lipids [LM], Compounds with biological roles [BR:br08001]	, Fatty Acyls [FA], Carbohydrates	, Fatty Acids and Conjugates [FA01], Monosaccharides, Fatty amides [FA08]	, Plantae
163.13	4-Amino-1-piperidinecarboxylic acid, Adipamide	C6H12N2O2	[M+NH4]1+	C6H16N3O2	1	C16837, LMFA08010017	Involved in pathways: . More specifically: . Also associated with compound classes:, Systematic name: adipamide. In class(es): fatty acids and conjugates, n-acyl amines	O=C(O)N1CCC(N)CC1, O=C(N)CCCCC(=O)N	kegg, lipidmaps	, Lipids [LM]	, Fatty Acyls [FA]	, Fatty amides [FA08]
163.135	N6-Methyl-L-lysine, (E)-4-(Trimethylammonio)but-2-enoate, Crotono-betaine, Crotonobetaine, Stachydrine, Proline betaine, L-Proline betaine, D-Proline betaine	C7H16N2O2, C7H13N1O2	[M+H]1+, [M+NH4]1+	C7H17N2O2	1	C02728, C04114, C10172, C21514	Involved in pathways: . More specifically: . Also associated with compound classes:, Involved in pathways: ABC transporters. More specifically: . Also associated with compound classes:, Involved in pathways: . More specifically: . Also associated with compound classes: Phytochemical compounds, Alkaloids, Alkaloids derived from ornithine, Pyrrolidine alkaloids, C Stachydrine	O=C(O)C(N)CCCCNC, O=C([O-])C=CC[N+](C)(C)C, O=C([O-])C1CCC[N+]1(C)C	kegg	, Phytochemical compounds [BR:br08003]	, Alkaloids	, Alkaloids derived from ornithine	, Plantae
164.025	2-Amino-5-nitrothiazole, Aminonitrothiazole	C3H3N3O2S1	[M+NH4]1+	C3H7N4O2S1	1	C19324	Involved in pathways: . More specifically: . Also associated with compound classes: Carcinogens, Group : Not classifiable as to its carcinogenicity to humans, Compounds, C -Amino--nitrothiazole	O=[N+]([O-])C=1SC(=NC1)N	kegg
164.059	4,8-Dihydroxyquinoline, Quinoline-4,8-diol, 4,6-Dihydroxyquinoline, Quinoline-4,6-diol, Quinoline-3,4-diol, 3,4-Dihydroxyquinoline, Quinolin-2,8-diol, 3-Hydroxy-1H-quinolin-4-one, 4-Hydroxy-2-quinolone, 4-Hydroxy-2(1H)-quinolone, 2,4-Dihydroxyquinoline, Indole-3-carboxylate, Indole-3-carboxylic acid, Gabaculine, 3-Amino-2,3-dihydrobenzoic acid	C9H7N1O2, C7H9N1O2	[M+H]1+, [M+Na]1+	C9H8N1O2, C7H9N1O2Na1	1	C05637, C05639, C06330, C06342, C11503, C16716, C19837, C12110	Involved in pathways: Tryptophan metabolism. More specifically: . Also associated with compound classes:, Involved in pathways: Tryptophan metabolism, Metabolic pathways. More specifically: . Also associated with compound classes: , Involved in pathways: . More specifically: . Also associated with compound classes:, Involved in pathways: Biosynthesis of alkaloids derived from shikimate pathway. M…	OC1=CC=CC2=C(O)C=CN=C12, OC=1C=CC2=NC=CC(O)=C2C1, OC1=CN=C2C=CC=CC2=C1O, OC=1N=C2C(O)=CC=CC2=CC1, O=C1C(O)=CNC=2C=CC=CC12, O=C1C=C(O)C=2C=CC=CC2N1, O=C(O)C1=CNC=2C=CC=CC21, O=C(O)C1=CC=CC(N)C1	kegg				, Plantae
164.093	3-Methyleneoxindole, 2(1H)-Quinolinone, Quinolin-2(1H)-one, Isocarbostyril, 1(2H)-Isoquinolinone, Isoquinolin-1(2H)-one, 4-Hydroxyquinoline, Quinolin-4-ol, Quinolin-2-ol, 2-Quinolone, 2-Hydroxyquinoline, 2-Quinolinol, Indole-3-carboxaldehyde, Indole-3-carbaldehyde, 1-Ethyl-2-benzimidazolinone, 1-EBIO, 8-Hydroxyquinoline, Oxyquinoline, 4-[(E)-2-Isocyanoethenyl]phenol, Tropinone, 3-Tropanone, Supin…	C9H7N1O1, C9H10N2O1, C8H13N1O1	[M+NH4]1+, [M+H]1+, [M+Na]1+	C9H11N2O1, C8H13N1O1Na1	1	C02796, C06415, C06324, C06343, C06338, C08493, C13840, C19434, C21890, C00783, C10400, C16697	Involved in pathways: . More specifically: . Also associated with compound classes:, Involved in pathways: . More specifically: . Also associated with compound classes: Carcinogens, Group : Not classifiable as to its carcinogenicity to humans, Compounds, C -Hydroxyquinoline, Anatomical Therapeutic Chemical classification, A ALIMENTARY TRACT AND METABOLISM, A STOMATOLOGICAL PREPARATIONS, AA STOMAT…	O=C1NC=2C=CC=CC2C1=C, O=C1C=CC=2C=CC=CC2N1, O=C1NC=CC=2C=CC=CC21, OC=1C=CN=C2C=CC=CC12, OC=1N=C2C=CC=CC2=CC1, O=CC1=CNC=2C=CC=CC12, O=C1NC=2C=CC=CC2N1CC, OC=1C=CC=C2C=CC=NC12, [C-]#[N+]C=CC1=CC=C(O)C=C1, O=C1CC2N(C)C(C1)CC2, [H]C12C(=CCN2CCC1)CO, [H]C12C(=O)CCN2CCCC1	kegg	, Phytochemical compounds [BR:br08003]	, Alkaloids	, Alkaloids derived from ornithine	, Plantae
164.13	4-Amino-1-piperidinecarboxylic acid, Adipamide	C6H12N2O2	[M+NH4]1+	C6H16N3O2	1	C16837, LMFA08010017	Involved in pathways: . More specifically: . Also associated with compound classes:, Systematic name: adipamide. In class(es): fatty acids and conjugates, n-acyl amines	O=C(O)N1CCC(N)CC1, O=C(N)CCCCC(=O)N	kegg, lipidmaps	, Lipids [LM]	, Fatty Acyls [FA]	, Fatty amides [FA08]
164.95	Selenate, Selenic acid, Sulfoacetaldehyde, 2-Sulfoacetaldehyde	H2O4Se1, C2H4O4S1	[M+NH4]1+, [M+K]1+	H6O4Se1N1, C2H4O4S1K1	1	C05697, C00593	Involved in pathways: Selenocompound metabolism. More specifically: . Also associated with compound classes:, Involved in pathways: Taurine and hypotaurine metabolism, Methane metabolism, Metabolic pathways, Microbial metabolism in diverse environments. More specifically: Coenzyme M biosynthesis. Also associated with compound classes:	O=[Se](=O)(O)O, O=CCS(=O)(=O)O	kegg
164.99	Methamidophos, Dalapon, 2,2-DPA, 2,2-Dichloropropanoic acid, 3,3-dichloro-propionic acid	C2H8N1O2P1S1, C3H4Cl2O2	[M+Na]1+, [M+NH4]1+	C2H8N1O2P1S1Na1, C3H8Cl2O2N1	1	C18667, C18600, LMFA01090067	Involved in pathways: . More specifically: . Also associated with compound classes: Pesticides, Insecticides, Phosphoramido insecticides, C Methamidophos, Target-based classification of compounds, Enzymes, Hydrolases, ACHE; acetylcholinesterase, Involved in pathways: . More specifically: . Also associated with compound classes: Pesticides, Herbicides, Others, C Dalapon, Systematic name: 3,3-dichl…	O=P(OC)(SC)N, O=C(O)C(Cl)(Cl)C, O=C(O)CC(Cl)Cl	kegg, lipidmaps	, Lipids [LM]	, Fatty Acyls [FA]	, Fatty Acids and Conjugates [FA01]
164.992	D-(1-Aminoethyl)phosphonate, D-(1-Aminoethyl)phosphonic acid, 2-Aminoethylphosphonate, (2-Aminoethyl)phosphonate, Ciliatine, 5-Nitrofurfural, 5-Nitro-2-furfural, 5-Nitro-2-furaldehyde	C2H8N1O3P1, C5H3N1O4	[M+K]1+, [M+Na]1+	C2H8N1O3P1K1, C5H3N1O4Na1	1	C03782, C03557, C14281	Involved in pathways: . More specifically: . Also associated with compound classes:, Involved in pathways: Phosphonate and phosphinate metabolism, Metabolic pathways, Microbial metabolism in diverse environments, ABC transporters. More specifically: . Also associated with compound classes:	O=P(O)(O)C(N)C, O=P(O)(O)CCN, O=CC=1OC(=CC1)[N+](=O)[O-]	kegg
165.037	2-Chloro-4-hydroxy-6-amino-1,3,5-triazine, Acetylcysteine, N-Acetyl-L-cysteine, Tiopronin, (5-(but-3-en-1-yn-1-yl)thiophen-2-yl)methanol	C3H3Cl1N4O1, C5H9N1O3S1, C9H8O1S1	[M+NH4]1+, [M+H]1+	C3H7Cl1N5O1, C5H10N1O3S1, C9H9O1S1	1	C08735, C06809, C12876, LMFA12000349	Involved in pathways: Atrazine degradation, Microbial metabolism in diverse environments. More specifically: . Also associated with compound classes: , Involved in pathways: . More specifically: . Also associated with compound classes: Anatomical Therapeutic Chemical classification, R RESPIRATORY SYSTEM, R COUGH AND COLD PREPARATIONS, RC EXPECTORANTS, EXCL. COMBINATIONS WITH COUGH SUPPRESSANTS, R…	ClC=1N=C(O)N=C(N1)N, O=C(O)C(NC(=O)C)CS, O=C(O)CNC(=O)C(S)C, OCC=1SC(C#CC=C)=CC1	kegg, lipidmaps	, Lipids [LM]	, Fatty Acyls [FA]	, Oxygenated hydrocarbons [FA12]
165.076	2-Oxoglutaramate, 2-Oxoglutaramic acid, alpha-Ketoglutaramate, 2-Ketoglutaramate, 4-Oxoglutaramate, 4-Ketoglutaramate, L-Rhamnose, 6-Deoxy-L-mannose, L-Mannomethylose, L-Rhamnopyranose, 6-Deoxy-D-galactose, D-Fucose, 6-Deoxy-L-galactose, L-Fucose, D-Rhamnose, 6-Deoxy-D-mannose, D-Mannomethylose, beta-D-Fucose, beta-L-Rhamnose, beta-6-Deoxy-L-mannose, beta-L-Mannomethylose, beta-L-Rhamnopyranose, …	C5H7N1O4, C6H12O5, C6H11N3O1	[M+NH4]1+, [M+H]1+, [M+Na]1+	C5H11N2O4, C6H13O5, C6H11N3O1Na1	1	C00940, C05572, C00507, C01018, C01019, C01684, C02095, C02338, C02476, C02522, C08352, C20835, C20836, C21033, C21058, C22093, C00586, C02781, C00861, C01721, C02431, C07326, C16538, C08258, C08259, C00860, LMFA01050098	Involved in pathways: Alanine, aspartate and glutamate metabolism, Metabolic pathways. More specifically: . Also associated with compound classes: , Involved in pathways: Histidine metabolism. More specifically: . Also associated with compound classes:, Involved in pathways: Fructose and mannose metabolism, Metabolic pathways, Microbial metabolism in diverse environments. More specifically: . Als…	O=C(O)C(=O)CCC(=O)N, O=C(N)C(=O)CCC(=O)O, OC1OC(C)C(O)C(O)C1O, OCC1OC(O)CC(O)C1O, O=C(CO)C(O)C(O)C(O)C, [H]C1(OC(O)C(O)C1O)C(O)C, OCC1OCC(O)C(O)C1O, OC1CC(O)C(O)C(O)C1O, OCC(N)CC=1N=CNC1, O=C(O)CC(O)C(O)C(O)C	kegg, lipidmaps	, Compounds with biological roles [BR:br08001], Lipids [LM]	, Carbohydrates, Fatty Acyls [FA]	, Monosaccharides, Fatty Acids and Conjugates [FA01]	, Plantae
166.04	(5-(but-3-en-1-yn-1-yl)thiophen-2-yl)methanol	C9H8O1S1	[M+H]1+	C9H9O1S1	1	LMFA12000349	Systematic name: (5-(but-3-en-1-yn-1-yl)thiophen-2-yl)methanol. In class(es): fatty acids and conjugates	OCC=1SC(C#CC=C)=CC1	lipidmaps	Lipids [LM]	Fatty Acyls [FA]	Oxygenated hydrocarbons [FA12]
166.073	Thiomorpholine 3-carboxylate	C5H9N1O2S1	[M+NH4]1+	C5H13N2O2S1	1	C03901	Involved in pathways: . More specifically: . Also associated with compound classes:	O=C(O)C1NCCSC1	kegg
166.11	L-Glutamine, L-2-Aminoglutaramic acid, Glutamine, 2-Aminoglutaramic acid, D-Glutamine, D-2-Aminoglutaramic acid, 3-Ureidoisobutyrate, (R)-3-Ureidoisobutyrate, (R)-N-Carbamyl-beta-aminoisobutyrate, Isoglutamine, 4,5-Diamino-5-oxopentanoic acid, DL-Isoglutamine	C5H10N2O3	[M+NH4]1+	C5H14N3O3	1	C00064, C00303, C00819, C05100, C21029, C16673	Involved in pathways: Arginine biosynthesis, Purine metabolism, Pyrimidine metabolism, Alanine, aspartate and glutamate metabolism, D-Glutamine and D-glutamate metabolism, Glyoxylate and dicarboxylate metabolism, Nitrogen metabolism, Aminoacyl-tRNA biosynthesis, Biosynthesis of plant secondary metabolites, Metabolic pathways, Microbial metabolism in diverse environments, Biosynthesis of amino aci…	O=C(O)C(N)CCC(=O)N, O=C(N)NCC(C(=O)O)C, O=C(O)CCC(N)C(=O)N	kegg	Compounds with biological roles [BR:br08001],	Peptides,	Amino acids,	Plantae,
167.02	2-Hydroxymuconate semialdehyde, 2-Hydroxymuconic semialdehyde, 2-Hydroxymuconate-6-semialdehyde, cis,cis-Muconate, cis,cis-Hexadienedioate, cis,cis-2,4-Hexadienedioic acid, cis,trans-Hexadienedioate, 2-Oxo-2,3-dihydrofuran-5-acetate, 3-Oxoadipate enol-lactone, 4,5-Dihydro-5-oxofuran-2-acetate, 5-Oxo-4,5-dihydrofuran-2-acetate, 1,2,3,5-Tetrahydroxybenzene, 2,5-Dihydro-5-oxofuran-2-acetate, 2-Oxo-2…	C6H6O4	[M+Na]1+	C6H6O4Na1	1	C00682, C02480, C03647, C03586, C03743, C04105, C14610, C06603, C14516, C20448, C20900, LMFA01170077, LMFA01170124, LMFA01030927, LMFA01030926, LMFA01030970	Involved in pathways: Chlorocyclohexane and chlorobenzene degradation, Benzoate degradation, Metabolic pathways, Microbial metabolism in diverse environments, Degradation of aromatic compounds. More specifically: Catechol meta-cleavage, catechol => acetyl-CoA / 4-methylcatechol => propanoyl-CoA. Also associated with compound classes: , Involved in pathways: Benzoate degradation, Metabolic pathway…	O=CC=CC=C(O)C(=O)O, O=C(O)C=CC=CC(=O)O, O=C(O)CC=1OC(=O)CC1, OC=1C=C(O)C(O)=C(O)C1, O=C1OC(C=C1)CC(=O)O, O=CC=C(O)C=CC(=O)O, O=C1C=C(OC=C1O)CO, O=C(O)C=1OC(=CC1)CO, O=CC=1OC(=CC1)C(O)O, [H]C(=O)C=CC=C(O)C(=O)O, [H]C(=O)C([H])=C([H])C([H])=C(O)C(=O)O	kegg, lipidmaps	, Lipids [LM]	, Fatty Acyls [FA]	, Fatty Acids and Conjugates [FA01]	, Plantae
167.13	Fagomine, N-Hydroxy-L-isoleucine, (4S)-4-Hydroxy-L-isoleucine, Hydroxyisoleucine, (2R,3R,4R)-2-Amino-4-hydroxy-3-methylpentanoic acid	C6H13N1O3	[M+NH4]1+	C6H17N2O3	1	C10144, C20310, C20802, LMFA01050440	Involved in pathways: . More specifically: . Also associated with compound classes: Phytochemical compounds, Alkaloids, Alkaloids derived from lysine, Piperidine alkaloids, C Fagomine, Involved in pathways: Cyanoamino acid metabolism, Biosynthesis of secondary metabolites. More specifically: . Also associated with compound classes: , Involved in pathways: . More specifically: . Also associated wi…	OCC1NCCC(O)C1O, O=C(O)C(NO)C(C)CC, O=C(O)C(N)C(C)C(O)C	kegg, lipidmaps	Phytochemical compounds [BR:br08003], , Lipids [LM]	Alkaloids, , Fatty Acyls [FA]	Alkaloids derived from lysine, , Fatty Acids and Conjugates [FA01]	Plantae,
169.027	2-Hydroxy-3-chloropenta-2,4-dienoate	C5H5Cl1O3	[M+NH4]1+	C5H9Cl1O3N1	1	C11353	Involved in pathways: Dioxin degradation, Degradation of aromatic compounds. More specifically: . Also associated with compound classes:	O=C(O)C(O)=C(Cl)C=C	kegg
169.112	Octylamine, N-Octylamine, Monoctylamine	C8H19N1	[M+K]1+	C8H19N1K1	1	C01740	Involved in pathways: . More specifically: . Also associated with compound classes:	NCCCCCCCC	kegg
170.002	Deisopropyldeethylatrazine	C3H4Cl1N5	[M+Na]1+	C3H4Cl1N5Na1	1	C06560	Involved in pathways: Atrazine degradation, Microbial metabolism in diverse environments. More specifically: . Also associated with compound classes:	ClC=1N=C(N=C(N1)N)N	kegg
170.082	Hypotaurocyamine, Agmatine, (4-Aminobutyl) guanidine, alpha-Fluoro-beta-ureidopropionic acid, 2-Fluoro-3-ureidopropionic acid	C3H9N3O2S1, C5H14N4, C4H7F1N2O3	[M+NH4]1+, [M+K]1+	C3H13N4O2S1, C5H14N4K1, C4H11F1N3O3	1	C02419, C00179, C16631	Involved in pathways: . More specifically: . Also associated with compound classes:, Involved in pathways: Arginine and proline metabolism, Metabolic pathways. More specifically: Polyamine biosynthesis, arginine => agmatine => putrescine => spermidine. Also associated with compound classes: Phytochemical compounds, Amino acid related compounds, Others, Amines, C Agmatine, Target-based classificat…	O=S(O)CCNC(=N)N, N=C(N)NCCCCN, O=C(N)NCC(F)C(=O)O	kegg	, Phytochemical compounds [BR:br08003]	, Amino acid related compounds	, Others	, Plantae
170.082	Hypotaurocyamine, Agmatine, (4-Aminobutyl) guanidine, alpha-Fluoro-beta-ureidopropionic acid, 2-Fluoro-3-ureidopropionic acid, beta-Carboline, Norharman	C3H9N3O2S1, C5H14N4, C4H7F1N2O3, C11H8N2	[M+NH4]1+, [M+K]1+, [M+H]1+	C3H13N4O2S1, C5H14N4K1, C4H11F1N3O3, C11H9N2	1	C02419, C00179, C16631, C20157	Involved in pathways: . More specifically: . Also associated with compound classes:, Involved in pathways: Arginine and proline metabolism, Metabolic pathways. More specifically: Polyamine biosynthesis, arginine => agmatine => putrescine => spermidine. Also associated with compound classes: Phytochemical compounds, Amino acid related compounds, Others, Amines, C Agmatine, Target-based classificat…	O=S(O)CCNC(=N)N, N=C(N)NCCCCN, O=C(N)NCC(F)C(=O)O, N=1C=CC2=C(C1)NC=3C=CC=CC32	kegg	, Phytochemical compounds [BR:br08003]	, Amino acid related compounds	, Others	, Plantae
170.145	(-)-Carvone, (4R)-Carvone, (+)-(S)-Carvone, Carvol, (+)-Carvone, Carvone, Piperitenone, Isopiperitenone, (-)-Isopiperitenone, (-)-(4R)-Isopiperitenone, Perillyl aldehyde, Perillaldehyde, (+)-Sabinone, p-Cumic alcohol, 4-Isopropylbenzyl alcohol, Pinocarvone, Chrysanthenone, (-)-Chrysanthenone, (+)-Chrysanthenone, Verbenone, Thymol, Carvacrol, Umbellulone, (-)-Umbellulone, Myrtenal, 4-tert-Butylphe…	C10H14O1	[M+NH4]1+	C10H18O1N1	1	C01767, C11383, C01951, C02289, C02485, C02576, C01868, C06576, C09884, C09843, C11394, C09913, C09908, C09840, C09911, C11939, C14200, C14139, C14188, C14130, C14138, C14741, C14464, C16955, C17062, C20944, LMPR0102090007, LMPR0102090056, LMPR0102090009, LMPR0102090010, LMPR0102090023, LMPR0102090029, LMPR0102090017, LMPR0102120023, LMPR0102080001, LMFA05000629, LMPR0102120049, LMFA06000060	Involved in pathways: Monoterpenoid biosynthesis, Limonene and pinene degradation, Biosynthesis of secondary metabolites. More specifically: . Also associated with compound classes: Lipids, PR Prenol lipids, PR Isoprenoids, PR C isoprenoids, PR Menthane monoterpenoids, C -Carvone, Phytochemical compounds, Terpenoids, Monoterpenoids, Cyclic monoterpenes, Major components of natural products, Essen…	O=C1C(=CCC(C(=C)C)C1)C, O=C1C=C(C)CCC1=C(C)C, O=C1C=C(C)CCC1C(=C)C, O=CC1=CCC(C(=C)C)CC1, [H]C12C(=C)C(=O)CC2(C1)C(C)C, OCC1=CC=C(C=C1)C(C)C, O=C1C(=C)C2CC(C1)C2(C)C, O=C1C2C(=CCC1C2(C)C)C, O=C1C=C(C)C2CC1C2(C)C, OC1=CC(=CC=C1C(C)C)C, OC1=CC(=CC=C1C)C(C)C, [H]C12C(=CC(=O)C2(C1)C(C)C)C, O=CC1=CCC2CC1C2(C)C, OC1=CC=C(C=C1)C(C)(C)C, OC1=CC=C(C=C1)C(C)CC, OC1=CC=CC(=C1)C(C)(C)C, OC=1C=CC=CC1C(C)(C)C,…	kegg, lipidmaps	Lipids [LM], Lipids [BR:br08002]#Phytochemical compounds [BR:br08003], Phytochemical compounds [BR:br08003],	Prenol Lipids [PR], PR Prenol lipids#Terpenoids, Terpenoids, , Fatty Acyls [FA]	Isoprenoids [PR01], PR01 Isoprenoids#Monoterpenoids (C10), Monoterpenoids (C10), , Carotenoids and apocarotenoids, Fatty alcohols [FA05], Fatty aldehydes [FA06]	Plantae,
170.98	5-FU, Fluorouracil, 5-Fluorouracil	C4H3F1N2O2	[M+K]1+	C4H3F1N2O2K1	1	C07649	Involved in pathways: Drug metabolism - other enzymes, Bile secretion. More specifically: . Also associated with compound classes: Carcinogens, Group : Not classifiable as to its carcinogenicity to humans, Compounds, C -Fluorouracil, Anatomical Therapeutic Chemical classification, L ANTINEOPLASTIC AND IMMUNOMODULATING AGENTS, L ANTINEOPLASTIC AGENTS, LB ANTIMETABOLITES, LBC Pyrimidine analogues, …	O=C1NC=C(F)C(=O)N1	kegg	Prodrugs [br08324.html]	D00584	D#0#0#5#8#4
170.98	Oxalureate, Oxaluric acid, Monooxalylurea, Oxalurate, N-Carbamoyl-2-oxoglycine	C3H4N2O4	[M+K]1+	C3H4N2O4K1	1	C00802	Involved in pathways: Purine metabolism, Metabolic pathways, Microbial metabolism in diverse environments. More specifically: . Also associated with compound classes:	O=C(O)C(=O)NC(=O)N	kegg
171.008	3,4-Dehydrothiomorpholine-3-carboxylate, ZAPA, (Z)-3-((Aminoiminomethyl)thio)-2-propenoic acid	C5H7N1O2S1, C4H6N2O2S1	[M+Na]1+	C5H7N1O2S1Na1, C4H6N2O2S1Na1	1	C04445, C13695	Involved in pathways: . More specifically: . Also associated with compound classes:	O=C(O)C1=NCCSC1, O=C(O)C=CSC(=N)N	kegg
171.04	Urate, Uric acid, Tolylacetonitrile, o-Tolylacetonitrile, o-Methylbenzyl cyanide, 2-Methylbezeneacetonitrile, 4-Chloroacetanilide, o-Chloroacetanilide, 2'-Chloroacetanilide, N-(2-Chlorophenyl)acetamide	C5H4N4O3, C9H9N1, C8H8Cl1N1O1	[M+H]1+, [M+K]1+	C5H5N4O3, C9H9N1K1, C8H9Cl1N1O1	1	C00366, C02596, C14494, C14619	Involved in pathways: Purine metabolism, Metabolic pathways, Microbial metabolism in diverse environments, Bile secretion. More specifically: Purine degradation, xanthine => urea. Also associated with compound classes: , Involved in pathways: . More specifically: . Also associated with compound classes:	O=C1NC(=O)C=2NC(=O)NC2N1, N#CCC=1C=CC=CC1C, O=C(NC1=CC=C(Cl)C=C1)C, O=C(NC=1C=CC=CC1Cl)C	kegg				Plantae,
171.043	Taurocyamine, Tolylacetonitrile, o-Tolylacetonitrile, o-Methylbenzyl cyanide, 2-Methylbezeneacetonitrile, 4-Chloroacetanilide, o-Chloroacetanilide, 2'-Chloroacetanilide, N-(2-Chlorophenyl)acetamide, 3-Sulfino-L-alanine, L-Cysteinesulfinic acid, 3-Sulphino-L-alanine, 3-Sulfinoalanine	C3H9N3O3S1, C9H9N1, C8H8Cl1N1O1, C3H7N1O4S1	[M+H]1+, [M+K]1+, [M+NH4]1+	C3H10N3O3S1, C9H9N1K1, C8H9Cl1N1O1, C3H11N2O4S1	1	C01959, C02596, C14494, C14619, C00606	Involved in pathways: Taurine and hypotaurine metabolism. More specifically: . Also associated with compound classes:, Involved in pathways: . More specifically: . Also associated with compound classes:, Involved in pathways: Cysteine and methionine metabolism, Taurine and hypotaurine metabolism, Metabolic pathways. More specifically: . Also associated with compound classes: Compounds with biolog…	O=S(=O)(O)CCNC(=N)N, N#CCC=1C=CC=CC1C, O=C(NC1=CC=C(Cl)C=C1)C, O=C(NC=1C=CC=CC1Cl)C, O=C(O)C(N)CS(=O)O	kegg	, Compounds with biological roles [BR:br08001]	, Peptides	, Amino acids
171.088	Guanine, 2-Amino-6-hydroxypurine, MTIC, N-Isopropylammelide, 1,4-Diamino-2-nitrobenzene, 1,2-Diamino-4-nitrobenzene, 2-hydroxy enanthoic acid, 6-hydroxy-heptanoic acid, 6R-hydroxy-heptanoic acid, omega-hydroxy enanthoic acid, Methyl DL-Leucate, (+/-)-Ethyl 2-hydroxy-2-methylbutyrate, 4-hydroxy enanthoic acid, delta-hydroxy enanthoic acid	C5H5N5O1, C5H8N6O1, C6H10N4O2, C6H7N3O2, C7H14O3	[M+NH4]1+, [M+H]1+, [M+Na]1+	C5H9N6O1, C6H11N4O2, C7H14O3Na1	1	C00242, C16250, C06553, C19385, C19384, LMFA01050016, LMFA01050225, LMFA01050261, LMFA01050019, LMFA07010959, LMFA07010693, LMFA01050017, LMFA01050018	Involved in pathways: Purine metabolism, Metabolic pathways. More specifically: . Also associated with compound classes: Compounds with biological roles, Nucleic acids, Bases, Purines, C Guanine, Involved in pathways: Antineoplastics - alkylating agents. More specifically: . Also associated with compound classes:, Involved in pathways: Atrazine degradation, Metabolic pathways, Microbial metabolis…	O=C1NC(=NC=2NC=NC12)N, O=C(N)C=1N=CNC1N=NNC, OC=1N=C(O)N=C(N1)NC(C)C, O=[N+]([O-])C1=CC(N)=CC=C1N, O=[N+]([O-])C1=CC=C(N)C(N)=C1, O=C(O)C(O)CCCCC, O=C(O)CCCCC(O)C, O=C(O)CCCCCCO, O=C(OC)C(O)CC(C)C, O=C(OCC)C(O)(C)CC, O=C(O)CCC(O)CCC, O=C(O)CCCC(O)CC	kegg, lipidmaps	Compounds with biological roles [BR:br08001], , Lipids [LM]	Nucleic acids, , Fatty Acyls [FA]	Bases, , Fatty Acids and Conjugates [FA01], Fatty esters [FA07]
171.09	Guanine, 2-Amino-6-hydroxypurine, MTIC, (3,4-Dimethoxyphenyl)methanol, Veratryl alcohol, 3,4-Dimethoxybenzyl alcohol, (3,4-Dimethoxyphenyl)methanol radical, 2-Furanylmethyl butanoate, 2-hydroxy enanthoic acid, 6-hydroxy-heptanoic acid, 6R-hydroxy-heptanoic acid, omega-hydroxy enanthoic acid, Methyl DL-Leucate, (+/-)-Ethyl 2-hydroxy-2-methylbutyrate, 4-hydroxy enanthoic acid, delta-hydroxy enantho…	C5H5N5O1, C5H8N6O1, C9H12O3, C7H14O3	[M+NH4]1+, [M+H]1+, [M+Na]1+	C5H9N6O1, C9H13O3, C7H14O3Na1	1	C00242, C16250, C21420, C21421, LMFA07010714, LMFA01050016, LMFA01050225, LMFA01050261, LMFA01050019, LMFA07010959, LMFA07010693, LMFA01050017, LMFA01050018	Involved in pathways: Purine metabolism, Metabolic pathways. More specifically: . Also associated with compound classes: Compounds with biological roles, Nucleic acids, Bases, Purines, C Guanine, Involved in pathways: Antineoplastics - alkylating agents. More specifically: . Also associated with compound classes:, Involved in pathways: . More specifically: . Also associated with compound classes:…	O=C1NC(=NC=2NC=NC12)N, O=C(N)C=1N=CNC1N=NNC, OCC1=CC=C(OC)C(OC)=C1, O=C(OCC=1OC=CC1)CCC, O=C(O)C(O)CCCCC, O=C(O)CCCCC(O)C, O=C(O)CCCCCCO, O=C(OC)C(O)CC(C)C, O=C(OCC)C(O)(C)CC, O=C(O)CCC(O)CCC, O=C(O)CCCC(O)CC	kegg, lipidmaps	Compounds with biological roles [BR:br08001], , Lipids [LM]	Nucleic acids, , Fatty Acyls [FA]	Bases, , Fatty esters [FA07], Fatty Acids and Conjugates [FA01]
172.006	Asparagusate, Asparagusic acid	C4H6O2S2	[M+NH4]1+	C4H10O2S2N1	1	C01892	Involved in pathways: . More specifically: . Also associated with compound classes:	O=C(O)C1CSSC1	kegg				Plantae
172.087	Agmatine, (4-Aminobutyl) guanidine, 2-Hydroxybiphenyl, Orthophenyl phenol, 2-Biphenylol, 2-Phenylphenol, 3-Hydroxybiphenyl, 3-Phenylphenol, 4-Hydroxybiphenyl, 4-Phenylphenol	C5H14N4, C12H10O1	[M+K]1+, [M+H]1+	C5H14N4K1, C12H11O1	1	C00179, C02499, C14342, C14224	Involved in pathways: Arginine and proline metabolism, Metabolic pathways. More specifically: Polyamine biosynthesis, arginine => agmatine => putrescine => spermidine. Also associated with compound classes: Phytochemical compounds, Amino acid related compounds, Others, Amines, C Agmatine, Target-based classification of compounds, G Protein-coupled receptors, Rhodopsin family: amine receptors, Adr…	N=C(N)NCCCCN, OC=1C=CC=CC1C=2C=CC=CC2, OC1=CC=CC(=C1)C=2C=CC=CC2, OC=1C=CC(=CC1)C=2C=CC=CC2	kegg	Phytochemical compounds [BR:br08003],	Amino acid related compounds,	Others,	Plantae,
172.121	4-(beta-Acetylaminoethyl)imidazole, N-Acetylhistamine, 2,4-Diamino-6-hydroxylaminotoluene	C7H11N3O1	[M+NH4]1+	C7H15N4O1	1	C05135, C16399	Involved in pathways: Histidine metabolism. More specifically: . Also associated with compound classes:, Involved in pathways: Nitrotoluene degradation, Microbial metabolism in diverse environments. More specifically: . Also associated with compound classes:	O=C(NCCC=1N=CNC1)C, ONC=1C=C(N)C=C(N)C1C	kegg
172.155	Pseudopelletierine	C9H15N1O1	[M+NH4]1+	C9H19N2O1	1	C10865	Involved in pathways: Tropane, piperidine and pyridine alkaloid biosynthesis, Biosynthesis of alkaloids derived from ornithine, lysine and nicotinic acid, Biosynthesis of secondary metabolites. More specifically: . Also associated with compound classes: Phytochemical compounds, Alkaloids, Alkaloids derived from lysine, Piperidine alkaloids, C Pseudopelletierine	O=C1CC2N(C)C(C1)CCC2	kegg	Phytochemical compounds [BR:br08003]	Alkaloids	Alkaloids derived from lysine	Plantae
172.926	Rhodanine, 2-Thioxo-4-thiazolidinone	C3H3N1O1S2	[M+K]1+	C3H3N1O1S2K1	1	C07280	Involved in pathways: . More specifically: . Also associated with compound classes:	O=C1NC(=S)SC1	kegg
172.93	Bromochloroacetonitrile	C2H1Br1Cl1N1	[M+NH4]1+	C2H5Br1Cl1N2	1	C19353	Involved in pathways: . More specifically: . Also associated with compound classes: Carcinogens, Group : Not classifiable as to its carcinogenicity to humans, Compounds, C Bromochloroacetonitrile	N#CC(Cl)Br	kegg
172.96	4-Bromophenol, Bromobenzene-2,3-oxide, Bromobenzene-2,3-epoxide, Bromobenzene-3,4-oxide, Bromobenzene-3,4-epoxide, 2-Bromophenol, o-Bromophenol	C6H5Br1O1	[M+H]1+	C6H6Br1O1	1	C14453, C14840, C14839, C14841	Involved in pathways: Metabolism of xenobiotics by cytochrome P450. More specifically: . Also associated with compound classes:	BrC1=CC=C(O)C=C1, BrC1=CC=CC2OC12, BrC=1C=CC2OC2C1, BrC=1C=CC=CC1O	kegg
172.995	5,6-Dihydro-5-fluorouracil, 5-Fluorodihydrouracil, Calcium L-aspartate	C4H5F1N2O2, C4H5Ca1N1O4	[M+K]1+, [M+H]1+	C4H5F1N2O2K1, C4H6Ca1N1O4	1	C16630, C13058	Involved in pathways: Drug metabolism - other enzymes. More specifically: . Also associated with compound classes:, Involved in pathways: . More specifically: . Also associated with compound classes:	O=C1NC(=O)C(F)CN1, [Ca+2].O=C([O-])CC(N)C(=O)[O-]	kegg
172.995	Calcium L-aspartate, (S)-Ureidoglycolate, (-)-Ureidoglycolate, (R)-Ureidoglycolate, (+)-Ureidoglycolate, (+)-Ureidoglycolic acid	C4H5Ca1N1O4, C3H6N2O4	[M+H]1+, [M+K]1+	C4H6Ca1N1O4, C3H6N2O4K1	1	C13058, C00603, C02766	Involved in pathways: . More specifically: . Also associated with compound classes:, Involved in pathways: Purine metabolism, Metabolic pathways, Microbial metabolism in diverse environments. More specifically: . Also associated with compound classes:	[Ca+2].O=C([O-])CC(N)C(=O)[O-], O=C(O)C(O)NC(=O)N	kegg				, Plantae
173	Glycerone sulfate, Dihydroxyacetone sulfate, (S)-2-O-Sulfolactate, (R)-2-O-Sulfolactate, (S)-3-Sulfolactate, (2S)-3-Sulfolactate, (2R)-3-Sulfolactate, (R)-3-Sulfolactate, 3-Sulfolactate, 6E-Octene-2,4-diynoic acid, 6Z-Octene-2,4-diynoic acid	C3H6O6S1, C8H6O2	[M+H]1+, [M+K]1+	C3H7O6S1, C8H6O2K1	1	C02543, C02914, C17205, C11499, C11537, C16069, LMFA01030743, LMFA01030744	Involved in pathways: . More specifically: . Also associated with compound classes:, Involved in pathways: Cysteine and methionine metabolism, Metabolic pathways. More specifically: . Also associated with compound classes: , Involved in pathways: Cysteine and methionine metabolism, Methane metabolism, Metabolic pathways, Microbial metabolism in diverse environments. More specifically: Coenzyme M …	O=C(CO)COS(=O)(=O)O, O=C(O)C(OS(=O)(=O)O)C, O=C(O)C(O)CS(=O)(=O)O, O=C(O)C#CC#CC=CC	kegg, lipidmaps	, Lipids [LM]	, Fatty Acyls [FA]	, Fatty Acids and Conjugates [FA01]
173.06	Indole-3-carbonyl nitrile, 2-(1H-Indole-3-yl)-2-oxoacetonitrile, Menadione, Vitamin K3, 2-Methyl-1,4-naphthoquinone, Dehydromatricaria ester, (E)-2-Decene-4,6,8-triynoic acid methyl ester, (Z)-2-Decene-4,6,8-triynoic acid methylester, 1-Hydroxy-2-naphthaldehyde, 1-Naphthoic acid, 1-Carboxynaphthalene, alpha-Naphthoic acid, 2-Naphthoic acid, 2-Naphthalenecarboxylic acid, beta-Naphthoic acid, L-Orn…	C10H6N2O1, C11H8O2, C5H12N2O2, C6H13N1O1S1	[M+H]1+, [M+K]1+, [M+Na]1+	C10H7N2O1, C11H9O2, C5H12N2O2K1, C6H13N1O1S1Na1	1	C22015, C05377, C08446, C08774, C11427, C14091, C14101, C00077, C00515, C01602, C03943, C17245, LMFA07010935, LMFA01031044, LMFA01030753, LMFA01030754, LMFA01100057	Involved in pathways: . More specifically: . Also associated with compound classes:, Involved in pathways: Vitamin digestion and absorption. More specifically: . Also associated with compound classes: Lipids, PR Prenol lipids, PR Quinones and hydroquinones, PR Vitamin K, C Menadione, Anatomical Therapeutic Chemical classification, B BLOOD AND BLOOD FORMING ORGANS, B ANTIHEMORRHAGICS, BB VITAMIN K…	N#CC(=O)C1=CNC=2C=CC=CC21, O=C1C=C(C(=O)C=2C=CC=CC12)C, O=C(OC)C=CC#CC#CC#CC, O=CC=1C=CC=2C=CC=CC2C1O, O=C(O)C1=CC=CC=2C=CC=CC21, O=C(O)C=1C=CC=2C=CC=CC2C1, O=C(O)C(N)CCCN, O=C(O)C(N)CC(N)C, ON=CCCCCSC, O=C(O)CC=CC#CC#CC=C=C, O=C(O)CC=CC#CC#CCC#C, O=C(O)CCC=CC#CC#CC#C	kegg, lipidmaps	, Lipids [BR:br08002], Lipids [LM], Compounds with biological roles [BR:br08001]	, PR Prenol lipids, Fatty Acyls [FA], Peptides	, PR02 Quinones and hydroquinones, Fatty esters [FA07], Amino acids, Fatty Acids and Conjugates [FA01]	, Plantae
173.065	N,N-Dihydroxy-L-valine, 4-Amino-4-deoxy-L-arabinose, L-Ara4N, 2,5-Dihydroxybenzoate, 2,5-Dihydroxybenzoic acid, Gentisic acid, Hydroquinonecarboxylic acid, Gentisate, 3,4-Dihydroxybenzoate, 3,4-Dihydroxybenzoic acid, Protocatechuate, Protocatechuic acid, 2,3-Dihydroxybenzoate, 2,3-Dihydroxybenzoic acid, 2,3,4,5-Tetrahydrodipicolinate, Delta1-Piperidine-2,6-dicarboxylate, L-2,3,4,5-Tetrahydrodipic…	C5H11N1O4, C7H6O4, C7H9N1O4	[M+Na]1+, [M+NH4]1+, [M+H]1+	C5H11N1O4Na1, C7H10O4N1, C7H10N1O4	1	C20314, C20931, C00628, C00230, C00196, C03972, C12108, C16748, C17356, C21298, C21249	Involved in pathways: Cyanoamino acid metabolism, Metabolic pathways, Biosynthesis of secondary metabolites. More specifically: . Also associated with compound classes: , Involved in pathways: Cationic antimicrobial peptide (CAMP) resistance. More specifically: . Also associated with compound classes:, Involved in pathways: Tyrosine metabolism, Benzoate degradation, Naphthalene degradation, Metab…	O=C(O)C(N(O)O)C(C)C, OC1OCC(N)C(O)C1O, O=C(O)C1=CC(O)=CC=C1O, O=C(O)C1=CC=C(O)C(O)=C1, O=C(O)C=1C=CC=C(O)C1O, O=C(O)C1=NC(C(=O)O)CCC1, O=C(O)C1=CC(=O)C(O)C(N)C1, O=C1OC2=CCOC(O)C2=C1, [H]C(=O)OCC1OC2([H])N(C(=O)C2)C1, O=C(O)C=1C(O)=CC=CC1O, O=C1C=C(N)C(O)C2OC12CO	kegg	, Natural toxins [BR:br08009]	, Fungal toxins	, Mycotoxins	, Plantae
173.065	2,5-Dihydroxybenzoate, 2,5-Dihydroxybenzoic acid, Gentisic acid, Hydroquinonecarboxylic acid, Gentisate, 3,4-Dihydroxybenzoate, 3,4-Dihydroxybenzoic acid, Protocatechuate, Protocatechuic acid, 2,3-Dihydroxybenzoate, 2,3-Dihydroxybenzoic acid, 2,3,4,5-Tetrahydrodipicolinate, Delta1-Piperidine-2,6-dicarboxylate, L-2,3,4,5-Tetrahydrodipicolinate, (S)-2,3,4,5-Tetrahydropyridine-2,6-dicarboxylate, 5-A…	C7H6O4, C7H9N1O4, C7H10N2O1S1, C7H7N1O1S1	[M+NH4]1+, [M+H]1+	C7H10O4N1, C7H10N1O4, C7H11N2O1S1	1	C00628, C00230, C00196, C03972, C12108, C16748, C17356, C21298, C21249, C07569, C16283	Involved in pathways: Tyrosine metabolism, Benzoate degradation, Naphthalene degradation, Metabolic pathways, Microbial metabolism in diverse environments. More specifically: Salicylate degradation, salicylate => gentisate. Also associated with compound classes: , Involved in pathways: Benzoate degradation, Toluene degradation, Polycyclic aromatic hydrocarbon degradation, Aminobenzoate degradatio…	O=C(O)C1=CC(O)=CC=C1O, O=C(O)C1=CC=C(O)C(O)=C1, O=C(O)C=1C=CC=C(O)C1O, O=C(O)C1=NC(C(=O)O)CCC1, O=C(O)C1=CC(=O)C(O)C(N)C1, O=C1OC2=CCOC(O)C2=C1, [H]C(=O)OCC1OC2([H])N(C(=O)C2)C1, O=C(O)C=1C(O)=CC=CC1O, O=C1C=C(N)C(O)C2OC12CO, O=C1C=C(NC(=S)N1)CCC, O=S=C(N)C=1C=CC=CC1	kegg	, Natural toxins [BR:br08009]	, Fungal toxins	, Mycotoxins	Plantae,
173.12	Dopamine, 4-(2-Aminoethyl)-1,2-benzenediol, 4-(2-Aminoethyl)benzene-1,2-diol, 3,4-Dihydroxyphenethylamine, 2-(3,4-Dihydroxyphenyl)ethylamine, Octopamine, 1-(4-Hydroxyphenyl)-2-aminoethanol, p-Hydroxyphenylethanolamine, Levetiracetam, Vanillylamine	C8H11N1O2, C8H14N2O2	[M+NH4]1+, [M+H]1+	C8H15N2O2	1	C03758, C04227, C07841, C16666	Involved in pathways: Tyrosine metabolism, Isoquinoline alkaloid biosynthesis, Betalain biosynthesis, Biosynthesis of plant secondary metabolites, Biosynthesis of alkaloids derived from shikimate pathway, Metabolic pathways, Biosynthesis of secondary metabolites, cAMP signaling pathway, Neuroactive ligand-receptor interaction, Gap junction, Synaptic vesicle cycle, Dopaminergic synapse, Prolactin …	OC1=CC=C(C=C1O)CCN, OC1=CC=C(C=C1)C(O)CN, O=C(N)C(N1C(=O)CCC1)CC, OC1=CC=C(C=C1OC)CN	kegg	Compounds with biological roles [BR:br08001]#Phytochemical compounds [BR:br08003]#Prodrugs [br08324.html],	Peptides#Hormones and transmitters#Alkaloids#D07870,	Amines#Other hormones#Neurotransmitters#Alkaloids derived from tyrosine#D#0#7#8#7#0,	Plantae,
173.993	(S)-Ureidoglycolate, (-)-Ureidoglycolate, (R)-Ureidoglycolate, (+)-Ureidoglycolate, (+)-Ureidoglycolic acid	C3H6N2O4	[M+K]1+	C3H6N2O4K1	1	C00603, C02766	Involved in pathways: Purine metabolism, Metabolic pathways, Microbial metabolism in diverse environments. More specifically: . Also associated with compound classes: , Involved in pathways: . More specifically: . Also associated with compound classes:	O=C(O)C(O)NC(=O)N	kegg				Plantae
174.068	Amphetamine, Dextroamphetamine, Dexamfetamine, d-Amphetamine, 2,4,6-Trimethylaniline, 2,4,5-Trimethylaniline, 4-Chloro-3,5-dimethylphenol, Chloroxylenol, Allidochlor, Diethyl sulfate, DES	C9H13N1, C8H9Cl1O1, C8H12Cl1N1O1, C4H10O4S1	[M+K]1+, [M+NH4]1+, [M+H]1+	C9H13N1K1, C8H13Cl1O1N1, C8H13Cl1N1O1, C4H14O4S1N1	1	C07514, C07884, C19540, C19539, C14715, C19043, C14706	Involved in pathways: . More specifically: . Also associated with compound classes: Anatomical Therapeutic Chemical classification, N NERVOUS SYSTEM, N PSYCHOANALEPTICS, NB PSYCHOSTIMULANTS, AGENTS USED FOR ADHD AND NOOTROPICS, NBA Centrally acting sympathomimetics, NBA Amfetamine, Amfetamine &lt;US&gt;, USP drug classification, Central Nervous System Agents, Attention Deficit Hyperactivity Disor…	NC(C)CC=1C=CC=CC1, NC=1C(=CC(=CC1C)C)C, NC=1C=C(C(=CC1C)C)C, ClC=1C(=CC(O)=CC1C)C, O=C(N(CC=C)CC=C)CCl, O=S(=O)(OCC)OCC	kegg	Prodrugs [br08324.html],	D07445, D03740,	D#0#7#4#4#5, D#0#3#7#4#0,	Plantae,
174.126	Retronecine, Heliotridine, Arecoline, Scopoline, 4a-Hydroxy-5,6,7,8-tetrahydropteridine	C8H13N1O2, C6H10N4O1	[M+NH4]1+	C8H17N2O2, C6H14N5O1	1	C06177, C10321, C10129, C10866, C22239	Involved in pathways: Tropane, piperidine and pyridine alkaloid biosynthesis, Biosynthesis of alkaloids derived from ornithine, lysine and nicotinic acid, Biosynthesis of secondary metabolites. More specifically: . Also associated with compound classes: Phytochemical compounds, Alkaloids, Alkaloids derived from ornithine, Pyrrolizidine alkaloids, C Retronecine, Natural toxins, Phytotoxins, Involv…	[H]C12C(=CCN2CCC1O)CO, O=C(OC)C1=CCCN(C)C1, OC1C2N(C)C3CC(OC13)C2, OC12NCCNC2=NC=NC1	kegg	Phytochemical compounds [BR:br08003]#Natural toxins [BR:br08009], Phytochemical compounds [BR:br08003],	Alkaloids#Phytotoxins, Alkaloids,	Alkaloids derived from ornithine#Alkaloids, Alkaloids derived from ornithine, Alkaloids derived from nicotinic acid,	Plantae,
174.919	3-bromo-2E-acrylic acid	C3H3Br1O2	[M+Na]1+	C3H3Br1O2Na1	1	LMFA01090075	Systematic name: 3-bromo-2E-propenoic acid. In class(es): fatty acids and conjugates, amino fatty acids	O=C(O)C=CBr	lipidmaps	Lipids [LM]	Fatty Acyls [FA]	Fatty Acids and Conjugates [FA01]
174.919	3-bromo-2E-acrylic acid	C3H3Br1O2	[M+Na]1+	C3H3Br1O2Na1	1	LMFA01090075	Systematic name: 3-bromo-2E-propenoic acid. In class(es): fatty acids and conjugates, amino fatty acids	O=C(O)C=CBr	lipidmaps	Lipids [LM]	Fatty Acyls [FA]	Fatty Acids and Conjugates [FA01]
174.977	3-(Hydrohydroxyphosphoryl)pyruvate, (Hydroxyphosphinyl)pyruvate, 3-Phosphinopyruvate	C3H5O5P1	[M+Na]1+	C3H5O5P1Na1	1	C06368	Involved in pathways: Phosphonate and phosphinate metabolism, Biosynthesis of secondary metabolites. More specifically: . Also associated with compound classes:	[H]P(=O)(O)CC(=O)C(=O)O	kegg
175.029	2-Phenylacetamide, alpha-Phenylacetamide, Acetanilide, N-Phenylacetamide, N-Acetylarylamine, N-Benzylformamide, (Z)-Phenylacetaldehyde oxime, Z-Phenylacetaldoxime, (E)-Phenylacetaldoxime, (E)-Phenylacetaldehyde oxime, 2-Aminobenzimidazole, 2-(Methylthio)ethanesulfonate, Methylcoenzyme M, Methyl-CoM, 2-(Methylsulfanyl)ethane-1-sulfonate, 4-Chlorobenzoate, 4-Chlorobenzoic acid, 2-Chlorobenzoate, 2-…	C8H9N1O1, C7H7N3, C3H8O3S2, C7H5Cl1O2, C6H6N4, C5H12N2S1, C5H10O3S1	[M+K]1+, [M+NH4]1+, [M+Na]1+	C8H9N1O1K1, C7H7N3K1, C3H12O3S2N1, C7H9Cl1O2N1, C6H6N4K1, C5H12N2S1K1, C5H10O3S1Na1	1	C02505, C07565, C15561, C16075, C19714, C10901, C03920, C02370, C02357, C05649, C19400, LMFA01050480	Involved in pathways: Phenylalanine metabolism, Styrene degradation, Metabolic pathways, Microbial metabolism in diverse environments. More specifically: . Also associated with compound classes: , Involved in pathways: . More specifically: . Also associated with compound classes: Pharmaceutical additives in Japan, Stabilizing agent, C Acetanilide, Involved in pathways: . More specifically: . Also…	O=C(N)CC=1C=CC=CC1, O=C(NC=1C=CC=CC1)C, O=CNCC=1C=CC=CC1, ON=CCC=1C=CC=CC1, N1=C(N)NC=2C=CC=CC12, O=S(=O)(O)CCSC, O=C(O)C1=CC=C(Cl)C=C1, O=C(O)C=1C=CC=CC1Cl, N=1C=NC2=NCCN=C2C1, S=C(NCC)NCC, O=C(O)C(O)CCSC	kegg, lipidmaps	, Lipids [LM]	, Fatty Acyls [FA]	, Fatty Acids and Conjugates [FA01]	, Plantae
175.029	2-Phenylacetamide, alpha-Phenylacetamide, Acetanilide, N-Phenylacetamide, N-Acetylarylamine, N-Benzylformamide, (Z)-Phenylacetaldehyde oxime, Z-Phenylacetaldoxime, (E)-Phenylacetaldoxime, (E)-Phenylacetaldehyde oxime, 2-Aminobenzimidazole, 2-(Methylthio)ethanesulfonate, Methylcoenzyme M, Methyl-CoM, 2-(Methylsulfanyl)ethane-1-sulfonate, 4-Chlorobenzoate, 4-Chlorobenzoic acid, 2-Chlorobenzoate, 2-…	C8H9N1O1, C7H7N3, C3H8O3S2, C7H5Cl1O2, C6H6N4, C5H12N2S1, C5H11Cl2N1O1, C5H10O3S1	[M+K]1+, [M+NH4]1+, [M+H]1+, [M+Na]1+	C8H9N1O1K1, C7H7N3K1, C3H12O3S2N1, C7H9Cl1O2N1, C6H6N4K1, C5H12N2S1K1, C5H12Cl2N1O1, C5H10O3S1Na1	1	C02505, C07565, C15561, C16075, C19714, C10901, C03920, C02370, C02357, C05649, C19400, C19274, LMFA01050480	Involved in pathways: Phenylalanine metabolism, Styrene degradation, Metabolic pathways, Microbial metabolism in diverse environments. More specifically: . Also associated with compound classes: , Involved in pathways: . More specifically: . Also associated with compound classes: Pharmaceutical additives in Japan, Stabilizing agent, C Acetanilide, Involved in pathways: . More specifically: . Also…	O=C(N)CC=1C=CC=CC1, O=C(NC=1C=CC=CC1)C, O=CNCC=1C=CC=CC1, ON=CCC=1C=CC=CC1, N1=C(N)NC=2C=CC=CC12, O=S(=O)(O)CCSC, O=C(O)C1=CC=C(Cl)C=C1, O=C(O)C=1C=CC=CC1Cl, N=1C=NC2=NCCN=C2C1, S=C(NCC)NCC, O=N(C)(CCCl)CCCl, O=C(O)C(O)CCSC	kegg, lipidmaps	, Lipids [LM]	, Fatty Acyls [FA]	, Fatty Acids and Conjugates [FA01]	, Plantae
175.03	Nitrogen mustard N-oxide, 2-(Methylthio)ethanesulfonate, Methylcoenzyme M, Methyl-CoM, 2-(Methylsulfanyl)ethane-1-sulfonate, Hypotaurocyamine, L-Canaline, Canaline, N-Nitrosodiethanolamine	C5H11Cl2N1O1, C3H8O3S2, C3H9N3O2S1, C4H10N2O3	[M+H]1+, [M+NH4]1+, [M+Na]1+, [M+K]1+	C5H12Cl2N1O1, C3H12O3S2N1, C3H9N3O2S1Na1, C4H10N2O3K1	1	C19274, C03920, C02419, C08270, C19278	Involved in pathways: . More specifically: . Also associated with compound classes: Carcinogens, Group B: Possibly carcinogenic to humans, Compounds, C Nitrogen mustard N-oxide, Involved in pathways: Methane metabolism, Sulfur metabolism, Metabolic pathways, Microbial metabolism in diverse environments, Carbon metabolism. More specifically: Methanogenesis, methanol => methane, Methanogenesis, ace…	O=N(C)(CCCl)CCCl, O=S(=O)(O)CCSC, O=S(O)CCNC(=N)N, O=C(O)C(N)CCON, O=NN(CCO)CCO	kegg				, Plantae
175.064	Menadione, Vitamin K3, 2-Methyl-1,4-naphthoquinone, Dehydromatricaria ester, (E)-2-Decene-4,6,8-triynoic acid methyl ester, (Z)-2-Decene-4,6,8-triynoic acid methylester, 1-Hydroxy-2-naphthaldehyde, 1-Naphthoic acid, 1-Carboxynaphthalene, alpha-Naphthoic acid, 2-Naphthoic acid, 2-Naphthalenecarboxylic acid, beta-Naphthoic acid, Crimidine, Tolylacetate, p-Cresyl acetate, p-Tolyacetate, 4-Coumaryl a…	C11H8O2, C7H10Cl1N3, C9H10O2, C6H14O3	[M+H]1+, [M+Na]1+, [M+K]1+	C11H9O2, C7H11Cl1N3, C9H10O2Na1, C6H14O3K1	1	C05377, C08446, C08774, C11427, C14091, C14101, C19138, C01963, C02646, C05629, C13342, C15513, C16706, C17883, C19291, C20697, C20334, LMFA07010935, LMFA01031044, LMFA01030753, LMFA01030754	Involved in pathways: Vitamin digestion and absorption. More specifically: . Also associated with compound classes: Lipids, PR Prenol lipids, PR Quinones and hydroquinones, PR Vitamin K, C Menadione, Anatomical Therapeutic Chemical classification, B BLOOD AND BLOOD FORMING ORGANS, B ANTIHEMORRHAGICS, BB VITAMIN K AND OTHER HEMOSTATICS, BBA Vitamin K, BBA Menadione, Menadione, Involved in pathways…	O=C1C=C(C(=O)C=2C=CC=CC12)C, O=C(OC)C=CC#CC#CC#CC, O=CC=1C=CC=2C=CC=CC2C1O, O=C(O)C1=CC=CC=2C=CC=CC21, O=C(O)C=1C=CC=2C=CC=CC2C1, ClC=1N=C(C=C(N1)C)N(C)C, O=C(OC1=CC=C(C=C1)C)C, OC1=CC=C(C=C1)C=CCO, O=C(O)CCC=1C=CC=CC1, O=C(C1=CC=C(O)C=C1)CC, O=C(OCC=1C=CC=CC1)C, O=CCCC1=CC=C(O)C=C1, OC1=CC=C(C=C)C=C1OC, O(C=1C=CC=CC1)CC2OC2, O=CC=CC=C(C=CC=O)C, OCCCCC(O)CO, O=C(O)CC=CC#CC#CC=C=C, O=C(O)CC=CC#CC#…	kegg, lipidmaps	Lipids [BR:br08002], Lipids [LM], , Phytochemical compounds [BR:br08003]	PR Prenol lipids, Fatty Acyls [FA], , Phenylpropanoids	PR02 Quinones and hydroquinones, Fatty esters [FA07], , Monolignols, Fatty Acids and Conjugates [FA01]	, Plantae
175.13	Indospicine, L-Indospicine	C7H15N3O2	[M+H]1+	C7H16N3O2	1	C08288	Involved in pathways: . More specifically: . Also associated with compound classes:	O=C(O)C(N)CCCCC(=N)N	kegg				Plantae
175.133	Retronecine, Heliotridine, Arecoline, Scopoline, 2-hydroxy pelargonic acid, (R)-2-hydroxynonanoic acid, 8-hydroxy-nonanoic acid, 8R-hydroxy-nonanoic acid, 9-hydroxy pelargonic acid, (+)-3-hydroxy pelargonic acid, 4-hydroxy pelargonic acid, 6-hydroxy-nonanoic acid, 7-hydroxy pelargonic acid	C8H13N1O2, C9H18O3	[M+NH4]1+, [M+H]1+	C8H17N2O2, C9H19O3	1	C06177, C10321, C10129, C10866, LMFA01050024, LMFA01050456, LMFA01050231, LMFA01050275, LMFA01050028, LMFA01050025, LMFA01050026, LMFA01050230, LMFA01050027	Involved in pathways: Tropane, piperidine and pyridine alkaloid biosynthesis, Biosynthesis of alkaloids derived from ornithine, lysine and nicotinic acid, Biosynthesis of secondary metabolites. More specifically: . Also associated with compound classes: Phytochemical compounds, Alkaloids, Alkaloids derived from ornithine, Pyrrolizidine alkaloids, C Retronecine, Natural toxins, Phytotoxins, Involv…	[H]C12C(=CCN2CCC1O)CO, O=C(OC)C1=CCCN(C)C1, OC1C2N(C)C3CC(OC13)C2, O=C(O)C(O)CCCCCCC, O=C(O)CCCCCCC(O)C, O=C(O)CCCCCCCCO, O=C(O)CC(O)CCCCCC, O=C(O)CCC(O)CCCCC, O=C(O)CCCCC(O)CCC, O=C(O)CCCCCC(O)CC	kegg, lipidmaps	Phytochemical compounds [BR:br08003]#Natural toxins [BR:br08009], Phytochemical compounds [BR:br08003], Lipids [LM]	Alkaloids#Phytotoxins, Alkaloids, Fatty Acyls [FA]	Alkaloids derived from ornithine#Alkaloids, Alkaloids derived from ornithine, Alkaloids derived from nicotinic acid, Fatty Acids and Conjugates [FA01]	Plantae,
175.98	3-(Hydrohydroxyphosphoryl)pyruvate, (Hydroxyphosphinyl)pyruvate, 3-Phosphinopyruvate	C3H5O5P1	[M+Na]1+	C3H5O5P1Na1	1	C06368	Involved in pathways: Phosphonate and phosphinate metabolism, Biosynthesis of secondary metabolites. More specifically: . Also associated with compound classes:	[H]P(=O)(O)CC(=O)C(=O)O	kegg
176.027	Hypotaurocyamine, cis-Aconitate, cis-Aconitic acid, trans-Aconitate, trans-Aconitic acid, Dehydroascorbate, Dehydroascorbic acid, L-Dehydroascorbate, L-Dehydroascorbic acid	C3H9N3O2S1, C6H6O6	[M+Na]1+, [M+H]1+	C3H9N3O2S1Na1, C6H7O6	1	C02419, C00417, C02341, C05422	Involved in pathways: . More specifically: . Also associated with compound classes:, Involved in pathways: Citrate cycle (TCA cycle), Glyoxylate and dicarboxylate metabolism, C5-Branched dibasic acid metabolism, Carbon fixation pathways in prokaryotes, Biosynthesis of plant secondary metabolites, Biosynthesis of phenylpropanoids, Biosynthesis of terpenoids and steroids, Biosynthesis of alkaloids …	O=S(O)CCNC(=N)N, [H]C(C(=O)O)=C(C(=O)O)CC(=O)O, [H]C1(OC(=O)C(=O)C1=O)C(O)CO	kegg	, Compounds with biological roles [BR:br08001]	, Organic acids	, Carboxylic acids	, Plantae
176.091	N-Guanylhistamine	C6H11N5	[M+Na]1+	C6H11N5Na1	1	C07454	Involved in pathways: Histamine H2/H3 receptor agonists/antagonists. More specifically: . Also associated with compound classes:	N=C(N)NCCC=1N=CNC1	kegg
176.137	2-hydroxy pelargonic acid, (R)-2-hydroxynonanoic acid, 8-hydroxy-nonanoic acid, 8R-hydroxy-nonanoic acid, 9-hydroxy pelargonic acid, (+)-3-hydroxy pelargonic acid, 4-hydroxy pelargonic acid, 6-hydroxy-nonanoic acid, 7-hydroxy pelargonic acid	C9H18O3	[M+H]1+	C9H19O3	1	LMFA01050024, LMFA01050456, LMFA01050231, LMFA01050275, LMFA01050028, LMFA01050025, LMFA01050026, LMFA01050230, LMFA01050027	Often abbreviated as FA(9:0(OH)). Systematic name: 2-hydroxy-nonanoic acid. In class(es): fatty acids and conjugates, oxo fatty acids, Often abbreviated as FA(9:0(OH)). Systematic name: (2R)-2-hydroxynonanoic acid. In class(es): fatty acids and conjugates, oxo fatty acids, Often abbreviated as FA(9:0(OH)). Systematic name: 8-hydroxy-nonanoic acid. In class(es): fatty acids and conjugates, oxo fat…	O=C(O)C(O)CCCCCCC, O=C(O)CCCCCCC(O)C, O=C(O)CCCCCCCCO, O=C(O)CC(O)CCCCCC, O=C(O)CCC(O)CCCCC, O=C(O)CCCCC(O)CCC, O=C(O)CCCCCC(O)CC	lipidmaps	Lipids [LM]	Fatty Acyls [FA]	Fatty Acids and Conjugates [FA01]
176.929	Cacodylate, Dimethylarsinate	C2H7As1O2	[M+K]1+	C2H7As1O2K1	1	C07308	Involved in pathways: . More specifically: . Also associated with compound classes: Pesticides, Herbicides, Arsenical herbicides, C Cacodylate, Carcinogens, Group B: Possibly carcinogenic to humans, Compounds, C Dimethylarsinate	O=[As](O)(C)C	kegg
177.039	Sodium methallylsulfonate, Sodium methallyl sulfonate, Ascorbate, Ascorbic acid, L-Ascorbate, L-Ascorbic acid, Vitamin C, Monodehydroascorbate, Monodehydroascorbate radical, Ascorbate radical, Semidehydroascorbic acid, Erythorbic acid, Isoascorbic acid, D-Glucuronolactone, Glucurone, D-Glucurono-3,6-lactone, D-Glucurone, D-Galacturonolactone, D-gamma-Galacturonolactone, 2-Hydroxy-3-oxoadipate, D-…	C4H7Na1O3S1, C6H8O6	[M+NH4]1+, [M+H]1+	C4H11Na1O3S1N1, C6H9O6	1	C20360, C00072, C01041, C20364, C02670, C06430, C03217, C03387, C03289, C04349, C04053, C04471, C06033, C06440, C19806, C21643, LMFA01050479, LMFA01050490, LMFA01050449	Involved in pathways: . More specifically: . Also associated with compound classes:, Involved in pathways: Ascorbate and aldarate metabolism, Glutathione metabolism, Metabolic pathways, Biosynthesis of secondary metabolites, Microbial metabolism in diverse environments, Phosphotransferase system (PTS), HIF-1 signaling pathway, Vitamin digestion and absorption. More specifically: Ascorbate biosynt…	[Na+].O=S(=O)([O-])CC(=C)C, [H]C1(OC(=O)C(O)=C1O)C(O)CO, [H]C1(OC(=O)C(O)C1O)C(O)C=O, O=C(O)CCC(=O)C(O)C(=O)O, O=CC1OC(=O)C(O)C(O)C1O, [H]C1(OC(=O)C(=O)C1O)C(O)CO, O=C(O)C(=O)CC(O)C(=O)CO, O=CC(O)C(O)CC(=O)C(=O)O, O=C(O)C(=O)CC(O)(C(=O)O)C, O=C1OC(CO)C(O)C(O)C1=O, O=C(O)CC(C(=O)O)CC(=O)O, O=C1C(O)C(=O)C(O)C(O)C1O, [H]C(=O)C(O)C(O)CC(=O)C(=O)O	kegg, lipidmaps	, Compounds with biological roles [BR:br08001], Lipids [LM]	, Vitamins and cofactors, Fatty Acyls [FA]	, Vitamins, Fatty Acids and Conjugates [FA01]	, Plantae
177.04	1,4-Diamino-2-nitrobenzene, 1,2-Diamino-4-nitrobenzene	C6H7N3O2	[M+Na]1+	C6H7N3O2Na1	1	C19385, C19384	Involved in pathways: . More specifically: . Also associated with compound classes: Carcinogens, Group : Not classifiable as to its carcinogenicity to humans, Compounds, C ,-Diamino--nitrobenzene	O=[N+]([O-])C1=CC(N)=CC=C1N, O=[N+]([O-])C1=CC=C(N)C(N)=C1	kegg
177.115	Nicotyrine, beta-Nicotyrine, Debrisoquin, Debrisoquine, 1,5-Naphthalenediamine	C10H10N2, C10H13N3	[M+NH4]1+, [M+H]1+	C10H14N3	1	C10161, C13650, C19463	Involved in pathways: . More specifically: . Also associated with compound classes: Phytochemical compounds, Alkaloids, Alkaloids derived from nicotinic acid, Pyridine alkaloids, C Nicotyrine, Involved in pathways: . More specifically: . Also associated with compound classes: Anatomical Therapeutic Chemical classification, C CARDIOVASCULAR SYSTEM, C ANTIHYPERTENSIVES, CC ANTIADRENERGIC AGENTS, PE…	N=1C=CC=C(C1)C2=CC=CN2C, N=C(N)N1CC=2C=CC=CC2CC1, NC1=CC=CC=2C(N)=CC=CC12	kegg	Phytochemical compounds [BR:br08003],	Alkaloids,	Alkaloids derived from nicotinic acid,	Plantae,
177.15	Nigrifactin	C12H17N1	[M+H]1+	C12H18N1	1	C10162	Involved in pathways: . More specifically: . Also associated with compound classes: Phytochemical compounds, Alkaloids, Alkaloids derived from lysine, Piperidine alkaloids, C Nigrifactin	N1=C(C=CC=CC=CC)CCCC1	kegg	Phytochemical compounds [BR:br08003]	Alkaloids	Alkaloids derived from lysine
177.15	Nigrifactin	C12H17N1	[M+H]1+	C12H18N1	1	C10162	Involved in pathways: . More specifically: . Also associated with compound classes: Phytochemical compounds, Alkaloids, Alkaloids derived from lysine, Piperidine alkaloids, C Nigrifactin	N1=C(C=CC=CC=CC)CCCC1	kegg	Phytochemical compounds [BR:br08003]	Alkaloids	Alkaloids derived from lysine
178.043	Ascorbate, Ascorbic acid, L-Ascorbate, L-Ascorbic acid, Vitamin C, Monodehydroascorbate, Monodehydroascorbate radical, Ascorbate radical, Semidehydroascorbic acid, Erythorbic acid, Isoascorbic acid, D-Glucuronolactone, Glucurone, D-Glucurono-3,6-lactone, D-Glucurone, D-Galacturonolactone, D-gamma-Galacturonolactone, 2-Hydroxy-3-oxoadipate, D-Glucurono-6,2-lactone, L-xylo-Hexulonolactone, L-xylo-H…	C6H8O6	[M+H]1+	C6H9O6	1	C00072, C01041, C20364, C02670, C06430, C03217, C03387, C03289, C04349, C04053, C04471, C06033, C06440, C19806, C21643, LMFA01050479, LMFA01050490, LMFA01050449	Involved in pathways: Ascorbate and aldarate metabolism, Glutathione metabolism, Metabolic pathways, Biosynthesis of secondary metabolites, Microbial metabolism in diverse environments, Phosphotransferase system (PTS), HIF-1 signaling pathway, Vitamin digestion and absorption. More specifically: Ascorbate biosynthesis, plants, glucose-6P => ascorbate, Ascorbate biosynthesis, animals, glucose-1P =…	[H]C1(OC(=O)C(O)=C1O)C(O)CO, [H]C1(OC(=O)C(O)C1O)C(O)C=O, O=C(O)CCC(=O)C(O)C(=O)O, O=CC1OC(=O)C(O)C(O)C1O, [H]C1(OC(=O)C(=O)C1O)C(O)CO, O=C(O)C(=O)CC(O)C(=O)CO, O=CC(O)C(O)CC(=O)C(=O)O, O=C(O)C(=O)CC(O)(C(=O)O)C, O=C1OC(CO)C(O)C(O)C1=O, O=C(O)CC(C(=O)O)CC(=O)O, O=C1C(O)C(=O)C(O)C(O)C1O, [H]C(=O)C(O)C(O)CC(=O)C(=O)O	kegg, lipidmaps	Compounds with biological roles [BR:br08001], , Lipids [LM]	Vitamins and cofactors, , Fatty Acyls [FA]	Vitamins, , Fatty Acids and Conjugates [FA01]	Plantae,
178.15	Nigrifactin	C12H17N1	[M+H]1+	C12H18N1	1	C10162	Involved in pathways: . More specifically: . Also associated with compound classes: Phytochemical compounds, Alkaloids, Alkaloids derived from lysine, Piperidine alkaloids, C Nigrifactin	N1=C(C=CC=CC=CC)CCCC1	kegg	Phytochemical compounds [BR:br08003]	Alkaloids	Alkaloids derived from lysine
178.97	Fosfomycin, Phosphonomycin, (1R,2S)-Epoxypropylphosphonate	C3H7O4P1	[M+K]1+	C3H7O4P1K1	1	C06454	Involved in pathways: Biosynthesis of various secondary metabolites - part 2, Metabolic pathways, Biosynthesis of secondary metabolites. More specifically: Fosfomycin biosynthesis, phosphoenolpyruvate => fosfomycin. Also associated with compound classes: Compounds with biological roles, Antibiotics, Others, Aliphatic compounds, C Fosfomycin, Anatomical Therapeutic Chemical classification, J ANTII…	O=P(O)(O)C1OC1C	kegg	Compounds with biological roles [BR:br08001]	Antibiotics	Others
179.049	Cys-Gly, L-Cysteinylglycine, Tyramine, 2-(p-Hydroxyphenyl)ethylamine, N,N-Dimethylaniline N-oxide, Phenylethanolamine, 2-Amino-1-phenylethanol, 1-(p-Hydroxyphenyl)ethylamine, 4-Hydroxy-2,6-dimethylaniline, 3,5-Dimethyl-4-aminophenol, Methyridine, para-Cresidine, p-Cresidine, meta-Cresidine, m-Cresidine, 4-Methoxy-2-methyl-benzenamine, 4-Hydroxymethylphenylhydrazine, 1-Methyl-1,6-dihydropyridine-2…	C5H10N2O3S1, C8H11N1O1, C7H10N2O1	[M+H]1+, [M+K]1+	C5H11N2O3S1, C8H11N1O1K1, C7H10N2O1K1	1	C01419, C00483, C01183, C02735, C03473, C16570, C18396, C19216, C19376, C03994, C11765, C19218	Involved in pathways: Glutathione metabolism, Metabolic pathways. More specifically: . Also associated with compound classes: , Involved in pathways: Tyrosine metabolism, Methane metabolism, Isoquinoline alkaloid biosynthesis, Biosynthesis of plant secondary metabolites, Biosynthesis of alkaloids derived from shikimate pathway, Metabolic pathways, Biosynthesis of secondary metabolites, Neuroactiv…	O=C(O)CNC(=O)C(N)CS, OC1=CC=C(C=C1)CCN, [O-][N+](C=1C=CC=CC1)(C)C, OC(C=1C=CC=CC1)CN, OC1=CC=C(C=C1)C(N)C, OC=1C=C(C(N)=C(C1)C)C, N=1C=CC=CC1CCOC, O(C1=CC=C(C=C1N)C)C, O(C1=CC=C(N)C(=C1)C)C, OCC1=CC=C(C=C1)NN, ON=CC1=CCC=CN1C, O(C1=CC=C(N)C=C1N)C	kegg	, Compounds with biological roles [BR:br08001]#Phytochemical compounds [BR:br08003]	, Peptides#Alkaloids	, Amines#Alkaloids derived from tyrosine	, Plantae
179.09	Naphthalene-1,2-diol, 1,2-Naphthalenediol, beta-Naphthohydroquinone, 1,2-Dihydroxynaphthalene, 2-Formyl-1-indanone, 1-Formyl-2-indanone, 1,4-Dihydroxynaphthalene, 1,4-Naphthohydroquinone, Naphthalene-1,4-diol, 2,3-Dihydroxynaphthalene, Retronecine, Heliotridine, Arecoline, Scopoline, Matricaric acid, Z,E-Matricaric acid, Z,Z-Matricaric acid, methyl 2Z,8Z-nonadien-4,6-diynoate, 3-mercaptohexyl ace…	C10H8O2, C8H13N1O2, C8H16O2S1	[M+NH4]1+, [M+Na]1+, [M+H]1+	C10H12O2N1, C8H13N1O2Na1, C8H17O2S1	1	C03012, C07719, C07726, C14785, C16213, C06177, C10321, C10129, C10866, LMFA01030751, LMFA01031046, LMFA01031101, LMFA01031156, LMFA05000540, LMFA07010969	Involved in pathways: Polycyclic aromatic hydrocarbon degradation, Naphthalene degradation, Metabolism of xenobiotics by cytochrome P450, Metabolic pathways, Microbial metabolism in diverse environments, Degradation of aromatic compounds, Chemical carcinogenesis. More specifically: Naphthalene degradation, naphthalene => salicylate. Also associated with compound classes: , Involved in pathways: P…	OC=1C=CC=2C=CC=CC2C1O, O=CC1C(=O)C=2C=CC=CC2C1, O=CC1C(=O)CC=2C=CC=CC21, OC1=CC=C(O)C=2C=CC=CC12, OC1=CC=2C=CC=CC2C=C1O, [H]C12C(=CCN2CCC1O)CO, O=C(OC)C1=CCCN(C)C1, OC1C2N(C)C3CC(OC13)C2, O=C(O)C=CC#CC#CC=CC, O=C(OC)C=CC#CC#CC=C, O=C(OCCC(S)CCC)C, O=C(OCSC)CCCCC	kegg, lipidmaps	, Phytochemical compounds [BR:br08003]#Natural toxins [BR:br08009], Phytochemical compounds [BR:br08003], Lipids [LM]	, Alkaloids#Phytotoxins, Alkaloids, Fatty Acyls [FA]	, Alkaloids derived from ornithine#Alkaloids, Alkaloids derived from ornithine, Alkaloids derived from nicotinic acid, Fatty Acids and Conjugates [FA01], Fatty alcohols [FA05], Fatty esters [FA07]	, Plantae
179.09	Retronecine, Heliotridine, Arecoline, Scopoline, 3-mercaptohexyl acetate, Methylthiomethyl hexanoate	C8H13N1O2, C8H16O2S1	[M+Na]1+, [M+H]1+	C8H13N1O2Na1, C8H17O2S1	1	C06177, C10321, C10129, C10866, LMFA05000540, LMFA07010969	Involved in pathways: Tropane, piperidine and pyridine alkaloid biosynthesis, Biosynthesis of alkaloids derived from ornithine, lysine and nicotinic acid, Biosynthesis of secondary metabolites. More specifically: . Also associated with compound classes: Phytochemical compounds, Alkaloids, Alkaloids derived from ornithine, Pyrrolizidine alkaloids, C Retronecine, Natural toxins, Phytotoxins, Involv…	[H]C12C(=CCN2CCC1O)CO, O=C(OC)C1=CCCN(C)C1, OC1C2N(C)C3CC(OC13)C2, O=C(OCCC(S)CCC)C, O=C(OCSC)CCCCC	kegg, lipidmaps	Phytochemical compounds [BR:br08003]#Natural toxins [BR:br08009], Phytochemical compounds [BR:br08003], Lipids [LM]	Alkaloids#Phytotoxins, Alkaloids, Fatty Acyls [FA]	Alkaloids derived from ornithine#Alkaloids, Alkaloids derived from ornithine, Alkaloids derived from nicotinic acid, Fatty alcohols [FA05], Fatty esters [FA07]	Plantae,
179.97	3,5-Dichlorocatechol, 2,5-Dichlorohydroquinone, 2,5-Dichloro-1,4-benzenediol, 3,6-Dichlorocatechol, 2,6-Dichlorohydroquinone	C6H4Cl2O2	[M+H]1+	C6H5Cl2O2	1	C02933, C06600, C07094, C07097	Involved in pathways: Chlorocyclohexane and chlorobenzene degradation, Microbial metabolism in diverse environments, Degradation of aromatic compounds. More specifically: . Also associated with compound classes: , Involved in pathways: Chlorocyclohexane and chlorobenzene degradation, Metabolic pathways, Microbial metabolism in diverse environments. More specifically: . Also associated with compou…	ClC=1C=C(Cl)C(O)=C(O)C1, ClC=1C=C(O)C(Cl)=CC1O, ClC1=CC=C(Cl)C(O)=C1O, ClC=1C=C(O)C=C(Cl)C1O	kegg
180.082	S-Allyl-L-cysteine, Entadamide A	C6H11N1O2S1	[M+NH4]1+	C6H15N2O2S1	1	C16759, C20204	Involved in pathways: . More specifically: . Also associated with compound classes:, Involved in pathways: . More specifically: . Also associated with compound classes: Phytochemical compounds, Amino acid related compounds, Others, Amides, C Entadamide A	O=C(O)C(N)CSCC=C, O=C(C=CSC)NCCO	kegg	, Phytochemical compounds [BR:br08003]	, Amino acid related compounds	, Others	Plantae
181.036	1,6-Dihydroxycyclohexa-2,4-diene-1-carboxylate, 1,2-Dihydroxycyclohexa-3,5-diene-1-carboxylate, (1R,6S)-1,6-Dihydroxycyclohexa-2,4-diene-1-carboxylate, cis-1,2-Dihydroxycyclohexa-3,5-diene-1-carboxylate, cis-1,6-Dihydroxy-2,4-cyclohexadiene-1-carboxylic acid, (2S,3S)-2,3-Dihydro-2,3-dihydroxybenzoate, (2S,3S)-2,3-Dihydroxy-2,3-dihydroxybenzoate, 3-Methyl-cis,cis-hexadienedioate, 3-Methyl-cis,cis-…	C7H8O4, C5H9N1O4S1	[M+Na]1+, [M+H]1+	C7H8O4Na1, C5H10N1O4S1	1	C04634, C06321, C04171, C04112, C04558, C04559, C06210, C06760, C18311, C20710, C03727	Involved in pathways: . More specifically: . Also associated with compound classes:, Involved in pathways: Benzoate degradation, Metabolic pathways, Microbial metabolism in diverse environments, Degradation of aromatic compounds. More specifically: Benzoate degradation, benzoate => catechol / methylbenzoate => methylcatechol. Also associated with compound classes: , Involved in pathways: Biosynth…	O=C(O)C1(O)C=CC=CC1O, O=C(O)C1=CC=CC(O)C1O, O=C(O)C=CC(=CC(=O)O)C, O=C1OC(C(=C1)C)CC(=O)O, O=C1OC(C=C1)(C)CC(=O)O, O=C(O)C(O)=CC=CC(=O)C, O=CC(=CC=C(O)C(=O)O)C, O=C(O)CC=1OC(=O)CC1C, O=C(O)C=1C=CC(O)C(O)C1, O=C(O)CSCC(N)C(=O)O	kegg
181.071	N-Formyl-L-aspartate, myo-Inositol, D-myo-Inositol, 1D-myo-Inositol, L-myo-Inositol, 1L-myo-Inositol, meso-Inositol, Inositol, Dambose, Cyclohexitol, Meat sugar, Bios I, 1L-chiro-Inositol, (-)-Inositol, muco-Inositol, scyllo-Inositol, Scyllitol, 1D-chiro-Inositol, 1,2,4/3,5,6-Cyclohexane-1,2,3,4,5,6-hexol, (+)-Inositol, L-Sorbose, L-xylo-Hexulose, D-Sorbose, D-xylo-Hexulose, D-Tagatose, lyxo-Hexu…	C5H7N1O5, C6H12O6	[M+NH4]1+, [M+H]1+	C5H11N2O5, C6H13O6	1	C01044, C00137, C06151, C06152, C06153, C19891, C00247, C00764, C00795, C05003, C06468, C08356, C00095, C01719, C02336, C00031, C00124, C00159, C00221, C00267, C00737, C00738, C00936, C00962, C00984, C01487, C01825, C02209, C06464, C06465, C06466, C06467, C15923, C21032, C21050, C01452, C10906, C21523, C01680, C01720, C01934, C01582, C02782, C01906, C08351, C21066, LMFA01050532	Involved in pathways: Histidine metabolism, Metabolic pathways. More specifically: . Also associated with compound classes: , Involved in pathways: Galactose metabolism, Ascorbate and aldarate metabolism, Streptomycin biosynthesis, Inositol phosphate metabolism, Metabolic pathways, Biosynthesis of secondary metabolites, Microbial metabolism in diverse environments, ABC transporters, Phosphatidyli…	O=CNC(C(=O)O)CC(=O)O, OC1C(O)C(O)C(O)C(O)C1O, OCC1(O)OCC(O)C(O)C1O, OCC1OC(O)(CO)C(O)C1O, OCC1OC(O)C(O)C(O)C1O, O=C(CO)C(O)C(O)C(O)CO, O=C(O)C(O)C(O)C(O)C(O)C, O=CC(O)C(O)C(O)C(O)CO, O=C(O)CC(O)C(O)C(O)CO, OCC1(O)C(O)OCC(O)C1O, [H]C1(OC(O)C(O)C1O)C(O)CO	kegg, lipidmaps	, Compounds with biological roles [BR:br08001], Lipids [LM]	, Carbohydrates, Fatty Acyls [FA]	, Monosaccharides, Fatty Acids and Conjugates [FA01]	, Plantae
181.106	Homostachydrine, Lentiginosine, Tranexamic acid, N,N-diethyl-3-hydroxybut-2-enamide	C8H15N1O2	[M+Na]1+	C8H15N1O2Na1	1	C08283, C10155, C12535, LMFA08020190	Involved in pathways: . More specifically: . Also associated with compound classes: Phytochemical compounds, Alkaloids, Alkaloids derived from ornithine, Pyrrolidine alkaloids, C Homostachydrine, Involved in pathways: . More specifically: . Also associated with compound classes: Phytochemical compounds, Alkaloids, Alkaloids derived from lysine, Indolizidine alkaloids, C Lentiginosine, Involved in…	O=C([O-])C1CCCC[N+]1(C)C, [H]C12N(CCCC1)CC(O)C2O, O=C(O)C1CCC(CN)CC1, [H]C(C(=O)N(CC)CC)=C(O)C	kegg, lipidmaps	Phytochemical compounds [BR:br08003], , Lipids [LM]	Alkaloids, , Fatty Acyls [FA]	Alkaloids derived from ornithine, Alkaloids derived from lysine, , Fatty amides [FA08]	Plantae,
181.15	Propofol, 2,6-Diisopropylphenol, 4-n-Hexylphenol	C12H18O1	[M+H]1+	C12H19O1	1	C07523, C14465	Involved in pathways: . More specifically: . Also associated with compound classes: Anatomical Therapeutic Chemical classification, N NERVOUS SYSTEM, N ANESTHETICS, NA ANESTHETICS, GENERAL, NAX Other general anesthetics, NAX Propofol, Propofol &lt;JP/US&gt;, Therapeutic category of drugs in Japan, Agents affecting nervous system and sensory organs, Agents affecting central nervous system, General…	OC=1C(=CC=CC1C(C)C)C(C)C, OC1=CC=C(C=C1)CCCCCC	kegg	Prodrugs [br08324.html],	D00549,	D#0#0#5#4#9,
181.968	5-Nitrofurfural, 5-Nitro-2-furfural, 5-Nitro-2-furaldehyde, 4-Chlorobenzaldehyde, Benzoyl chloride	C5H3N1O4, C7H5Cl1O1	[M+K]1+	C5H3N1O4K1, C7H5Cl1O1K1	1	C14281, C06648, C19168	Involved in pathways: . More specifically: . Also associated with compound classes:, Involved in pathways: . More specifically: . Also associated with compound classes: Carcinogens, Group A: Probably carcinogenic to humans, Compounds, C Benzoyl chloride	O=CC=1OC(=CC1)[N+](=O)[O-], O=CC1=CC=C(Cl)C=C1, O=C(Cl)C=1C=CC=CC1	kegg
181.97	5-Chloro-2-hydroxy-p-benzoquinone	C6H3Cl1O3	[M+Na]1+	C6H3Cl1O3Na1	1	C21105	Involved in pathways: Chlorocyclohexane and chlorobenzene degradation, Metabolic pathways, Microbial metabolism in diverse environments. More specifically: . Also associated with compound classes:	O=C1C=C(O)C(=O)C=C1Cl	kegg
182.039	S-Carboxymethyl-L-cysteine, L-Carbocisteine	C5H9N1O4S1	[M+H]1+	C5H10N1O4S1	1	C03727	Involved in pathways: . More specifically: . Also associated with compound classes: Anatomical Therapeutic Chemical classification, R RESPIRATORY SYSTEM, R COUGH AND COLD PREPARATIONS, RC EXPECTORANTS, EXCL. COMBINATIONS WITH COUGH SUPPRESSANTS, RCB Mucolytics, RCB Carbocisteine, L-Carbocisteine &lt;JP&gt;, Therapeutic category of drugs in Japan, Agents affecting individual organs, Respiratory or…	O=C(O)CSCC(N)C(=O)O	kegg
182.068	L-Methionine sulfoximine, (2S)-2-Amino-4-(S-methylsufonimidoyl)-butanoic acid, 2S,5S-Methionine sulfoximine, (R-(R*,S*))-S-(3-Amino-3-carboxypropyl)-S-methylsulphoximide, Acetylcysteine, N-Acetyl-L-cysteine, Tiopronin, Fluoren-9-one, 9-Fluorenone	C5H12N2O3S1, C5H9N1O3S1, C13H8O1	[M+H]1+, [M+NH4]1+	C5H13N2O3S1, C13H9O1	1	C03510, C03829, C06809, C12876, C06712	Involved in pathways: . More specifically: . Also associated with compound classes:, Involved in pathways: . More specifically: . Also associated with compound classes: Anatomical Therapeutic Chemical classification, R RESPIRATORY SYSTEM, R COUGH AND COLD PREPARATIONS, RC EXPECTORANTS, EXCL. COMBINATIONS WITH COUGH SUPPRESSANTS, RCB Mucolytics, RCB Acetylcysteine, Acetylcysteine &lt;JP/US&gt;, S …	O=C(O)C(N)CCS(=O)(=N)C, O=C(O)C(NC(=O)C)CS, O=C(O)CNC(=O)C(S)C, O=C1C=2C=CC=CC2C=3C=CC=CC13	kegg
182.07	Hippurate, Hippuric acid, N-Benzoylglycine, Benzoylaminoacetic acid, N-Acetylanthranilate, 2-(Acetylamino)-benzoic acid, N-Acetylanthranilic acid, 2,5,6-Trihydroxy-5,6-dihydroquinoline, Umbelliferone, 7-Hydroxycoumarin, 3-Succinoylpyridine, 4-Oxo-4-(pyridin-3-yl)butanoate, 4-Hydroxycoumarin, 3-(4-Aminophenyl)pyruvate, p-Aminophenylpyruvic acid, p-Aminophenylpyruvate, 2-Aminobenzoylacetate, Parame…	C9H9N1O3, C9H6O3, C7H11N1O3, C5H12N2O3S1, C5H9N1O3S1	[M+H]1+, [M+NH4]1+, [M+Na]1+	C9H10N1O3, C9H10O3N1, C7H11N1O3Na1, C5H13N2O3S1	1	C01586, C06332, C06339, C09315, C19569, C20414, C21272, C21453, C07411, C17361, C17724, C20828, C03510, C03829, C06809, C12876	Involved in pathways: Phenylalanine metabolism, Metabolic pathways. More specifically: . Also associated with compound classes: , Involved in pathways: Biosynthesis of alkaloids derived from shikimate pathway. More specifically: . Also associated with compound classes:, Involved in pathways: . More specifically: . Also associated with compound classes:, Involved in pathways: Phenylpropanoid biosy…	O=C(O)CNC(=O)C=1C=CC=CC1, O=C(O)C=1C=CC=CC1NC(=O)C, OC1=NC=2C=CC(O)C(O)C2C=C1, O=C1OC=2C=C(O)C=CC2C=C1, O=C(O)CCC(=O)C=1C=NC=CC1, O=C1OC=2C=CC=CC2C(O)=C1, O=C(O)C(=O)CC1=CC=C(N)C=C1, O=C(O)CC(=O)C=1C=CC=CC1N, O=C1OC(C(=O)N1C)(C)CC, [H]C12OC(CN2C(=O)C1)CCO, O=C1OC(C(=O)N1CC)(C)C, O=C(C=C(C)C)NCC(=O)O, O=C(O)C(N)CCS(=O)(=N)C, O=C(O)C(NC(=O)C)CS, O=C(O)CNC(=O)C(S)C	kegg	, Phytochemical compounds [BR:br08003]	, Phenylpropanoids	, Coumarins	Plantae,
182.11	7-Mercaptoheptanoic acid, Ethyl 4-(methylthio)butyrate	C7H14O2S1	[M+NH4]1+	C7H18O2S1N1	1	C16593, LMFA07010867	Involved in pathways: Methane metabolism, Metabolic pathways, Microbial metabolism in diverse environments. More specifically: . Also associated with compound classes: Lipids, FA Fatty acyls, FA Fatty Acids and Conjugates, FA Thia fatty acids, C -Mercaptoheptanoic acid, Systematic name: ethyl 4-(methylsulfanyl)butanoate. In class(es): fatty acids and conjugates, wax diesters	O=C(O)CCCCCCS, O=C(OCC)CCCSC	kegg, lipidmaps	Lipids [BR:br08002], Lipids [LM]	FA Fatty acyls, Fatty Acyls [FA]	FA01 Fatty Acids and Conjugates, Fatty esters [FA07]
182.979	Thien-2-ylacetate, 2-Thiopheneacetic acid, 2-Thienylacetic acid, 4-Chloro-2-methylphenol, 4-Chloro-m-cresol, 4-Chloro-3-methylphenol, Chlorocresol, 2-Chloro-4-methylphenol, 2-Chloro-p-cresol, 2,5-Dichloro-2,5-cyclohexadiene-1,4-diol, 1,4-Dihydroxyl-2,5-dichloro-2,5-cyclohexadiene, 3,6-Dichloro-cis-1,2-dihydroxycyclohexa-3,5-diene, Methylthiouracil	C6H6O2S1, C7H7Cl1O1, C6H6Cl2O2, C5H6N2O1S1	[M+K]1+, [M+H]1+	C6H6O2S1K1, C7H7Cl1O1K1, C6H7Cl2O2, C5H6N2O1S1K1	1	C02595, C03359, C14331, C15220, C06599, C07093, C19265	Involved in pathways: . More specifically: . Also associated with compound classes:, Involved in pathways: . More specifically: . Also associated with compound classes: Pharmaceutical additives in Japan, Antiseptic agent, Chlorocresol, Preserving agent, Involved in pathways: Chlorocyclohexane and chlorobenzene degradation, Metabolic pathways, Microbial metabolism in diverse environments. More spe…	O=C(O)CC=1SC=CC1, ClC1=CC=C(O)C(=C1)C, ClC1=CC=C(O)C=C1C, ClC1=CC(=CC=C1O)C, ClC1=CC(O)C(Cl)=CC1O, ClC1=CC=C(Cl)C(O)C1O, O=C1C=C(NC(=S)N1)C	kegg
182.98	4-Chloro-2-methylphenol, 4-Chloro-m-cresol, 4-Chloro-3-methylphenol, Chlorocresol, 2-Chloro-4-methylphenol, 2-Chloro-p-cresol, 2-Amino-5-chlorophenol	C7H7Cl1O1, C6H6Cl1N1O1	[M+K]1+	C7H7Cl1O1K1, C6H6Cl1N1O1K1	1	C03359, C14331, C15220, C20669	Involved in pathways: . More specifically: . Also associated with compound classes:, Involved in pathways: . More specifically: . Also associated with compound classes: Pharmaceutical additives in Japan, Antiseptic agent, Chlorocresol, Preserving agent	ClC1=CC=C(O)C(=C1)C, ClC1=CC=C(O)C=C1C, ClC1=CC(=CC=C1O)C, ClC1=CC=C(N)C(O)=C1	kegg
183.086	4-Hydroxy-L-glutamate, 4-Hydroxy-L-glutamic acid, L-erythro-4-Hydroxyglutamate, 3-Hydroxy-L-glutamate, 3-Hydroxy-L-glutamic acid, Mannitol, D-Mannitol, D-Sorbitol, D-Glucitol, L-Gulitol, Sorbitol, D-Iditol, L-Iditol, Galactitol, Dulcitol, Dulcose, L-Glucitol, L-Sorbitol, D-Gulitol, D-Altritol	C5H9N1O5, C6H14O6	[M+NH4]1+, [M+H]1+	C5H13N2O5, C6H15O6	1	C03079, C05947, C03066, C00392, C00794, C01489, C01507, C01697, C01722, C21524	Involved in pathways: . More specifically: . Also associated with compound classes:, Involved in pathways: Arginine and proline metabolism, Metabolic pathways. More specifically: . Also associated with compound classes: , Involved in pathways: Fructose and mannose metabolism, Metabolic pathways, ABC transporters, Phosphotransferase system (PTS). More specifically: . Also associated with compound …	O=C(O)C(O)CC(N)C(=O)O, O=C(O)CC(O)C(N)C(=O)O, OCC(O)C(O)C(O)C(O)CO	kegg	, Compounds with biological roles [BR:br08001]	, Carbohydrates	, Monosaccharides	, Plantae
183.127	3-tert-Butyl-5-methylcatechol, Nonanoic acid, Nonanoate, Pelargonic acid, Methyl 2E,4E,6Z-decatrienoate, Methyl 2E,4Z,6Z-decatrienoate, Methyl 2Z,4E,6Z-decatrienoate, 7E,10-undecadien-4-olide, 5-pentylresorcinol, Pelargonic acid, Isononanoic acid, Methyl octanoate, Oenanthic ether, 3-Methylbutyl 2-methylpropionate, 3-Methylbutyl butyrate, propionyl hexanoate, Pentyl butanoate, hexyl propionate, O…	C11H16O2, C9H18O2	[M+H]1+, [M+Na]1+	C11H17O2, C9H18O2Na1	1	C03929, C01601, LMFA07010481, LMFA07010482, LMFA07010483, LMFA07040065, LMPK15030008, LMFA01010009, LMFA01020003, LMFA07010446, LMFA07010984, LMFA07010572, LMFA07010574, LMFA07010435, LMFA07010989, LMFA07010413, LMFA07010980, LMFA05000624, LMFA05000601, LMFA01020244, LMFA07010676, LMFA07010712, LMFA07010727, LMFA07010507, LMFA07010652, LMFA07010796, LMFA07010186, LMFA05000138, LMFA01020088, LMFA0…	Involved in pathways: . More specifically: . Also associated with compound classes:, Involved in pathways: . More specifically: . Also associated with compound classes: Lipids, FA Fatty acyls, FA Fatty Acids and Conjugates, FA Straight chain fatty acids, C Nonanoic acid, Often abbreviated as WE(11:3). Systematic name: Methyl 2E,4E,6Z-decatrienoate. In class(es): fatty acids and conjugates, wax di…	OC=1C=C(C=C(C1O)C(C)(C)C)C, O=C(O)CCCCCCCC, O=C(OC)C=CC=CC=CCCC, O=C1OC(CCC=CCC=C)CC1, OC=1C=C(O)C=C(C1)CCCCC, O=C(O)CCCCCC(C)C, O=C(OC)CCCCCCC, O=C(OCC)CCCCCC, O=C(OCCC(C)C)C(C)C, O=C(OCCC(C)C)CCC, O=C(OCCC)CCCCC, O=C(OCCCCC)CCC, O=C(OCCCCCC)CC, O=COCCCCCCCC, O=C(C)C(CO)CCCCC, O=C(CCO)CCCCCC, O=C(O)CCC(C)CCCC, O=C(OC(C)C)CCCCC, O=C(OC(C)CCC)CCC, O=C(OCC(C)C)CC(C)C, O=C(OCCCC)C(C)CC, O=C(OCCCC)CC…	kegg, lipidmaps	, Lipids [LM]	, Fatty Acyls [FA], Polyketides [PR]	, Fatty Acids and Conjugates [FA01], Fatty esters [FA07], null, Fatty alcohols [FA05]	, Plantae
183.946	Dimethyl telluride	C2H6Te1	[M+Na]1+	C2H6Te1Na1	1	C02677	Involved in pathways: . More specifically: . Also associated with compound classes:	[Te](C)C	kegg
184.02	2-Hydroxymethylclavam, N-Nitrosoproline, 1-Nitroso-L-proline, Methylureidoacrylate, (Z)-2-Methylureidoacrylate, (Z)-2-Methyl-3-ureidoacrylate, (2Z)-3-(Carbamoylamino)-2-methylprop-2-enoate	C6H9N1O3, C5H8N2O3	[M+K]1+	C6H9N1O3K1, C5H8N2O3K1	1	C17357, C19485, C20256	Involved in pathways: . More specifically: . Also associated with compound classes:, Involved in pathways: . More specifically: . Also associated with compound classes: Carcinogens, Group : Not classifiable as to its carcinogenicity to humans, Compounds, C N-Nitrosoproline	[H]C12OC(CO)CN2C(=O)C1, O=NN1CCCC1C(=O)O, O=C(O)C(=CNC(=O)N)C	kegg
184.023	alpha-EMTBL, alpha-Ethyl-alpha-methyl-thiobutyrolactone	C7H12O1S1	[M+K]1+	C7H12O1S1K1	1	C13720	Involved in pathways: . More specifically: . Also associated with compound classes:	O=C1SCCC1(C)CC	kegg
184.065	(E)-4-(Trimethylammonio)but-2-enoate, Crotono-betaine, Crotonobetaine, Stachydrine, Proline betaine, L-Proline betaine, D-Proline betaine, 6-Methylmercaptopurine, Thiopurine S-methylether, 4-Methylthiobutylthiohydroximate	C7H13N1O2, C6H6N4S1, C5H11N1O1S2	[M+K]1+, [M+NH4]1+	C7H13N1O2K1, C6H10N5S1, C5H15N2O1S2	1	C04114, C10172, C21514, C16614, C17243	Involved in pathways: ABC transporters. More specifically: . Also associated with compound classes:, Involved in pathways: . More specifically: . Also associated with compound classes: Phytochemical compounds, Alkaloids, Alkaloids derived from ornithine, Pyrrolidine alkaloids, C Stachydrine, Involved in pathways: . More specifically: . Also associated with compound classes:, Involved in pathways:…	O=C([O-])C=CC[N+](C)(C)C, O=C([O-])C1CCC[N+]1(C)C, N1=CN=C(SC)C=2NC=NC12, ON=C(S)CCCSC	kegg	, Phytochemical compounds [BR:br08003]	, Alkaloids	, Alkaloids derived from ornithine	, Plantae
184.07	2-Dehydro-D-xylonate, 3-Oxo-D-isoapionate, 2,4-Dihydroxy-2-(hydroxymethyl)-3-oxobutanoate, 4-Guanidinobutanamide, (5-(but-3-en-1-yn-1-yl)thiophen-2-yl)methanol	C5H8O6, C5H12N4O1, C9H8O1S1	[M+NH4]1+, [M+K]1+	C5H12O6N1, C5H12N4O1K1, C9H12O1S1N1	1	C02928, C22220, C03078, LMFA12000349	Involved in pathways: . More specifically: . Also associated with compound classes:, Involved in pathways: Arginine and proline metabolism, Metabolic pathways. More specifically: . Also associated with compound classes: , Systematic name: (5-(but-3-en-1-yn-1-yl)thiophen-2-yl)methanol. In class(es): fatty acids and conjugates	O=C(O)C(=O)C(O)C(O)CO, O=C(O)C(O)(C(=O)CO)CO, O=C(N)CCCNC(=N)N, OCC=1SC(C#CC=C)=CC1	kegg, lipidmaps	, Lipids [LM]	, Fatty Acyls [FA]	, Oxygenated hydrocarbons [FA12]
184.874	Selenate, Selenic acid, Trichloroacetonitrile, 2,2,2-Trichloro-acetonitrile	H2O4Se1, C2Cl3N1	[M+K]1+	H2O4Se1K1, C2Cl3N1K1	1	C05697, C19535	Involved in pathways: Selenocompound metabolism. More specifically: . Also associated with compound classes:, Involved in pathways: . More specifically: . Also associated with compound classes: Carcinogens, Group : Not classifiable as to its carcinogenicity to humans, Compounds, C Trichloroacetonitrile	O=[Se](=O)(O)O, N#CC(Cl)(Cl)Cl	kegg
184.99	Se-Methyl-L-selenocysteine, Selenohomocysteine	C4H9N1O2Se1	[M+H]1+	C4H10N1O2Se1	1	C05689, C05698	Involved in pathways: Selenocompound metabolism, Metabolic pathways. More specifically: . Also associated with compound classes:	O=C(O)C(N)C[Se]C, [H][Se]CCC(N)C(=O)O	kegg				Plantae,
184.993	Se-Methyl-L-selenocysteine, Selenohomocysteine	C4H9N1O2Se1	[M+H]1+	C4H10N1O2Se1	1	C05689, C05698	Involved in pathways: Selenocompound metabolism, Metabolic pathways. More specifically: . Also associated with compound classes:	O=C(O)C(N)C[Se]C, [H][Se]CCC(N)C(=O)O	kegg				Plantae,
185.06	Dibenzo-p-dioxin, 2-Hydroxydibenzofuran, Dibenzofuran-2-ol, 4-Amino-1-piperidinecarboxylic acid, Thioguanine, Adipamide	C12H8O2, C6H12N2O2, C5H5N5S1	[M+H]1+, [M+K]1+, [M+NH4]1+	C12H9O2, C6H12N2O2K1, C5H9N6S1	1	C07732, C14409, C16837, C07648, LMFA08010017	Involved in pathways: Dioxin degradation, Metabolic pathways, Microbial metabolism in diverse environments, Degradation of aromatic compounds. More specifically: . Also associated with compound classes: Carcinogens, Group : Not classifiable as to its carcinogenicity to humans, Compounds, C Dibenzo-p-dioxin, Involved in pathways: . More specifically: . Also associated with compound classes:, Invol…	O1C=2C=CC=CC2OC=3C=CC=CC13, OC=1C=CC=2OC=3C=CC=CC3C2C1, O=C(O)N1CCC(N)CC1, SC1=NC(=NC=2NC=NC12)N, O=C(N)CCCCC(=O)N	kegg, lipidmaps	, Lipids [LM]	, Fatty Acyls [FA]	, Fatty amides [FA08]
185.065	Hydralazine, 6-Methylmercaptopurine, Thiopurine S-methylether, Phthalate, o-Phthalic acid, 1,2-Benzenedicarboxylic acid, 4-Pyridoxate, 4-Pyridoxic acid, 4-Hydroxyphenylglyoxylate, 4-Hydroxybenzoylformate, 4-Hydroxyphenylglyoxylic acid, 2-(4-Hydroxyphenyl)-2-oxoacetate, 3-Hydroxy-4-hydroxymethyl-2-methylpyridine-5-carboxylate, 5-Pyridoxate, 5-Pyridoxic acid, 3-Carboxy-4-methoxy-N-methyl-2-pyridone…	C8H8N4, C6H6N4S1, C8H6O4, C8H9N1O4	[M+Na]1+, [M+NH4]1+, [M+H]1+	C8H8N4Na1, C6H10N5S1, C8H10O4N1, C8H10N1O4	1	C07040, C16614, C01606, C00847, C03590, C04773, C04447, C06337, C11466, C12026, C14100, C14096, C22203	Involved in pathways: . More specifically: . Also associated with compound classes: Carcinogens, Group : Not classifiable as to its carcinogenicity to humans, Compounds, C Hydralazine, Anatomical Therapeutic Chemical classification, C CARDIOVASCULAR SYSTEM, C ANTIHYPERTENSIVES, CD ARTERIOLAR SMOOTH MUSCLE, AGENTS ACTING ON, CDB Hydrazinophthalazine derivatives, CDB Hydralazine, Hydralazine, Targe…	N(N)=C1NN=CC=2C=CC=CC12, N1=CN=C(SC)C=2NC=NC12, O=C(O)C=1C=CC=CC1C(=O)O, O=C(O)C1=C(O)C(=NC=C1CO)C, O=C(O)C(=O)C1=CC=C(O)C=C1, O=C(O)C1=CN=C(C(O)=C1CO)C, O=C(O)C=1C(=O)N(C=CC1OC)C, O=C(O)C1=CC=C(C=C1)C(=O)O, O=C(O)C1=CC(OC)=CC(O)=C1N, O=C(O)C(N)C=1C=C(O)C=C(O)C1, O=CC1=CC=C(C(=O)O)C(O)=C1, O=CC1=CC=CC(C(=O)O)=C1O, O=C(O)C1=CC=CC(=C1)C(=O)O	kegg
185.1	L-Adrenaline, (R)-(-)-Adrenaline, (R)-(-)-Epinephrine, (R)-(-)-Epirenamine, (R)-(-)-Adnephrine, 4-[(1R)-1-Hydroxy-2-(methylamino)ethyl]-1,2-benzenediol, Tropate, Tropic acid, alpha-(Hydroxymethyl)phenylacetic acid, 3-(2-Hydroxyphenyl)propanoate, 2-Hydroxyphenylpropanoate, 3-(2-Hydroxyphenyl)propionic acid, Melilotate, 3-(2-Hydroxyphenyl)propionate, 3-Ethoxybenzoate, 3-Ethoxybenzoic acid, Phloreta…	C9H13N1O3, C9H10O3	[M+H]1+, [M+NH4]1+	C9H14N1O3, C9H14O3N1	1	C00788, C01456, C01198, C02363, C01744, C02201, C03080, C05607, C05581, C05589, C10712, C11380, C11457, C12206, C11768, C17925	Involved in pathways: Tyrosine metabolism, Metabolic pathways, Two-component system, Quorum sensing, cAMP signaling pathway, Neuroactive ligand-receptor interaction, Adrenergic signaling in cardiomyocytes, Regulation of lipolysis in adipocytes, Renin secretion. More specifically: Catecholamine biosynthesis, tyrosine => dopamine => noradrenaline => adrenaline. Also associated with compound classes…	OC1=CC=C(C=C1O)C(O)CNC, O=C(O)C(C=1C=CC=CC1)CO, O=C(O)CCC=1C=CC=CC1O, O=C(O)C=1C=CC=C(OCC)C1, O=C(O)CCC1=CC=C(O)C=C1, O=CC1=CC=C(OC)C(OC)=C1, O=C(O)C(C1=CC=C(O)C=C1)C, O=C(O)C(O)CC=1C=CC=CC1, O=CCC1=CC=C(O)C(OC)=C1, OC1=CC=C(C=C1OC)C(O)CN, O=C(C1=CC=C(OC)C=C1O)C, O=C(C1=CC=C(O)C(OC)=C1)C, O=C(O)CCC=1C=CC=C(O)C1, OC1=CC=C(C=CCO)C=C1O, OC1=CC=C(C=C1O)C(O)C(N)C	kegg	Compounds with biological roles [BR:br08001]#Prodrugs [br08324.html], , Lipids [BR:br08002], Phytochemical compounds [BR:br08003]	Hormones and transmitters#D00095, , PK Polyketides, Phenylpropanoids	Other hormones#Neurotransmitters#D#0#0#0#9#5, , PK12 Flavonoids, Monolignols	Plantae,
185.14	(+)-Bornane-2,5-dione, 2,5-Diketocamphane, (-)-Bornane-2,5-dione, 3,6-Diketocamphane, Piquerol A, Dolichodial, Iridial, Nepetalactone cis-trans-form, (+)-cis,trans-Nepetalactone, Nepetalactone trans-cis-form, (+)-cis,cis-Nepetalactone, Carvone oxide, Rotundifolone, Lippione, Perillic acid, Myrtenic acid, 6,6-Dimethylbicyclo[3.1.1]hept-2-ene-2-carboxylic acid, Acetyltropine, 3-Acetyltropine, Acety…	C10H14O2, C10H17N1O2, C8H13N3O1	[M+NH4]1+, [M+H]1+	C10H18O2N1, C10H18N1O2, C8H17N4O1	1	C03037, C21929, C09887, C09777, C09791, C09792, C22201, C09841, C09896, C11924, C11940, C12452, C12453, C14351, C14515, C17824, C17622, C17690, C18352, C18343, C20320, C10916, LMPR0102120008, LMPR0102120032, LMPR0102120045, LMPR0102070037, LMPR0102070013, LMPR0102070014, LMPR0102090018, LMPR0102090041, LMPR0102120024, LMPR0102120030, LMPR0102120033, LMPR0102120034, LMFA01030962, LMFA01031053, LMF…	Involved in pathways: . More specifically: . Also associated with compound classes: Lipids, PR Prenol lipids, PR Isoprenoids, PR C isoprenoids, PR Bicyclic monoterpenoids, C -Bornane-,-dione, Involved in pathways: . More specifically: . Also associated with compound classes:, Involved in pathways: . More specifically: . Also associated with compound classes: Phytochemical compounds, Terpenoids, M…	O=C1CC2(C(=O)CC1C2(C)C)C, OC1C=CC(O)C(C(=C)C)C1=C, [H]C1(C=O)C(C)CCC1([H])C(=C)C=O, [H]C12C(=COC(=O)C2([H])C(C)CC1)C, [H]C12OC2(C(=O)CC(C(=C)C)C1)C, [H]C12OC2(C)CCC(C1=O)=C(C)C, O=C(O)C1=CCC(C(=C)C)CC1, O=C(O)C1=CCC2CC1C2(C)C, O=C(OC1CC2N(C)C(CC2)C1)C, OC1=CC=C(OCCCC)C=C1, O=C1C(=O)C2(C)CCC1C2(C)C, O=C1C(=CC(O)C2C1C2(C)C)C, O=CC=C(C)CCC=C(C=O)C, OC1=CC=C(C=C1)CCC(O)C, O=CC12C(=O)CC(CC1)C2(C)C, OC…	kegg, lipidmaps	Lipids [LM], , Phytochemical compounds [BR:br08003]	Prenol Lipids [PR], , Terpenoids, Alkaloids, Fatty Acyls [FA]	Isoprenoids [PR01], , Monoterpenoids (C10), Alkaloids derived from ornithine, Fatty Acids and Conjugates [FA01], Fatty esters [FA07]	, Plantae
186.055	4-Amino-1-piperidinecarboxylic acid, 4-Guanidinobutanoate, 4-Guanidinobutyric acid, Adipamide	C6H12N2O2, C5H11N3O2	[M+K]1+	C6H12N2O2K1, C5H11N3O2K1	1	C16837, C01035, LMFA08010017	Involved in pathways: . More specifically: . Also associated with compound classes:, Involved in pathways: Arginine and proline metabolism, Metabolic pathways. More specifically: . Also associated with compound classes: , Systematic name: adipamide. In class(es): fatty acids and conjugates, n-acyl amines	O=C(O)N1CCC(N)CC1, O=C(O)CCCNC(=N)N, O=C(N)CCCCC(=O)N	kegg, lipidmaps	, Lipids [LM]	, Fatty Acyls [FA]	, Fatty amides [FA08]
186.98	Deisopropyldeethylatrazine	C3H4Cl1N5	[M+K]1+	C3H4Cl1N5K1	1	C06560	Involved in pathways: Atrazine degradation, Microbial metabolism in diverse environments. More specifically: . Also associated with compound classes:	ClC=1N=C(N=C(N1)N)N	kegg
186.982	3,4-Dehydrothiomorpholine-3-carboxylate, ZAPA, (Z)-3-((Aminoiminomethyl)thio)-2-propenoic acid, 4-Methylthio-2-oxobutanoic acid, 4-Methylthio-2-oxobutanoate, 4-(Methylsulfanyl)-2-oxobutanoate, 2-Keto-4-methylthiobutyric acid, 2-Oxo-4-methylthiobutanoate, 2-Oxo-4-methylthiobutanoic acid, 2-oxo-4-methylthio-butanoic acid	C5H7N1O2S1, C4H6N2O2S1, C5H8O3S1	[M+K]1+	C5H7N1O2S1K1, C4H6N2O2S1K1, C5H8O3S1K1	1	C04445, C13695, C01180, LMFA01060170	Involved in pathways: . More specifically: . Also associated with compound classes:, Involved in pathways: Cysteine and methionine metabolism, Glucosinolate biosynthesis, Biosynthesis of plant secondary metabolites, Metabolic pathways, Biosynthesis of secondary metabolites, 2-Oxocarboxylic acid metabolism. More specifically: Methionine salvage pathway. Also associated with compound classes: Lipid…	O=C(O)C1=NCCSC1, O=C(O)C=CSC(=N)N, O=C(O)C(=O)CCSC	kegg, lipidmaps	, Lipids [LM]	, Fatty Acyls [FA]	, Fatty Acids and Conjugates [FA01]	, Plantae
187.048	Ricinine, Glyphosate, Roundup (TN), 2-Amino-3-phosphonopropanoate, Phosphonoalanine, 3-Amino-2-oxopropyl phosphate, 1-Amino-3-(phosphohydroxy)propan-2-one, Alanylphosphate, D-Alanyl-phosphate, Glyphosate-monoammonium, N5-Hydroxy-L-ornithine, delta-N-Hydroxyornithine, 1,2-Dinitrobenzene, o-Dinitrobenzene	C8H8N2O2, C3H8N1O5P1, C3H11N2O5P1, C5H12N2O3, C6H4N2O4	[M+Na]1+, [M+NH4]1+, [M+H]1+, [M+K]1+	C8H8N2O2Na1, C3H12N2O5P1, C5H12N2O3K1, C6H8N3O4	1	C01526, C01705, C05672, C11638, C12021, C18565, C20850, C14702	Involved in pathways: . More specifically: . Also associated with compound classes: Phytochemical compounds, Alkaloids, Alkaloids derived from nicotinic acid, Pyridine alkaloids, C Ricinine, Involved in pathways: . More specifically: . Also associated with compound classes: Pesticides, Herbicides, Organophosphorus herbicides, C Glyphosate, Involved in pathways: Phosphonate and phosphinate metabol…	N#CC1=C(OC)C=CN(C1=O)C, O=C(O)CNCP(=O)(O)O, O=C(O)C(N)CP(=O)(O)O, O=C(COP(=O)(O)O)CN, O=C(OP(=O)(O)O)C(N)C, [H]N([H])[H].O=C(O)CNCP(=O)(O)O, O=C(O)C(N)CCCNO, O=[N+]([O-])C=1C=CC=CC1[N+](=O)[O-]	kegg	Phytochemical compounds [BR:br08003],	Alkaloids,	Alkaloids derived from nicotinic acid,	Plantae,
187.14	2-Dimethylamino-5,6-dimethylpyrimidin-4-ol, 2-(Dimethylamino)-5,6-dimethyl-1H-pyrimidin-4-one	C8H13N3O1	[M+NH4]1+	C8H17N4O1	1	C10916	Involved in pathways: . More specifically: . Also associated with compound classes:	O=C1N=C(NC(=C1C)C)N(C)C	kegg
188.061	L-Rhamnose, 6-Deoxy-L-mannose, L-Mannomethylose, L-Rhamnopyranose, 6-Deoxy-D-galactose, D-Fucose, 6-Deoxy-L-galactose, L-Fucose, D-Rhamnose, 6-Deoxy-D-mannose, D-Mannomethylose, beta-D-Fucose, beta-L-Rhamnose, beta-6-Deoxy-L-mannose, beta-L-Mannomethylose, beta-L-Rhamnopyranose, alpha-L-Rhamnose, alpha-6-Deoxy-L-mannose, alpha-L-Mannomethylose, alpha-L-Rhamnopyranose, 6-Deoxy-D-glucose, D-Quinovo…	C6H12O5	[M+Na]1+	C6H12O5Na1	1	C00507, C01018, C01019, C01684, C02095, C02338, C02476, C02522, C08352, C20835, C20836, C21033, C21058, C22093, C00586, C02781, C00861, C01721, C02431, C07326, C16538, C08258, C08259, LMFA01050098	Involved in pathways: Fructose and mannose metabolism, Metabolic pathways, Microbial metabolism in diverse environments. More specifically: . Also associated with compound classes: Compounds with biological roles, Carbohydrates, Monosaccharides, Deoxy sugars, C L-Rhamnose, Involved in pathways: . More specifically: . Also associated with compound classes: Compounds with biological roles, Carbohyd…	OC1OC(C)C(O)C(O)C1O, OCC1OC(O)CC(O)C1O, O=C(CO)C(O)C(O)C(O)C, [H]C1(OC(O)C(O)C1O)C(O)C, OCC1OCC(O)C(O)C1O, OC1CC(O)C(O)C(O)C1O, O=C(O)CC(O)C(O)C(O)C	kegg, lipidmaps	Compounds with biological roles [BR:br08001], , Lipids [LM]	Carbohydrates, , Fatty Acyls [FA]	Monosaccharides, , Fatty Acids and Conjugates [FA01]	, Plantae
188.13	Pyridoxamine, PM, Cyclo(deltaAla-L-Val), 4-PIOL, 5-(4-Piperidyl)isoxazol-3-ol, Isocarbamid	C8H12N2O2, C8H15N3O2	[M+NH4]1+, [M+H]1+	C8H16N3O2	1	C00534, C11846, C13710, C19047	Involved in pathways: Vitamin B6 metabolism, Metabolic pathways, Microbial metabolism in diverse environments, Vitamin digestion and absorption. More specifically: . Also associated with compound classes: Compounds with biological roles, Vitamins and cofactors, Vitamins, Water-soluble vitamins, C Pyridoxamine, Risk category of Japanese OTC drugs, Third-class OTC drugs, Inorganic and organic chemi…	OC=1C(=NC=C(C1CN)CO)C, O=C1NC(C(=O)NC1=C)C(C)C, O=C1C=C(ON1)C2CCNCC2, O=C1NCCN1C(=O)NCC(C)C	kegg	Compounds with biological roles [BR:br08001],	Vitamins and cofactors,	Vitamins,	Plantae,
189.066	L-Phenylalanine, (S)-alpha-Amino-beta-phenylpropionic acid, Phenylalanine, alpha-Amino-beta-phenylpropionic acid, D-Phenylalanine, D-alpha-Amino-beta-phenylpropionic acid, Benzocaine, Ethyl aminobenzoate, Tricaine, 3-Aminobenzoic acid, m-Aminobenzoate, Metolcarb, Tsumacide, MTMC, 4-Hydroxy-1-(3-pyridinyl)-1-butanone, 5-(3-Pyridyl)-2-hydroxytetrahydrofuran, L-beta-Phenylalanine, (R)-3-Amino-3-phen…	C9H11N1O2, C6H15N1O3	[M+Na]1+, [M+K]1+	C9H11N1O2Na1, C6H15N1O3K1	1	C00079, C02057, C02265, C07527, C18090, C18747, C19565, C19578, C20487, C20488, C22021, C06771	Involved in pathways: Phenylalanine metabolism, Phenylalanine, tyrosine and tryptophan biosynthesis, Cyanoamino acid metabolism, Phenylpropanoid biosynthesis, Tropane, piperidine and pyridine alkaloid biosynthesis, Glucosinolate biosynthesis, Aminoacyl-tRNA biosynthesis, Biosynthesis of various secondary metabolites - part 2, Biosynthesis of plant secondary metabolites, Biosynthesis of phenylprop…	O=C(O)C(N)CC=1C=CC=CC1, O=C(OCC)C1=CC=C(N)C=C1, O=C(OCC)C=1C=CC=C(N)C1, O=C(OC1=CC=CC(=C1)C)NC, O=C(C=1C=NC=CC1)CCCO, OC1OC(C=2C=NC=CC2)CC1, O=C(O)CC(N)C=1C=CC=CC1, O=CC(N)CC1=CC=C(O)C=C1, OCCN(CCO)CCO	kegg	Compounds with biological roles [BR:br08001],	Peptides,	Amino acids,	Plantae,
189.07	Actinidine, (-)-Actinidine, Nornicotine, (+)-Nornicotine, 4-Chloroacetanilide, o-Chloroacetanilide, 2'-Chloroacetanilide, N-(2-Chlorophenyl)acetamide	C10H13N1, C9H12N2, C8H8Cl1N1O1	[M+K]1+, [M+NH4]1+	C10H13N1K1, C9H12N2K1, C8H12Cl1N2O1	1	C09910, C06524, C11360, C14494, C14619	Involved in pathways: Biosynthesis of alkaloids derived from terpenoid and polyketide, Biosynthesis of secondary metabolites. More specifically: . Also associated with compound classes: , Involved in pathways: Tropane, piperidine and pyridine alkaloid biosynthesis. More specifically: . Also associated with compound classes: Phytochemical compounds, Alkaloids, Alkaloids derived from nicotinic acid…	N=1C=C(C2=C(C1)C(C)CC2)C, N=1C=CC=C(C1)C2NCCC2, O=C(NC1=CC=C(Cl)C=C1)C, O=C(NC=1C=CC=CC1Cl)C	kegg	, Phytochemical compounds [BR:br08003]	, Alkaloids	, Alkaloids derived from nicotinic acid	Plantae,
190.09	Propylthiouracil, Methamphetamine, Phentermine, alpha,alpha-Dimethylphenethylamine, 2,6-Diethylaniline, DEA, 2,3,4,5-Tetrahydrodipicolinate, Delta1-Piperidine-2,6-dicarboxylate, L-2,3,4,5-Tetrahydrodipicolinate, (S)-2,3,4,5-Tetrahydropyridine-2,6-dicarboxylate, 5-Amino-5-deoxy-3-dehydroshikimate, AminoDHS, 5-Deoxy-5-amino-3-dehydroshikimic acid, 2-Formyloxymethylclavam, Cetoniacytone B, Tabtoxini…	C7H10N2O1S1, C10H15N1, C7H9N1O4, C7H12N2O4	[M+NH4]1+, [M+K]1+, [M+H]1+	C7H14N3O1S1, C10H15N1K1, C7H13N2O4	1	C07569, C07164, C07438, C11001, C03972, C12108, C17356, C21249, C20918, C20920	Involved in pathways: . More specifically: . Also associated with compound classes: Carcinogens, Group B: Possibly carcinogenic to humans, Compounds, C Propylthiouracil, Anatomical Therapeutic Chemical classification, H SYSTEMIC HORMONAL PREPARATIONS, EXCL. SEX HORMONES AND INSULINS, H THYROID THERAPY, HB ANTITHYROID PREPARATIONS, HBA Thiouracils, HBA Propylthiouracil, Propylthiouracil &lt;JP/US&…	O=C1C=C(NC(=S)N1)CCC, C=1C=CC(=CC1)CC(NC)C, NC(C)(C)CC=1C=CC=CC1, NC=1C(=CC=CC1CC)CC, O=C(O)C1=NC(C(=O)O)CCC1, O=C(O)C1=CC(=O)C(O)C(N)C1, [H]C(=O)OCC1OC2([H])N(C(=O)C2)C1, O=C1C=C(N)C(O)C2OC12CO, O=C(O)C(N)CCC1(O)C(=O)NC1, O=C(O)C1NC(=O)C(O)(CN)CC1	kegg				, Plantae
190.091	2,3,4,5-Tetrahydrodipicolinate, Delta1-Piperidine-2,6-dicarboxylate, L-2,3,4,5-Tetrahydrodipicolinate, (S)-2,3,4,5-Tetrahydropyridine-2,6-dicarboxylate, 5-Amino-5-deoxy-3-dehydroshikimate, AminoDHS, 5-Deoxy-5-amino-3-dehydroshikimic acid, 2-Formyloxymethylclavam, Cetoniacytone B, Tabtoxinine-beta-lactam, Tabtoxinine-delta-lactam	C7H9N1O4, C7H12N2O4	[M+NH4]1+, [M+H]1+	C7H13N2O4	1	C03972, C12108, C17356, C21249, C20918, C20920	Involved in pathways: Monobactam biosynthesis, Lysine biosynthesis, Metabolic pathways, Biosynthesis of secondary metabolites, Microbial metabolism in diverse environments, Biosynthesis of amino acids. More specifically: Lysine biosynthesis, succinyl-DAP pathway, aspartate => lysine, Lysine biosynthesis, acetyl-DAP pathway, aspartate => lysine, Lysine biosynthesis, DAP dehydrogenase pathway, aspa…	O=C(O)C1=NC(C(=O)O)CCC1, O=C(O)C1=CC(=O)C(O)C(N)C1, [H]C(=O)OCC1OC2([H])N(C(=O)C2)C1, O=C1C=C(N)C(O)C2OC12CO, O=C(O)C(N)CCC1(O)C(=O)NC1, O=C(O)C1NC(=O)C(O)(CN)CC1	kegg				Plantae,
190.913	Dimethyl telluride	C2H6Te1	[M+K]1+	C2H6Te1K1	1	C02677	Involved in pathways: . More specifically: . Also associated with compound classes:	[Te](C)C	kegg
190.913	Dimethyl telluride	C2H6Te1	[M+K]1+	C2H6Te1K1	1	C02677	Involved in pathways: . More specifically: . Also associated with compound classes:	[Te](C)C	kegg
191.01	Guanine, 2-Amino-6-hydroxypurine	C5H5N5O1	[M+K]1+	C5H5N5O1K1	1	C00242	Involved in pathways: Purine metabolism, Metabolic pathways. More specifically: . Also associated with compound classes: Compounds with biological roles, Nucleic acids, Bases, Purines, C Guanine	O=C1NC(=NC=2NC=NC12)N	kegg	Compounds with biological roles [BR:br08001]	Nucleic acids	Bases
191.01	Guanine, 2-Amino-6-hydroxypurine, 4-Hydroxyphenylacetate, 4-Hydroxyphenylacetic acid, 4-Hydroxy-3-methoxy-benzaldehyde, Vanillin, Vanillaldehyde, 4-Hydroxy-3-methoxybenzaldehyde, (R)-Mandelate, (R)-2-Hydroxy-2-phenylacetic acid, (R)-2-Hydroxy-2-phenylacetate, (R)-Mandelic acid, (S)-Mandelate, (S)-2-Hydroxy-2-phenylacetic acid, (S)-2-Hydroxy-2-phenylacetate, (S)-Mandelic acid, 4-Methoxybenzoate, 4…	C5H5N5O1, C8H8O3	[M+K]1+	C5H5N5O1K1, C8H8O3K1	1	C00242, C00642, C00755, C01983, C01984, C02519, C02657, C02181, C02639, C03663, C04043, C05593, C05852, C10675, C10804, C12064, C13635, C12305, C13636, C14103, C14088, C14108, C17900, C21167, LMPK13010002, LMFA07010960	Involved in pathways: Purine metabolism, Metabolic pathways. More specifically: . Also associated with compound classes: Compounds with biological roles, Nucleic acids, Bases, Purines, C Guanine, Involved in pathways: Tyrosine metabolism, Phenylalanine metabolism, Metabolic pathways, Microbial metabolism in diverse environments, Degradation of aromatic compounds. More specifically: . Also associa…	O=C1NC(=NC=2NC=NC12)N, O=C(O)CC1=CC=C(O)C=C1, O=CC1=CC=C(O)C(OC)=C1, O=C(O)C(O)C=1C=CC=CC1, O=C(O)C1=CC=C(OC)C=C1, O=C(O)C=1C(O)=CC=CC1C, O=C(O)COC=1C=CC=CC1, O=C1C=CC=CC(OC)=C1O, O=C(C1=CC=C(O)C=C1O)C, O=CCC1=CC=C(O)C(O)=C1, O=C(O)CC=1C=CC=C(O)C1, O=C(O)CC=1C=CC=CC1O, O=C(C1=CC=C(O)C(O)=C1)C, O=C(O)C=1C=CC=CC1CO, O=C(OC=1C=CC=C(O)C1)C, O=C(C1=CC=C(O)C=C1)CO, O=C(OC)C=1C=CC=CC1O, O=C(OC1=CC=C(O)C…	kegg, lipidmaps	Compounds with biological roles [BR:br08001], , Lipids [LM]	Nucleic acids, , Polyketides [PR], Fatty Acyls [FA]	Bases, , Aromatic polyketides [PK13], Fatty esters [FA07]	, Plantae
191.058	Toluene-4-sulfonate, Tosylate, beta-Carboline, Norharman, 4-(Hydroxylamino)-N,N-dimethylaniline, 4-(Dimethylamino)-N-hydroxyaniline	C7H8O3S1, C11H8N2, C8H12N2O1	[M+NH4]1+, [M+Na]1+, [M+K]1+	C7H12O3S1N1, C11H8N2Na1, C8H12N2O1K1	1	C06677, C20157, C19681	Involved in pathways: Toluene degradation, Metabolic pathways, Microbial metabolism in diverse environments, Degradation of aromatic compounds. More specifically: . Also associated with compound classes: , Involved in pathways: . More specifically: . Also associated with compound classes: Target-based classification of compounds, Enzymes, Oxidoreductases, monoamine oxidase B, C beta-Carboline, In…	O=S(=O)(O)C1=CC=C(C=C1)C, N=1C=CC2=C(C1)NC=3C=CC=CC32, ONC1=CC=C(C=C1)N(C)C	kegg				, Plantae
191.06	Toluene-4-sulfonate, Tosylate, Thiotepa, Nitrogen mustard N-oxide, (+)-Norephedrine, d-Norephedrine, Norephedrine, Phenylpropanolamine, (+-)-Phenylpropanolamine, (R*,S*)-(+-)-alpha-(1-Aminoethyl)benzenemethanol, (+-)-Norephedrine, D-Cathine, Cathine, (+)-Norpseudoephedrine, (-)-Norephedrine, l-Phenylpropanolamine, N-Methyltyramine, N-Methylphenylethanolamine, alpha-[(Methylamino)methyl]-benzyl al…	C7H8O3S1, C6H12N3P1S1, C5H11Cl2N1O1, C9H13N1O1	[M+NH4]1+, [M+H]1+, [M+K]1+	C7H12O3S1N1, C6H13N3P1S1, C5H15Cl2N2O1, C9H13N1O1K1	1	C06677, C07641, C19274, C02343, C07911, C08300, C16719, C02442, C03711, C10158, C11776	Involved in pathways: Toluene degradation, Metabolic pathways, Microbial metabolism in diverse environments, Degradation of aromatic compounds. More specifically: . Also associated with compound classes: , Involved in pathways: Chemical carcinogenesis. More specifically: . Also associated with compound classes: Carcinogens, Group : Carcinogenic to humans, Compounds, C Thiotepa, Anatomical Therape…	O=S(=O)(O)C1=CC=C(C=C1)C, S=P(N1CC1)(N2CC2)N3CC3, O=N(C)(CCCl)CCCl, OC(C=1C=CC=CC1)C(N)C, OC1=CC=C(C=C1)CCNC, OC(C=1C=CC=CC1)CNC, O=C1CC2N=C(C)C1C(C)C2, OC1=CC=CC(=C1)CC(N)C	kegg	, Phytochemical compounds [BR:br08003]	, Alkaloids	, Alkaloids derived by amination reactions, Alkaloids derived from tyrosine, Alkaloids derived from lysine	, Plantae
191.12	1-Methyl-4-phenyl-1,2,3,6-tetrahydropyridine N-oxide, Capillone, 1-Phenyl-2,4-hexadiene-1-one, Amantadine hydrochloride	C12H15N1O1, C12H12O1, C10H18Cl1N1	[M+H]1+, [M+NH4]1+	C12H16N1O1, C12H16O1N1, C10H19Cl1N1	1	C04731, C16928, C07939	Involved in pathways: . More specifically: . Also associated with compound classes:, Involved in pathways: . More specifically: . Also associated with compound classes: Anatomical Therapeutic Chemical classification, N NERVOUS SYSTEM, N ANTI-PARKINSON DRUGS, NB DOPAMINERGIC AGENTS, NBB Adamantane derivatives, NBB Amantadine, Amantadine hydrochloride &lt;JP/US&gt;, USP drug classification, Antipar…	O=N1(C)CC=C(C=2C=CC=CC2)CC1, O=C(C=CC=CC)C=1C=CC=CC1, Cl.NC12CC3CC(CC(C3)C1)C2	kegg
191.125	L-Homocitrulline, EPTC, S-Ethyl dipropylthiocarbamate, 8-Methylthiooctanaldoxime, (E)-8-(Methylthio)octanaldoxime	C7H15N3O3, C9H19N1O1S1	[M+H]1+	C7H16N3O3, C9H20N1O1S1	1	C02427, C11081, C17251	Involved in pathways: . More specifically: . Also associated with compound classes:, Involved in pathways: . More specifically: . Also associated with compound classes: Pesticides, Herbicides, Thiocarbamate herbicides, C EPTC, Involved in pathways: Glucosinolate biosynthesis, 2-Oxocarboxylic acid metabolism. More specifically: . Also associated with compound classes:	O=C(N)NCCCCC(N)C(=O)O, O=C(SCC)N(CCC)CCC, ON=CCCCCCCCSC	kegg				, Plantae
191.167	7,8-Diaminononanoate, 7,8-Diaminopelargonic acid, DAPA, N6,N6,N6-Trimethyl-L-lysine, Gabapentin, Propamocarb, 7,8-diaminononanoic acid	C9H20N2O2, C9H17N1O2	[M+H]1+, [M+NH4]1+	C9H21N2O2	1	C01037, C03793, C07018, C18885, LMFA01100062	Involved in pathways: Biotin metabolism, Metabolic pathways. More specifically: Biotin biosynthesis, pimeloyl-ACP/CoA => biotin, Biotin biosynthesis, BioI pathway, long-chain-acyl-ACP => pimeloyl-ACP => biotin, Biotin biosynthesis, BioW pathway, pimelate => pimeloyl-CoA => biotin. Also associated with compound classes: , Involved in pathways: Lysine degradation, Metabolic pathways. More specifica…	O=C(O)CCCCCC(N)C(N)C, O=C([O-])C(N)CCCC[N+](C)(C)C, O=C(O)CC1(CN)CCCCC1, O=C(OCCC)NCCCN(C)C	kegg, lipidmaps	, Prodrugs [br08324.html], Lipids [LM]	, D00332, Fatty Acyls [FA]	, D#0#0#3#3#2, Fatty Acids and Conjugates [FA01]
191.167	7,8-Diaminononanoate, 7,8-Diaminopelargonic acid, DAPA, N6,N6,N6-Trimethyl-L-lysine, Gabapentin, Propamocarb, 7,8-diaminononanoic acid	C9H20N2O2, C9H17N1O2	[M+H]1+, [M+NH4]1+	C9H21N2O2	1	C01037, C03793, C07018, C18885, LMFA01100062	Involved in pathways: Biotin metabolism, Metabolic pathways. More specifically: Biotin biosynthesis, pimeloyl-ACP/CoA => biotin, Biotin biosynthesis, BioI pathway, long-chain-acyl-ACP => pimeloyl-ACP => biotin, Biotin biosynthesis, BioW pathway, pimelate => pimeloyl-CoA => biotin. Also associated with compound classes: , Involved in pathways: Lysine degradation, Metabolic pathways. More specifica…	O=C(O)CCCCCC(N)C(N)C, O=C([O-])C(N)CCCC[N+](C)(C)C, O=C(O)CC1(CN)CCCCC1, O=C(OCCC)NCCCN(C)C	kegg, lipidmaps	, Prodrugs [br08324.html], Lipids [LM]	, D00332, Fatty Acyls [FA]	, D#0#0#3#3#2, Fatty Acids and Conjugates [FA01]
191.17	Acetylagmatine	C7H16N4O1	[M+NH4]1+	C7H20N5O1	1	C02131	Involved in pathways: . More specifically: . Also associated with compound classes:	O=C(NCCCCNC(=N)N)C	kegg
191.955	3-(Hydrohydroxyphosphoryl)pyruvate, (Hydroxyphosphinyl)pyruvate, 3-Phosphinopyruvate, Thiocysteine, S-Mercapto-L-cysteine, L-Thiocysteine	C3H5O5P1, C3H7N1O2S2	[M+K]1+	C3H5O5P1K1, C3H7N1O2S2K1	1	C06368, C01962	Involved in pathways: Phosphonate and phosphinate metabolism, Biosynthesis of secondary metabolites. More specifically: . Also associated with compound classes: , Involved in pathways: Cysteine and methionine metabolism, Metabolic pathways. More specifically: . Also associated with compound classes:	[H]P(=O)(O)CC(=O)C(=O)O, O=C(O)C(N)CSS	kegg
192.01	1,2-Dinitrobenzene, o-Dinitrobenzene	C6H4N2O4	[M+Na]1+	C6H4N2O4Na1	1	C14702	Involved in pathways: . More specifically: . Also associated with compound classes:	O=[N+]([O-])C=1C=CC=CC1[N+](=O)[O-]	kegg
192.058	Toluene-4-sulfonate, Tosylate, 3-Dehydroquinate, 3-Dehydroquinic acid, 5-Dehydroquinate, 5-Dehydroquinic acid, 4-Hydroxy-4-methyl-2-oxoadipate, 4-Hydroxy-2-oxo-heptanedioate, 4-Hydroxy-2-ketopimelate, 4-Hydroxy-2-oxoheptanedioic acid, 4-Hydroxy-2-oxoheptanedioate, 2,4-Dihydroxyhept-2-enedioate, 2,4-Dihydroxyhept-2-1,7-dioate, 2,4-Dihydroxyhept-2-enedioic acid, 2-Keto-5-epi-valiolone, 4-hydroxy-2-…	C7H8O3S1, C7H10O6	[M+NH4]1+, [M+H]1+	C7H12O3S1N1, C7H11O6	1	C06677, C00944, C04049, C05601, C06201, C17695, LMFA01170052, LMFA01170062, LMFA01050489	Involved in pathways: Toluene degradation, Metabolic pathways, Microbial metabolism in diverse environments, Degradation of aromatic compounds. More specifically: . Also associated with compound classes: , Involved in pathways: Phenylalanine, tyrosine and tryptophan biosynthesis, Metabolic pathways, Biosynthesis of secondary metabolites, Biosynthesis of amino acids. More specifically: Shikimate p…	O=S(=O)(O)C1=CC=C(C=C1)C, O=C(O)C1(O)CC(=O)C(O)C(O)C1, O=C(O)C(=O)CC(O)(C)CC(=O)O, O=C(O)C(=O)CC(O)CCC(=O)O, O=C(O)C(O)=CC(O)CCC(=O)O, O=C1C(=O)C(O)C(O)C(O)(CO)C1, O=C(O)C(=O)CC(O)C(O)C(=O)C	kegg, lipidmaps	, Lipids [BR:br08002], Lipids [LM]	, FA Fatty acyls, Fatty Acyls [FA]	, FA01 Fatty Acids and Conjugates, Fatty Acids and Conjugates [FA01]
192.06	Toluene-4-sulfonate, Tosylate, Sulfanilamide, Sulfamine, Prontosil album	C7H8O3S1, C6H8N2O2S1	[M+NH4]1+	C7H12O3S1N1, C6H12N3O2S1	1	C06677, C07458	Involved in pathways: Toluene degradation, Metabolic pathways, Microbial metabolism in diverse environments, Degradation of aromatic compounds. More specifically: . Also associated with compound classes: , Involved in pathways: . More specifically: . Also associated with compound classes: Anatomical Therapeutic Chemical classification, D DERMATOLOGICALS, ANTIBIOTICS AND CHEMOTHERAPEUTICS FOR DERM…	O=S(=O)(O)C1=CC=C(C=C1)C, O=S(=O)(N)C1=CC=C(N)C=C1	kegg
192.12	5-Guanidino-2-oxopentanoate, 5-Guanidino-2-oxo-pentanoate, 2-Oxo-5-guanidinopentanoate, 2-Oxo-5-guanidino-pentanoate, 2-Oxoarginine, N(omega)-Hydroxyarginine, N(omega)-Hydroxy-L-arginine, gamma-Hydroxy-L-arginine, beta-Hydroxyarginine, (3S)-Hydroxy-(2S)-arginine, (2S,3S)-3-Hydroxyarginine, (3S)-3-Hydroxy-L-arginine, L-Hydroxyarginine, delta-Hydroxyarginine, 5-Hydroxy-L-arginine	C6H11N3O3, C6H14N4O3	[M+NH4]1+, [M+H]1+	C6H15N4O3	1	C03771, C05933, C08284, C18473, C20330	Involved in pathways: Arginine and proline metabolism, D-Arginine and D-ornithine metabolism, Metabolic pathways. More specifically: . Also associated with compound classes: , Involved in pathways: Arginine and proline metabolism, Biosynthesis of various secondary metabolites - part 3, Metabolic pathways, Biosynthesis of secondary metabolites. More specifically: Cycloserine biosynthesis, arginine…	O=C(O)C(=O)CCCNC(=N)N, O=C(O)C(N)CCCNC(=NO)N, O=C(O)C(N)CC(O)CNC(=N)N, O=C(O)C(N)C(O)CCNC(=N)N, O=C(O)C(N)CCC(O)NC(=N)N	kegg				, Plantae
192.125	Prothiocarb, L-Homocitrulline	C8H18N2O1S1, C7H15N3O3	[M+H]1+	C8H19N2O1S1, C7H16N3O3	1	C18943, C02427	Involved in pathways: . More specifically: . Also associated with compound classes: Pesticides, Obsolete pesticides, Fungicides, Others, C Prothiocarb, Involved in pathways: . More specifically: . Also associated with compound classes:	O=C(SCC)NCCCN(C)C, O=C(N)NCCCCC(N)C(=O)O	kegg
192.17	Acetylagmatine	C7H16N4O1	[M+NH4]1+	C7H20N5O1	1	C02131	Involved in pathways: . More specifically: . Also associated with compound classes:	O=C(NCCCCNC(=N)N)C	kegg
192.927	Potassium dibasic phosphate, Bromochloroacetic acid, 2-Bromo-2-chloroacetic acid	H1K2O4P1, C2H2Br1Cl1O2	[M+NH4]1+	H5K2O4P1N1, C2H6Br1Cl1O2N1	1	C13197, C19212, LMFA01090146	Involved in pathways: . More specifically: . Also associated with compound classes: Therapeutic category of drugs in Japan, Agents affecting metabolism, Blood and body fluid agents, Blood substitutes, Others, Potassium phosphate, dibasic, Pharmaceutical additives in Japan, Buffering agent, Dibasic potassium phosphate, pH regulator, Involved in pathways: . More specifically: . Also associated with…	[K+].[K+].O=P([O-])([O-])O, O=C(O)C(Cl)Br	kegg, lipidmaps	, Lipids [LM]	, Fatty Acyls [FA]	, Fatty Acids and Conjugates [FA01]
192.982	4-Chloroacetophenone, p-Chloroacetophenone, 4,6-Dichloro-3-methylcatechol, 4-Chlorophenylacetonitrile, 4-Chlorobenzyl cyanide, 2,6-Dichlorobenzamide, DCB	C8H7Cl1O1, C7H6Cl2O2, C8H6Cl1N1, C7H5Cl2N1O1	[M+K]1+, [M+H]1+	C8H7Cl1O1K1, C7H7Cl2O2, C8H6Cl1N1K1, C7H6Cl2N1O1	1	C06647, C18302, C03679, C10934	Involved in pathways: . More specifically: . Also associated with compound classes:, Involved in pathways: Toluene degradation, Microbial metabolism in diverse environments, Degradation of aromatic compounds. More specifically: . Also associated with compound classes:	O=C(C1=CC=C(Cl)C=C1)C, ClC=1C=C(Cl)C(=C(O)C1O)C, N#CCC1=CC=C(Cl)C=C1, O=C(N)C=1C(Cl)=CC=CC1Cl	kegg
193.036	Homogentisate, Homogentisic acid, 2,5-Dihydroxyphenylacetic acid, 2,5-Dihydroxyphenylacetate, 3,4-Dihydroxyphenylacetate, 3,4-Dihydroxyphenylacetic acid, Homoprotocatechuate, Orsellinate, o-Orsellinic acid, 2,4-Dihydroxy-6-methylbenzoic acid, 2,4-Dihydroxy-6-methylbenzoate, 4,6-Dihydroxy-o-toluic acid, (S)-4-Hydroxymandelate, (S)-2-Hydroxy-2-(4-hydroxyphenyl)acetate, L-4-Hydroxymandelate, L-p-Hyd…	C8H8O4, C6H6O4S1, C5H12O5	[M+Na]1+, [M+NH4]1+, [M+K]1+	C8H8O4Na1, C6H10O4S1N1, C5H12O5K1	1	C00544, C01161, C01839, C03198, C05343, C11527, C03235, C05577, C06672, C06207, C07087, C10331, C14109, C16215, C21895, C00850, C02180, C12849, C00379, C00474, C00532, C01904, C01569, LMPK13010001	Involved in pathways: Ubiquinone and other terpenoid-quinone biosynthesis, Tyrosine metabolism, Styrene degradation, Metabolic pathways, Microbial metabolism in diverse environments. More specifically: Tyrosine degradation, tyrosine => homogentisate, Tocopherol/tocotorienol biosynthesis. Also associated with compound classes: Major components of natural products, Crude drugs, Pinellia tuber, C Ho…	O=C(O)CC1=CC(O)=CC=C1O, O=C(O)CC1=CC=C(O)C(O)=C1, O=C(O)C=1C(O)=CC(O)=CC1C, O=C(O)C(O)C1=CC=C(O)C=C1, O=C(O)COC1=CC=C(O)C=C1, O=CC(O)C1=CC=C(O)C(O)=C1, O=C(O)C1=CC=C(O)C(OC)=C1, O=C(O)CC=1C(O)=CC=CC1O, O=C(O)C(O)=CC=CC(=O)C=C, O=C1C=C(OC)C(=O)C(OC)=C1, O=C(O)C1=CC=C(C=C1O)CO, O=C(O)C1C=CC=CC1C(=O)O, O=C(C=1C(O)=CC(O)=CC1O)C, O=S(=O)(O)OC=1C=CC=CC1, O=S(=O)(O)C1=CC=C(O)C=C1, OCC(O)C(O)C(O)CO, OCC(…	kegg, lipidmaps	, Lipids [LM], Compounds with biological roles [BR:br08001]	, Polyketides [PR], Carbohydrates	, Aromatic polyketides [PK13], Monosaccharides	Plantae,
193.04	Naphthazarin, 5,8-Dihydroxy-1,4-naphthoquinone, 3,5-Dihydroxy-1,4-naphthoquinone, Ayapin, Deca-2,4,6-triynedioic acid	C10H6O4	[M+H]1+	C10H7O4	1	C01938, C04110, C18078, LMFA01031138	Involved in pathways: . More specifically: . Also associated with compound classes:, Systematic name: Deca-2,4,6-triynedioic acid. In class(es): fatty acids and conjugates, hydroperoxy fatty acids	O=C1C=CC(=O)C=2C(O)=CC=C(O)C12, O=C1C=C(O)C(=O)C=2C(O)=CC=CC12, O=C1OC=2C=C3OCOC3=CC2C=C1, O=C(O)C#CC#CC#CCCC(=O)O	kegg, lipidmaps	, Lipids [LM]	, Fatty Acyls [FA]	, Fatty Acids and Conjugates [FA01]	Plantae,
193.146	N-Acetyl-L-leucine, Swainsonine, N-Methyltryptamine, N-Methylindoleethylamine, 1-Methyl-2-(3-indolyl)ethylamine, Gramine, (1H-Indol-3-ylmethyl)dimethylamine, (1H-Indol-3-yl)-N,N-dimethylmethanamine, alpha-Methyltryptamine, Indopan	C8H15N1O3, C11H14N2	[M+NH4]1+	C8H19N2O3, C11H18N3	1	C02710, C10173, C06213, C08304, C20127	Involved in pathways: . More specifically: . Also associated with compound classes:, Involved in pathways: Tropane, piperidine and pyridine alkaloid biosynthesis, Biosynthesis of alkaloids derived from ornithine, lysine and nicotinic acid. More specifically: . Also associated with compound classes: Phytochemical compounds, Alkaloids, Alkaloids derived from lysine, Indolizidine alkaloids, C Swains…	O=C(NC(C(=O)O)CC(C)C)C, [H]C12N(CCCC1O)CC(O)C2O, C=1C=CC2=C(C1)NC=C2CCNC, C=1C=CC2=C(C1)NC=C2CN(C)C, NC(C)CC1=CNC=2C=CC=CC21	kegg	, Phytochemical compounds [BR:br08003]	, Alkaloids	, Alkaloids derived from lysine, Alkaloids derived from tryptophan and anthranilic acid	, Plantae
193.15	trans-beta-damascenone	C13H18O1	[M+H]1+	C13H19O1	1	LMPR01070304	Systematic name: 1-[2,6,6-Trimethyl-1,3-cyclohexadien-1-yl]-2E-buten-1-one. In class(es): isoprenoids, polyterpenes	O=C(C=CC)C1=C(C=CCC1(C)C)C	lipidmaps	Lipids [LM]	Prenol Lipids [PR]	Isoprenoids [PR01]
193.987	Fosamine, Chlorzoxazone	C3H8N1O4P1, C7H4Cl1N1O2	[M+K]1+, [M+Na]1+	C3H8N1O4P1K1, C7H4Cl1N1O2Na1	1	C18789, C07931	Involved in pathways: . More specifically: . Also associated with compound classes: Pesticides, Herbicides, Organophosphorus herbicides, C Fosamine, Involved in pathways: . More specifically: . Also associated with compound classes: Anatomical Therapeutic Chemical classification, M MUSCULO-SKELETAL SYSTEM, M MUSCLE RELAXANTS, MB MUSCLE RELAXANTS, CENTRALLY ACTING AGENTS, MBB Oxazol, thiazine, and…	O=C(N)P(=O)(O)OCC, ClC=1C=CC=2OC(O)=NC2C1	kegg
194.036	Magnesium dipropionate, 5,6-Indolequinone-2-carboxylic acid, Dimefox, 5-Ureido-4-imidazole carboxylate, 4-Ureido-5-imidazolecarboxylic acid	C6H10Mg1O4, C9H5N1O4, C4H12F1N2O1P1, C5H6N4O3	[M+Na]1+, [M+H]1+, [M+K]1+	C6H10Mg1O4Na1, C9H6N1O4, C4H12F1N2O1P1K1, C5H6N4O3Na1	1	C18384, C17938, C18980, C05515	Involved in pathways: . More specifically: . Also associated with compound classes: Animal drugs in Japan, Agents affecting metabolism, Other agents affecting metabolism, Organic acid and preparations, C Magnesium dipropionate, Involved in pathways: Tyrosine metabolism, Metabolic pathways. More specifically: . Also associated with compound classes: , Involved in pathways: . More specifically: . A…	O=C([O-][Mg+2][O-]C(=O)CC)CC, O=C(O)C1=CC2=CC(=O)C(=O)C=C2N1, O=P(F)(N(C)C)N(C)C, O=C(O)C=1N=CNC1NC(=O)N	kegg
194.103	Indole-3-acetate, Indole-3-acetic acid, (Indol-3-yl)acetate, Indoleacetate, Indoleacetic acid, (1H-indol-3-yl)acetate, IAA, NH2Mec, 7-Amino-4-methylcoumarin, N-Acetylindoxyl, Acetylindoxyl, (Indol-3-yl)glycolaldehyde, 3-Indoleglycolaldehyde, 5-Hydroxyindoleacetaldehyde, Gentianine, 2-Methylquinoline-3,4-diol, 3-Methyl-quinolin-2,8-diol, Acanthicifoline, 3-Hydroxy-2-methyl-1H-quinolin-4-one, 2,6-D…	C10H9N1O2, C10H12N2O2	[M+NH4]1+, [M+H]1+	C10H13N2O2	1	C00954, C01386, C02298, C03230, C05634, C06525, C06331, C06344, C09907, C11504, C16151	Involved in pathways: Tryptophan metabolism, Biosynthesis of plant hormones, Metabolic pathways, Plant hormone signal transduction. More specifically: . Also associated with compound classes: Phytochemical compounds, Alkaloids, Alkaloids derived from tryptophan and anthranilic acid, Indole alkaloids, C Indole--acetate, Pesticides, Plant growth regulators, Auxins, Involved in pathways: . More spec…	O=C(O)CC1=CNC=2C=CC=CC21, O=C1OC=2C=C(N)C=CC2C(=C1)C, O=C(N1C=C(O)C=2C=CC=CC21)C, O=CC(O)C1=CNC=2C=CC=CC21, O=CCC1=CNC=2C=CC(O)=CC21, O=C1OCCC=2C(=CN=CC12)C=C, OC1=C(O)C(=NC=2C=CC=CC12)C, OC=1N=C2C(O)=CC=CC2=CC1C, O=C1NC(C=2C=NC=C(OC)C2C1)C, O=C1C(O)=C(NC=2C=CC=CC12)C, OC1=NC(O)=C(C=C1)C2=CCCN2C	kegg	Phytochemical compounds [BR:br08003],	Alkaloids,	Alkaloids derived from tryptophan and anthranilic acid,	Plantae,
194.145	Phendimetrazine, N,N-Diethyl-m-toluamide, Diethyltoluamide, DEET, N,N-Diethylphenylacetamide, DEPA, Capillanol, 2-(Octylthio)ethanol, 2-Hydroxyethyl octyl sulphide, 2,4,6,8,10-dodecapentaenal	C12H17N1O1, C12H14O1, C10H22O1S1	[M+H]1+, [M+NH4]1+	C12H18N1O1, C12H18O1N1, C10H23O1S1	1	C07904, C10935, C10938, C17783, C18863, LMFA06000073	Involved in pathways: . More specifically: . Also associated with compound classes: Target-based classification of drugs, Transporters, Solute carrier family, SLC, SLCA, Phendimetrazine, Involved in pathways: . More specifically: . Also associated with compound classes: Pesticides, Others, Insect repellents, C N,N-Diethyl-m-toluamide, Anatomical Therapeutic Chemical classification, P ANTIPARASITI…	O1CCN(C)C(C)C1C=2C=CC=CC2, O=C(C1=CC=CC(=C1)C)N(CC)CC, O=C(N(CC)CC)CC=1C=CC=CC1, OC(C)CC#CCC=1C=CC=CC1, OCCSCCCCCCCC, [H]C(=O)C=CC=CC=CC=CC=CC	kegg, lipidmaps	, Lipids [LM]	, Fatty Acyls [FA]	, Fatty aldehydes [FA06]
194.15	L-Arginine, (S)-2-Amino-5-guanidinovaleric acid, L-Arg, D-Arginine, D-2-Amino-5-guanidinovaleric acid, Amino acid(Arg-), Arginine, 2-Amino-5-guanidinovaleric acid, N-Methyltryptamine, N-Methylindoleethylamine, 1-Methyl-2-(3-indolyl)ethylamine, Gramine, (1H-Indol-3-ylmethyl)dimethylamine, (1H-Indol-3-yl)-N,N-dimethylmethanamine, alpha-Methyltryptamine, Indopan	C6H14N4O2, C11H14N2	[M+NH4]1+	C6H18N5O2, C11H18N3	1	C00062, C00792, C02385, C06213, C08304, C20127	Involved in pathways: Arginine biosynthesis, Monobactam biosynthesis, Arginine and proline metabolism, Clavulanic acid biosynthesis, D-Arginine and D-ornithine metabolism, Aminoacyl-tRNA biosynthesis, Biosynthesis of various secondary metabolites - part 3, Biosynthesis of plant secondary metabolites, Biosynthesis of alkaloids derived from ornithine, lysine and nicotinic acid, Metabolic pathways, …	O=C(O)C(N)CCCNC(=N)N, C=1C=CC2=C(C1)NC=C2CCNC, C=1C=CC2=C(C1)NC=C2CN(C)C, NC(C)CC1=CNC=2C=CC=CC21	kegg	Compounds with biological roles [BR:br08001], , Phytochemical compounds [BR:br08003]	Peptides, , Alkaloids	Amino acids, , Alkaloids derived from tryptophan and anthranilic acid	Plantae,
194.946	2-Phosphoglycolate, Phosphoglycolic acid	C2H5O6P1	[M+K]1+	C2H5O6P1K1	1	C00988	Involved in pathways: Glyoxylate and dicarboxylate metabolism, Metabolic pathways, Biosynthesis of secondary metabolites, Carbon metabolism. More specifically: Photorespiration. Also associated with compound classes:	O=C(O)COP(=O)(O)O	kegg
194.946	2-Phosphoglycolate, Phosphoglycolic acid	C2H5O6P1	[M+K]1+	C2H5O6P1K1	1	C00988	Involved in pathways: Glyoxylate and dicarboxylate metabolism, Metabolic pathways, Biosynthesis of secondary metabolites, Carbon metabolism. More specifically: Photorespiration. Also associated with compound classes:	O=C(O)COP(=O)(O)O	kegg
194.95	Dichlobenil, 2,6-Dichlorobenzonitrile	C7H3Cl2N1	[M+Na]1+	C7H3Cl2N1Na1	1	C11040	Involved in pathways: . More specifically: . Also associated with compound classes: Pesticides, Herbicides, Nitrile herbicides, C Dichlobenil	N#CC=1C(Cl)=CC=CC1Cl	kegg
194.98	2,6-Dichlorobenzamide, DCB, Dithiothreitol, 1,4-Dithiothreitol, threo-1,4-Dimercapto-2,3-butanediol, DL-threo-1,4-Dimercapto-2,3-butanediol, Dithioerythritol, erythro-1,4-Dimercapto-2,3-butanediol, DTE, 4-Chloroacetophenone, p-Chloroacetophenone, Orotate, Orotic acid, Uracil-6-carboxylic acid, Uracil 5-carboxylate, Uracil 5-carboxylic acid, 5-Carboxyuracil, m-Chlorobenzamide, 3-Chlorobenzamide, 2…	C7H5Cl2N1O1, C4H10O2S2, C8H7Cl1O1, C5H4N2O4, C7H6Cl1N1O1, C6H2Cl2O2, C8H6Cl1N1	[M+H]1+, [M+K]1+, [M+NH4]1+	C7H6Cl2N1O1, C4H10O2S2K1, C8H7Cl1O1K1, C5H4N2O4K1, C7H6Cl1N1O1K1, C6H6Cl2O2N1, C8H6Cl1N1K1	1	C10934, C00265, C00950, C06647, C00295, C03030, C11731, C21103, C21104, C03679	Involved in pathways: . More specifically: . Also associated with compound classes:, Involved in pathways: Pyrimidine metabolism, Metabolic pathways. More specifically: Uridine monophosphate biosynthesis, glutamine (+ PRPP) => UMP. Also associated with compound classes: Risk category of Japanese OTC drugs, Third-class OTC drugs, Inorganic and organic chemicals, Orotic acid, Involved in pathways: …	O=C(N)C=1C(Cl)=CC=CC1Cl, OC(CS)C(O)CS, O=C(C1=CC=C(Cl)C=C1)C, O=C1C=C(NC(=O)N1)C(=O)O, O=C(O)C1=CNC(=O)NC1=O, O=C(N)C=1C=CC=C(Cl)C1, O=C1C=C(Cl)C(=O)C(Cl)=C1, O=C1C=C(Cl)C(=O)C=C1Cl, N#CCC1=CC=C(Cl)C=C1	kegg
194.982	Propane-1,2-diol 1-phosphate, Glycerone sulfate, Dihydroxyacetone sulfate, (S)-2-O-Sulfolactate, (R)-2-O-Sulfolactate, (S)-3-Sulfolactate, (2S)-3-Sulfolactate, (2R)-3-Sulfolactate, (R)-3-Sulfolactate, 3-Sulfolactate, 4-Nitrocatechol, 2,6-Dihydroxynicotinate	C3H9O5P1, C3H6O6S1, C6H5N1O4	[M+K]1+, [M+Na]1+	C3H9O5P1K1, C3H6O6S1Na1, C6H5N1O4K1	1	C03894, C02543, C02914, C17205, C11499, C11537, C16069, C02235, C15523	Involved in pathways: . More specifically: . Also associated with compound classes:, Involved in pathways: Cysteine and methionine metabolism, Metabolic pathways. More specifically: . Also associated with compound classes: , Involved in pathways: Cysteine and methionine metabolism, Methane metabolism, Metabolic pathways, Microbial metabolism in diverse environments. More specifically: Coenzyme M …	O=P(O)(O)OCC(O)C, O=C(CO)COS(=O)(=O)O, O=C(O)C(OS(=O)(=O)O)C, O=C(O)C(O)CS(=O)(=O)O, O=[N+]([O-])C1=CC=C(O)C(O)=C1, O=C(O)C1=CC=C(O)N=C1O	kegg
194.988	2,5-Dihydroxybenzoate, 2,5-Dihydroxybenzoic acid, Gentisic acid, Hydroquinonecarboxylic acid, Gentisate, 3,4-Dihydroxybenzoate, 3,4-Dihydroxybenzoic acid, Protocatechuate, Protocatechuic acid, 2,3-Dihydroxybenzoate, 2,3-Dihydroxybenzoic acid, Patulin, 2,6-Dihydroxybenzoate, gamma-Resorcylate, 4-Nitrocatechol, 2,6-Dihydroxynicotinate, 4-Chloroacetophenone, p-Chloroacetophenone, 4,6-Dichloro-3-meth…	C7H6O4, C6H5N1O4, C8H7Cl1O1, C7H6Cl2O2	[M+K]1+, [M+H]1+	C7H6O4K1, C6H5N1O4K1, C8H7Cl1O1K1, C7H7Cl2O2	1	C00628, C00230, C00196, C16748, C21298, C02235, C15523, C06647, C18302	Involved in pathways: Tyrosine metabolism, Benzoate degradation, Naphthalene degradation, Metabolic pathways, Microbial metabolism in diverse environments. More specifically: Salicylate degradation, salicylate => gentisate. Also associated with compound classes: , Involved in pathways: Benzoate degradation, Toluene degradation, Polycyclic aromatic hydrocarbon degradation, Aminobenzoate degradatio…	O=C(O)C1=CC(O)=CC=C1O, O=C(O)C1=CC=C(O)C(O)=C1, O=C(O)C=1C=CC=C(O)C1O, O=C1OC2=CCOC(O)C2=C1, O=C(O)C=1C(O)=CC=CC1O, O=[N+]([O-])C1=CC=C(O)C(O)=C1, O=C(O)C1=CC=C(O)N=C1O, O=C(C1=CC=C(Cl)C=C1)C, ClC=1C=C(Cl)C(=C(O)C1O)C	kegg	, Natural toxins [BR:br08009]	, Fungal toxins	, Mycotoxins	Plantae,
194.99	Thiobenzamide S-oxide	C7H7N1O1S1	[M+K]1+	C7H7N1O1S1K1	1	C16283	Involved in pathways: Aminobenzoate degradation, Microbial metabolism in diverse environments. More specifically: . Also associated with compound classes:	O=S=C(N)C=1C=CC=CC1	kegg
195.05	Monodechloroaminopyrrolnitrin, 3-Dehydro-L-gulonate, D-Tagaturonate, D-Tagaturonic acid, D-Fructuronate, D-Fructuronic acid, D-Glucuronate, Glucuronic acid, Glucuronate, D-Galacturonate, D-Galacturonic acid, D-Mannuronate, D-Mannuronic acid, L-Iduronic acid, L-Guluronic acid, Galacturonic acid, beta-D-Glucopyranuronic acid, beta-D-Glucuronic acid, L-Altruronic acid, L-Altropyranuronic acid, D-All…	C10H9Cl1N2, C6H10O7, C8H8N4S1, C5H9N5O1	[M+H]1+, [M+K]1+	C10H10Cl1N2, C6H11O7, C8H9N4S1, C5H9N5O1K1	1	C21110, C00618, C00558, C00905, C00191, C00333, C02024, C06472, C06477, C08348, C08350, C21034, C21037, C21047, C21059, C01062, C21644, C03342, C06473, C15673, C16245, C15348, C06557, LMFA05000654	Involved in pathways: Staurosporine biosynthesis, Metabolic pathways, Biosynthesis of secondary metabolites. More specifically: Pyrrolnitrin biosynthesis, tryptophan => pyrrolnitrin. Also associated with compound classes: , Involved in pathways: Pentose and glucuronate interconversions, Ascorbate and aldarate metabolism, Metabolic pathways. More specifically: Glucuronate pathway (uronate pathway)…	ClC1=CC=CC(C=2C=CNC2)=C1N, O=C(O)C(O)C(=O)C(O)C(O)CO, O=C(O)C1OC(O)(CO)C(O)C1O, O=C(O)C1OC(O)C(O)C(O)C1O, O=C(O)C(O)C(O)C(O)C(=O)CO, O=C(O)C(=O)C(O)C(O)C(O)CO, O=CC(O)C(O)C(O)C(O)C(=O)O, N1=CN=C(SCC=C)C=2NC=NC12, OC=1N=C(N=C(N1)NCC)N	kegg, lipidmaps	, Compounds with biological roles [BR:br08001], Lipids [LM]	, Carbohydrates, Fatty Acyls [FA]	, Monosaccharides, Fatty alcohols [FA05]	, Plantae
195.086	Allantoate, Allantoic acid, N-Acetyl-L-aspartate, N-Acetyl-L-aspartic acid, N-Formyl-L-glutamate, 2-Amino-3-oxoadipate, 2-Amino-3-oxohexanedioic acid, 5-O-Methyl-myo-inositol, 1D-5-O-Methyl-myo-inositol, Sequoyitol, D-Bornesitol, (-)-Bornesitol, 1-O-Methyl-myo-inositol, 1D-1-O-Methyl-myo-inositol, L-Bornesitol, (+)-Bornesitol, 3-O-Methyl-myo-inositol, 1D-3-O-Methyl-myo-inositol, D-Pinitol, 1D-3-O…	C4H8N4O4, C6H9N1O5, C7H14O6	[M+NH4]1+, [M+H]1+	C4H12N5O4, C6H13N2O5, C7H15O6	1	C00499, C01042, C01045, C05520, C03365, C03659, C03660, C03844, C05163, C06352, C06353, C08257, C03619, LMFA01100036	Involved in pathways: Purine metabolism, Metabolic pathways, Microbial metabolism in diverse environments. More specifically: Purine degradation, xanthine => urea. Also associated with compound classes: , Involved in pathways: Alanine, aspartate and glutamate metabolism, Metabolic pathways. More specifically: . Also associated with compound classes: , Involved in pathways: Histidine metabolism, M…	O=C(N)NC(NC(=O)N)C(=O)O, O=C(O)CC(NC(=O)C)C(=O)O, [H]C(=O)NC(C(=O)O)CCC(=O)O, O=C(O)CCC(=O)C(N)C(=O)O, OC1C(O)C(O)C(OC)C(O)C1O, OCC1OC(OC)C(O)C(O)C1O	kegg, lipidmaps	, Lipids [LM]	, Fatty Acyls [FA]	, Fatty Acids and Conjugates [FA01]	Plantae,
195.12	D-Alanyl-D-serine, Ethylenediamine-N,N'-diacetic acid, Ethylenediaminediacetate, EDDA, 2-Benzimidazolylguanidine, 3-mercaptohexyl acetate, Methylthiomethyl hexanoate	C6H12N2O4, C8H9N5, C8H16O2S1	[M+NH4]1+	C6H16N3O4, C8H13N6, C8H20O2S1N1	1	C19719, C21397, C10898, LMFA05000540, LMFA07010969	Involved in pathways: Vancomycin resistance. More specifically: . Also associated with compound classes:, Involved in pathways: . More specifically: . Also associated with compound classes:, Systematic name: 3-thiohexyl acetate. In class(es): fatty acids and conjugates, Systematic name: (methylsulfanyl)methyl hexanoate. In class(es): fatty acids and conjugates, wax diesters	O=C(O)C(NC(=O)C(N)C)CO, O=C(O)CNCCNCC(=O)O, N=C(N)NC1=NC=2C=CC=CC2N1, O=C(OCCC(S)CCC)C, O=C(OCSC)CCCCC	kegg, lipidmaps	, Lipids [LM]	, Fatty Acyls [FA]	, Fatty alcohols [FA05], Fatty esters [FA07]
195.123	Calystegin B2, Calystegine B2, Dihydrorhizobitoxine, (2S)-2-Amino-4-[(2R)-2-amino-3-hydroxypropoxy]butanoate	C7H13N1O4, C7H16N2O4	[M+NH4]1+, [M+H]1+	C7H17N2O4	1	C10851, C21888	Involved in pathways: . More specifically: Lovastatin biosynthesis, malonyl-CoA => lovastatin acid. Also associated with compound classes: , Involved in pathways: . More specifically: . Also associated with compound classes:	OC1C(O)C2NC(O)(CC2)C1O, O=C(O)C(N)CCOCC(N)CO	kegg				Plantae,
195.16	(2E,5S,6E,8E,10E)-1-Aminododeca-2,6,8,10-tetraen-5-ol, 2-Undecanone, Undecan-2-one, Methyl nonyl ketone, 2-Hendecanone, N-Cyclopropyl-trans-2-cis-6-nonadienamide, undecan-2-one, 10-Undecen-1-ol, Undecan-6-one, 2-Undecen-1-ol, (E)-3-Methyl-4-decen-1-ol, Undecan-3-one, Undecan-4-one, R-nostrenol, 1-Undecen-3-ol, undecanal	C12H19N1O1, C11H22O1	[M+H]1+, [M+Na]1+	C12H20N1O1, C11H22O1Na1	1	C22091, C01875, LMFA08020191, LMFA12000002, LMFA05000587, LMFA12000062, LMFA05000622, LMFA05000558, LMFA12000060, LMFA12000061, LMFA05000511, LMFA05000513, LMFA06000064	Involved in pathways: . More specifically: . Also associated with compound classes:, Involved in pathways: . More specifically: . Also associated with compound classes: Lipids, FA Fatty acyls, FA Oxygenated hydrocarbons, C Undecan--one, Systematic name: (2E,6Z)-N-cyclopropylnona-2,6-dienamide. In class(es): fatty acids and conjugates, Systematic name: undecan-2-one. In class(es): fatty acids and …	OC(C=CC=CC=CC)CC=CCN, O=C(C)CCCCCCCCC, O=C(C=CCCC=CCC)NC1CC1, OCCCCCCCCCC=C, O=C(CCCCC)CCCCC, OCC=CCCCCCCCC, OCCC(C=CCCCCC)C, O=C(CC)CCCCCCCC, O=C(CCC)CCCCCCC, OC(C)CCCC=CCCCC, OC(C=C)CCCCCCCC, [H]C(=O)CCCCCCCCCC	kegg, lipidmaps	, Lipids [LM]	, Fatty Acyls [FA]	, Oxygenated hydrocarbons [FA12], Fatty amides [FA08], Fatty alcohols [FA05], Fatty aldehydes [FA06]	, Plantae
195.95	2-Phosphoglycolate, Phosphoglycolic acid, Dichlobenil, 2,6-Dichlorobenzonitrile	C2H5O6P1, C7H3Cl2N1	[M+K]1+, [M+Na]1+	C2H5O6P1K1, C7H3Cl2N1Na1	1	C00988, C11040	Involved in pathways: Glyoxylate and dicarboxylate metabolism, Metabolic pathways, Biosynthesis of secondary metabolites, Carbon metabolism. More specifically: Photorespiration. Also associated with compound classes: , Involved in pathways: . More specifically: . Also associated with compound classes: Pesticides, Herbicides, Nitrile herbicides, C Dichlobenil	O=C(O)COP(=O)(O)O, N#CC=1C(Cl)=CC=CC1Cl	kegg
196.054	3-Dehydro-L-gulonate, D-Tagaturonate, D-Tagaturonic acid, D-Fructuronate, D-Fructuronic acid, D-Glucuronate, Glucuronic acid, Glucuronate, D-Galacturonate, D-Galacturonic acid, D-Mannuronate, D-Mannuronic acid, L-Iduronic acid, L-Guluronic acid, Galacturonic acid, beta-D-Glucopyranuronic acid, beta-D-Glucuronic acid, L-Altruronic acid, L-Altropyranuronic acid, D-Alluronic acid, D-Allopyranuronic …	C6H10O7, C3H10N6S2	[M+H]1+	C6H11O7, C3H11N6S2	1	C00618, C00558, C00905, C00191, C00333, C02024, C06472, C06477, C08348, C08350, C21034, C21037, C21047, C21059, C01062, C21644, C03342, C06473, C15673, C16245, C19137, LMFA05000654	Involved in pathways: Pentose and glucuronate interconversions, Ascorbate and aldarate metabolism, Metabolic pathways. More specifically: Glucuronate pathway (uronate pathway). Also associated with compound classes: , Involved in pathways: Pentose and glucuronate interconversions, Ascorbate and aldarate metabolism, Inositol phosphate metabolism, Metabolic pathways. More specifically: D-Galacturon…	O=C(O)C(O)C(=O)C(O)C(O)CO, O=C(O)C1OC(O)(CO)C(O)C1O, O=C(O)C1OC(O)C(O)C(O)C1O, O=C(O)C(O)C(O)C(O)C(=O)CO, O=C(O)C(=O)C(O)C(O)C(O)CO, O=CC(O)C(O)C(O)C(O)C(=O)O, S=C(N)NNCNNC(=S)N	kegg, lipidmaps	, Compounds with biological roles [BR:br08001], Lipids [LM]	, Carbohydrates, Fatty Acyls [FA]	, Monosaccharides, Fatty alcohols [FA05]	, Plantae
196.152	Phenmetrazine, Valerianine	C11H15N1O1	[M+NH4]1+	C11H19N2O1	1	C07432, C09991	Involved in pathways: . More specifically: . Also associated with compound classes:	O1CCNC(C)C1C=2C=CC=CC2, N=1C=C(C2=C(C1)C(C)CC2)COC	kegg				, Plantae
196.987	4-Nitrocatechol, 2,6-Dihydroxynicotinate, Orotate, Orotic acid, Uracil-6-carboxylic acid, Uracil 5-carboxylate, Uracil 5-carboxylic acid, 5-Carboxyuracil, Diethyl sulfate, DES	C6H5N1O4, C5H4N2O4, C4H10O4S1	[M+K]1+	C6H5N1O4K1, C5H4N2O4K1, C4H10O4S1K1	1	C02235, C15523, C00295, C03030, C14706	Involved in pathways: Aminobenzoate degradation, Microbial metabolism in diverse environments. More specifically: . Also associated with compound classes: , Involved in pathways: Nicotinate and nicotinamide metabolism. More specifically: . Also associated with compound classes:, Involved in pathways: Pyrimidine metabolism, Metabolic pathways. More specifically: Uridine monophosphate biosynthesis,…	O=[N+]([O-])C1=CC=C(O)C(O)=C1, O=C(O)C1=CC=C(O)N=C1O, O=C1C=C(NC(=O)N1)C(=O)O, O=C(O)C1=CNC(=O)NC1=O, O=S(=O)(OCC)OCC	kegg
197.067	Dopaquinone, 7,8-Dihydroxycoumarin, Daphnetin, 1,2-Epoxy-3-(p-Nitrophenoxy)propane, EPNP, 2-Carboxy-2,3-dihydro-5,6-dihydroxyindole, Leucodopachrome, cyclo-Dopa, Salicyluric acid, Salicylurate, N-(2-Hydroxybenzoyl)-glycine, 5,7-Dihydroxychromone, Esculetin, Aesculetin, Caffeoquinone, Caffeic acid quinone, 6-Hydroxy-3-succinoylpyridine, 4-(6-Hydroxypyridin-3-yl)-4-oxobutanoate, 3,7-Dimethyluric ac…	C9H9N1O4, C9H6O4, C7H8N4O3, C6H12N3O1P1, C8H12O4	[M+H]1+, [M+NH4]1+, [M+Na]1+	C9H10N1O4, C9H10O4N1, C7H9N4O3, C6H12N3O1P1Na1, C8H12O4Na1	1	C00822, C03093, C04274, C05604, C07588, C09001, C09263, C16828, C19631, C16360, C16356, C19543, LMFA01060156, LMFA01170085, LMFA01170078	Involved in pathways: Tyrosine metabolism, Betalain biosynthesis, Metabolic pathways. More specifically: . Also associated with compound classes: , Involved in pathways: . More specifically: . Also associated with compound classes: Phytochemical compounds, Phenylpropanoids, Coumarins, C ,-Dihydroxycoumarin, Involved in pathways: . More specifically: . Also associated with compound classes:, Invol…	O=C1C=CC(=CC1=O)CC(N)C(=O)O, O=C1OC=2C(O)=C(O)C=CC2C=C1, O=[N+]([O-])C1=CC=C(OCC2OC2)C=C1, O=C(O)C1NC2=CC(O)=C(O)C=C2C1, O=C(O)CNC(=O)C=1C=CC=CC1O, O=C1C=COC=2C=C(O)C=C(O)C12, O=C1OC=2C=C(O)C(O)=CC2C=C1, O=C(O)C=CC=1C=CC(=O)C(=O)C1, O=C(O)CCC(=O)C1=CN=C(O)C=C1, O=C1NC(=O)N(C=2NC(=O)N(C12)C)C, O=C1NC=2NC(=O)N(C2C(=O)N1C)C, O=P(N1CC1)(N2CC2)N3CC3, O=C(O)CCC(=O)CCC(=O)C, O=C(O)C=CCCCCC(=O)O, O=C(O)C…	kegg, lipidmaps	, Phytochemical compounds [BR:br08003], Lipids [LM]	, Phenylpropanoids, Alkaloids, Fatty Acyls [FA]	, Coumarins, Others, Fatty Acids and Conjugates [FA01]	, Plantae
197.07	Scytalone, 3,4-Dihydro-3,6,8-trihydoroxy-1(2H)-napthalenone, Ferulate, Ferulic acid, 4-Hydroxy-3-methoxycinnamic acid, 3-Methoxy-4-hydroxy-trans-cinnamate, 4-Hydroxy-3-methoxycinnamate, 6-Hydroxymellein, Isoferulic acid, Methyl caffeate, 2,4,8-Trihydroxy-1-tetralone, Dimethyl phthalate, 5-Hydroxyconiferaldehyde, Kakuol, Kakoul, 6-(Isopropylthio)purine, 1,3-Dimethyl-8-isoquinolinol, Pyroquilon, Ho…	C10H10O4, C8H10N4S1, C11H11N1O1, C8H15N1O2, C8H12O4	[M+H]1+, [M+Na]1+, [M+K]1+	C10H11O4, C8H11N4S1, C11H11N1O1Na1, C8H15N1O2K1, C8H12O4Na1	1	C00779, C01494, C02379, C10470, C10477, C09974, C11233, C12204, C16982, C15347, C12346, C18487, C08283, C10155, C12535, LMFA01170003, LMFA01170004, LMFA01170005, LMFA05000711, LMFA01060156, LMFA01170085, LMFA01170078, LMFA08020190	Involved in pathways: . More specifically: . Also associated with compound classes:, Involved in pathways: Phenylpropanoid biosynthesis, Biosynthesis of phenylpropanoids, Metabolic pathways, Biosynthesis of secondary metabolites. More specifically: . Also associated with compound classes: Phytochemical compounds, Phenylpropanoids, Monolignols, Coniferyl alcohol derivatives, C Ferulate, Involved i…	O=C1C=2C(O)=CC(O)=CC2CC(O)C1, O=C(O)C=CC1=CC=C(O)C(OC)=C1, [H]C1(OC(=O)C=2C(O)=CC(O)=CC2C1)C, O=C(O)C=CC1=CC=C(OC)C(O)=C1, O=C(OC)C=CC1=CC=C(O)C(O)=C1, O=C1C=2C(O)=CC=CC2C(O)CC1O, O=C(OC)C=1C=CC=CC1C(=O)OC, O=CC=CC1=CC(O)=C(O)C(OC)=C1, O=C(C=1C=C2OCOC2=CC1O)CC, N1=CN=C(SC(C)C)C=2NC=NC12, OC1=CC=CC=2C=C(N=C(C12)C)C, O=C1N2C=3C(=CC=CC3CC2)CC1, O=C([O-])C1CCCC[N+]1(C)C, [H]C12N(CCCC1)CC(O)C2O, O=C(O…	kegg, lipidmaps	, Phytochemical compounds [BR:br08003], Lipids [LM]	, Phenylpropanoids, Alkaloids, Fatty Acyls [FA]	, Monolignols, Alkaloids derived from ornithine, Alkaloids derived from lysine, Fatty Acids and Conjugates [FA01], Fatty alcohols [FA05], Fatty amides [FA08]	, Plantae
197.098	N-Acetyl-L-leucine, Swainsonine	C8H15N1O3	[M+Na]1+	C8H15N1O3Na1	1	C02710, C10173	Involved in pathways: . More specifically: . Also associated with compound classes:, Involved in pathways: Tropane, piperidine and pyridine alkaloid biosynthesis, Biosynthesis of alkaloids derived from ornithine, lysine and nicotinic acid. More specifically: . Also associated with compound classes: Phytochemical compounds, Alkaloids, Alkaloids derived from lysine, Indolizidine alkaloids, C Swains…	O=C(NC(C(=O)O)CC(C)C)C, [H]C12N(CCCC1O)CC(O)C2O	kegg	, Phytochemical compounds [BR:br08003]	, Alkaloids	, Alkaloids derived from lysine	, Plantae
197.1	Vermelone, 3,4-Dihydro-3,8-dihydroxy-1(2H)-naphthalenone, Coniferyl aldehyde, Coniferaldehyde, 4-Hydroxy-3-methoxycinnamaldehyde, Ferulaldehyde, L-Tyrosine methyl ester, Metyrosine, Metirosine, 3-Acetyl-6-methoxybenzaldehyde, Damascenine, alpha-Methyl-m-tyrosine, 1,2-Dihydroxy-3,4-epoxy-1,2,3,4-tetrahydronaphthalene, 2-Phenyl-1,3-propanediol monocarbamate, L-Homotyrosine, (3S)-2-Oxo-3-phenylbutan…	C10H10O3, C10H13N1O3	[M+NH4]1+, [M+H]1+	C10H14O3N1, C10H14N1O3	1	C01624, C02666, C03404, C07921, C10667, C10588, C11820, C14784, C16586, C18622, C20646, C20327, C20800, LMFA01030712, LMFA01030713, LMFA01030710, LMFA01030711, LMFA01031130, LMFA01060086	Involved in pathways: . More specifically: . Also associated with compound classes:, Involved in pathways: Phenylpropanoid biosynthesis, Biosynthesis of phenylpropanoids, Metabolic pathways, Biosynthesis of secondary metabolites. More specifically: Monolignol biosynthesis, phenylalanine/tyrosine => monolignol. Also associated with compound classes: Phytochemical compounds, Phenylpropanoids, Monol…	O=C1C=2C(O)=CC=CC2CC(O)C1, O=CC=CC1=CC=C(O)C(OC)=C1, O=C(OC)C(N)CC1=CC=C(O)C=C1, O=C(O)C(N)(C)CC1=CC=C(O)C=C1, [H]C(=O)C1=CC(=CC=C1OC)C(=O)C, O=C(OC)C=1C=CC=C(OC)C1NC, O=C(O)C(N)(C)CC=1C=CC=C(O)C1, OC1C=2C=CC=CC2C3OC3C1O, O=C(OCC(C=1C=CC=CC1)CO)N, O=C(O)C(N)CCC1=CC=C(O)C=C1, O=C(O)C(=O)C(C=1C=CC=CC1)C, O=C(O)C(=O)CCC=1C=CC=CC1, O=C(O)C(N)CC1=CC=C(O)C(=C1)C, O=C(O)CCC#CC#CC=CCO, O=C(O)C=CC#CC#CC(O…	kegg, lipidmaps	, Phytochemical compounds [BR:br08003], Lipids [LM]	, Phenylpropanoids, Fatty Acyls [FA]	, Monolignols, Fatty Acids and Conjugates [FA01]	, Plantae
197.14	Methyleugenol, O-Methyleugenol, Eugenol methyl ether, Methylisoeugenol, trans-Methylisoeugenol, Isomethyleugenol, 4-t-Butylbenzoic acid, p-tert-Butylbenzoic acid, 1,1-Dimethylethyl benzoate, tert-Butyl benzoate, 3,5-Dimethoxyallylbenzene, 1-Phenylpropyl acetate, 2-Phenylpropyl acetate, 3-Phenylpropyl acetate, Hydrocinnamyl acetate, Arcaine, 1,4-Diguanidinobutane, Iproniazid, Decanoic acid, Decano…	C11H14O2, C6H16N6, C9H13N3O1, C10H20O2	[M+NH4]1+, [M+Na]1+	C11H18O2N1, C6H16N6Na1, C9H17N4O1, C10H20O2Na1	1	C10454, C10478, C14535, C14709, C17782, C17666, C17665, C17663, C03047, C11777, C01571, C02904, C12292, C12289, LMFA07010955, LMFA05000603, LMFA01010010, LMPR0102090049, LMPR0102090050, LMPR0102090051, LMPR0102090052, LMPR0102090053, LMPR0102090063, LMFA07010447, LMFA07010919, LMFA07010963, LMFA07010729, LMFA07010419, LMFA07010197, LMFA01020408, LMFA01030983, LMFA07010723, LMFA07010725, LMFA07010…	Involved in pathways: Phenylpropanoid biosynthesis. More specifically: . Also associated with compound classes: Carcinogens, Group B: Possibly carcinogenic to humans, Compounds, C Methyleugenol, Major components of natural products, Crude drugs, Asiasarum root, Involved in pathways: Phenylpropanoid biosynthesis. More specifically: . Also associated with compound classes:, Involved in pathways: . …	O(C1=CC=C(C=C1OC)CC=C)C, O(C1=CC=C(C=CC)C=C1OC)C, O=C(O)C1=CC=C(C=C1)C(C)(C)C, O=C(OC(C)(C)C)C=1C=CC=CC1, O(C=1C=C(OC)C=C(C1)CC=C)C, O=C(OC(C=1C=CC=CC1)CC)C, O=C(OCC(C=1C=CC=CC1)C)C, O=C(OCCCC=1C=CC=CC1)C, N=C(N)NCCCCNC(=N)N, O=C(NNC(C)C)C=1C=CN=CC1, O=C(O)CCCCCCCCC, OC1CC(C)CCC1C(O)(C)C, O=C(OCC)CCCCCCC, O=C(OCCC(C)C)CC(C)C, O=C(OC)CCCC=1C=CC=CC1, O=C(CCO)CCC=1C=CC=CC1, O=C(OC)CCCCCCCC, O=C(OCC(…	kegg, lipidmaps	, Lipids [LM], Lipids [BR:br08002]#Phytochemical compounds [BR:br08003]	, Fatty Acyls [FA], PR Prenol lipids#Terpenoids, Prenol Lipids [PR]	, Fatty Acids and Conjugates [FA01], PR01 Isoprenoids#Monoterpenoids (C10), Fatty esters [FA07], Fatty alcohols [FA05], Isoprenoids [PR01], Oxygenated hydrocarbons [FA12]	Plantae,
197.984	Nitrogen mustard, Mechlorethamine, Chlormethine	C5H11Cl2N1	[M+K]1+	C5H11Cl2N1K1	1	C07115	Involved in pathways: . More specifically: . Also associated with compound classes: Carcinogens, Group A: Probably carcinogenic to humans, Compounds, C Nitrogen mustard, Anatomical Therapeutic Chemical classification, L ANTINEOPLASTIC AND IMMUNOMODULATING AGENTS, L ANTINEOPLASTIC AGENTS, LA ALKYLATING AGENTS, LAA Nitrogen mustard analogues, LAA Chlormethine, Chlormethine, New drug approvals in Eu…	ClCCN(C)CCCl	kegg
198.033	Deisopropylatrazine, 3-Indoleacetonitrile, Indol-3-ylacetonitrile, Indole-3-acetonitrile, (Indol-3-yl)acetonitrile	C5H8Cl1N5, C10H8N2	[M+Na]1+, [M+K]1+	C5H8Cl1N5Na1, C10H8N2K1	1	C06556, C02938	Involved in pathways: Atrazine degradation, Microbial metabolism in diverse environments. More specifically: . Also associated with compound classes: , Involved in pathways: Tryptophan metabolism, Metabolic pathways. More specifically: . Also associated with compound classes:	ClC=1N=C(N=C(N1)NCC)N, N#CCC1=CNC=2C=CC=CC21	kegg				, Plantae
198.083	Pyridarone, 4-(2-Benzofuranyl)pyridine, Acridone, 9(10H)-Acridone, Suberic acid, Cork acid, 1,8-Octanedioic acid, Octanedioic acid, 1,6-Hexanedicarboxylic acid, Dimethyl adipate, Dimethyl hexanedioate, 2-Propylglutaric acid, 2-PGA, Dimethoxane, 6-(Hydroxymethyl)-7,8-dihydropterin, 6-Hydroxymethyl-7,8-dihydropterin, 2-Amino-4-hydroxy-6-hydroxymethyl-7,8-dihydropteridine, Suberic acid, Ethyladipic …	C13H9N1O1, C8H14O4, C7H9N5O2	[M+H]1+, [M+Na]1+	C13H10N1O1, C8H14O4Na1, C7H10N5O2	1	C14591, C20142, C08278, C14570, C16658, C19402, C01300, LMFA01170001, LMFA01170104	Involved in pathways: . More specifically: . Also associated with compound classes:, Involved in pathways: . More specifically: . Also associated with compound classes: Compounds with biological roles, Organic acids, Carboxylic acids, Dicarboxylic acids, C Suberate, Lipids, FA Fatty acyls, FA Fatty Acids and Conjugates, FA Dicarboxylic acids, C Octanedioic acid, Involved in pathways: Drug metabol…	N=1C=CC(=CC1)C=2OC=3C=CC=CC3C2, O=C1C=2C=CC=CC2NC=3C=CC=CC13, O=C(O)CCCCCCC(=O)O, O=C(OC)CCCCC(=O)OC, O=C(O)CCC(C(=O)O)CCC, O=C(OC1OC(OC(C)C1)C)C, O=C1NC(=NC=2NCC(=NC12)CO)N, O=C(O)CCCC(C(=O)O)CC	kegg, lipidmaps	, Lipids [LM]	, Fatty Acyls [FA]	, Fatty Acids and Conjugates [FA01]	, Plantae
198.965	Selenocysteine seleninic acid, Selenocysteine seleninate, 3-Seleninoalanine, cis-2-Chloro-4-carboxymethylenebut-2-en-1,4-olide, cis-2-Chlorodienelactone, cis-4-Carboxymethylene-2-chlorobut-2-en-4-olide, trans-2-Chloro-4-carboxymethylenebut-2-en-1,4-olide, trans-2-Chlorodienelactone	C3H7N1O4Se1, C6H3Cl1O4	[M+H]1+, [M+Na]1+	C3H8N1O4Se1, C6H3Cl1O4Na1	1	C05705, C04706, C04729	Involved in pathways: . More specifically: . Also associated with compound classes:, Involved in pathways: Chlorocyclohexane and chlorobenzene degradation, Metabolic pathways, Microbial metabolism in diverse environments. More specifically: . Also associated with compound classes:	O=C(O)C(N)C[Se](=O)O, O=C(O)C=C1OC(=O)C(Cl)=C1	kegg
199.039	Paramethadione, 2-Hydroxyethylclavam, Hydroxyethylclavam, Ethadione, 3-Methylcrotonylglycine, Quinoxaline-2-carboxylic acid, Naphthalic anhydride, 1,8-Naphthalic anhydride, 4-Methylene-L-glutamine, 5-Hydroxyectoine, Thiocyclam, Evisect	C7H11N1O3, C9H6N2O2, C12H6O3, C6H10N2O3, C5H11N1S3	[M+K]1+, [M+Na]1+, [M+H]1+, [M+NH4]1+	C7H11N1O3K1, C9H6N2O2Na1, C12H7O3, C6H10N2O3K1, C5H15N2S3	1	C07411, C17361, C17724, C20828, C18624, C19125, C01109, C16432, C11473	Involved in pathways: . More specifically: . Also associated with compound classes: Anatomical Therapeutic Chemical classification, N NERVOUS SYSTEM, N ANTIEPILEPTICS, NA ANTIEPILEPTICS, NAC Oxazolidine derivatives, NAC Paramethadione, Paramethadione, Target-based classification of drugs, Ion channels, Voltage-gated ion channels, Calcium channels, CACNA-L, Involved in pathways: . More specificall…	O=C1OC(C(=O)N1C)(C)CC, [H]C12OC(CN2C(=O)C1)CCO, O=C1OC(C(=O)N1CC)(C)C, O=C(C=C(C)C)NCC(=O)O, O=C(O)C1=NC2=CC=CC=C2N=C1, O=C1OC(=O)C2=CC=CC3=CC=CC1=C32, O=C(N)C(=C)CC(N)C(=O)O, O=C(O)C1N=C(NCC1O)C, S1SCC(N(C)C)CS1	kegg
199.082	L-Citrulline, 2-Amino-5-ureidovaleric acid, Citrulline, 3,4-Dihydroxy-L-phenylalanine, L-Dopa, 3-Hydroxy-L-tyrosine, L-beta-(3,4-Dihydroxyphenyl)alanine, Levodopa, Dihydroxy-L-phenylalanine, 3-(4-Hydroxyphenyl)pyruvate, 4-Hydroxyphenylpyruvate, p-Hydroxyphenylpyruvic acid, Aspirin, Acetylsalicylic acid, 2-Acetoxybenzenecarboxylic acid, Acetylsalicylate, Caffeate, Caffeic acid, 3,4-Dihydroxy-trans…	C6H13N3O3, C9H11N1O4, C9H8O4, C6H5N5O2, C7H10N4O3	[M+Na]1+, [M+H]1+, [M+NH4]1+	C6H13N3O3Na1, C9H12N1O4, C9H12O4N1, C6H9N6O2, C7H11N4O3	1	C00327, C00355, C01179, C01405, C01197, C01481, C03004, C05350, C12623, C19715, C03975, C21957, C16366, C18498	Involved in pathways: Arginine biosynthesis, Biosynthesis of various secondary metabolites - part 3, Metabolic pathways, Biosynthesis of secondary metabolites, Biosynthesis of amino acids. More specifically: Urea cycle, Arginine biosynthesis, ornithine => arginine, Arginine biosynthesis, glutamate => acetylcitrulline => arginine. Also associated with compound classes: Compounds with biological ro…	O=C(N)NCCCC(N)C(=O)O, O=C(O)C(N)CC1=CC=C(O)C(O)=C1, O=C(O)C(=O)CC1=CC=C(O)C=C1, O=C(O)C=1C=CC=CC1OC(=O)C, O=C(O)C=CC1=CC=C(O)C(O)=C1, O=C(O)C(NO)CC1=CC=C(O)C=C1, O=C(O)C(O)=CC1=CC=C(O)C=C1, O=C(O)C=CC=1C=CC=C(O)C1O, O=C(O)C(N(O)O)CC=1C=CC=CC1, O=C1N=C(N)NC=2NC(=O)C=NC12, O=C1NC2=NN=CN=C2C(=O)N1C, O=C1NC(N)=C(NC(=O)C)C(=O)N1C, N#CC(=NOC)C(=O)NC(=O)NCC	kegg	Compounds with biological roles [BR:br08001], Compounds with biological roles [BR:br08001]#Prodrugs [br08324.html], , Phytochemical compounds [BR:br08003]	Peptides, Peptides#Hormones and transmitters#D00059, , Phenylpropanoids	Amino acids, Amino acids#Neurotransmitters#D#0#0#0#5#9, , Monolignols	Plantae,
199.157	Hexamethylphosphoramide, HMPA, Rilmenidine, Oxaminozoline	C6H18N3O1P1, C10H16N2O1	[M+NH4]1+	C6H22N4O1P1, C10H20N3O1	1	C19250, C11120	Involved in pathways: . More specifically: . Also associated with compound classes: Carcinogens, Group B: Possibly carcinogenic to humans, Compounds, C Hexamethylphosphoramide, Involved in pathways: . More specifically: . Also associated with compound classes: Anatomical Therapeutic Chemical classification, C CARDIOVASCULAR SYSTEM, C ANTIHYPERTENSIVES, CA ANTIADRENERGIC AGENTS, CENTRALLY ACTING, …	O=P(N(C)C)(N(C)C)N(C)C, N1=C(OCC1)NC(C2CC2)C3CC3	kegg
199.16	Ethyl(E,Z)-decadienoate, (2E,4Z)-2,4-Decadienoic acid, ethyl ester, Ethyl trans-2,cis-4-decadienoate, Linalyl acetate, Geranyl acetate, (1S,2R,4S)-(-)-Bornyl acetate, Bornyl acetate, (1R,2S,4R)-(+)-Bornyl acetate, alpha-Terpinyl acetate, p-Menth-1-en-8-yl acetate, gamma-Terpinyl acetate, Cyclohexanol, 1-methyl-4-(1-methylethylidene)-, 1-acetate, p-Menth-4-en-1-yl acetate, beta-Terpinyl acetate, C…	C12H20O2	[M+H]1+	C12H21O2	1	C08486, C09863, C09861, C09837, C11338, C12300, C12302, C12301, C12306, LMFA07010480, LMPR0102010009, LMFA07010189, LMFA07010194, LMPR0102120014, LMPR0102120020, LMPR0102090045, LMPR0102090047, LMPR0102090046, LMFA07010775, LMFA07010946, LMFA07010809, LMFA07010805, LMFA07040067, LMFA01030230, LMFA01030231, LMFA01030232, LMFA01030233, LMFA01030234, LMFA01030235, LMFA01030466, LMFA01030769, LMFA010…	Involved in pathways: . More specifically: . Also associated with compound classes:, Involved in pathways: . More specifically: . Also associated with compound classes: Lipids, PR Prenol lipids, PR Isoprenoids, PR C isoprenoids, PR Acyclic monoterpenoids, C Linalyl acetate, Phytochemical compounds, Terpenoids, Monoterpenoids, Linear monoterpenes, Major components of natural products, Essential oi…	O=C(OCC)C=CC=CCCCCC, O=C(OC(C=C)(C)CCC=C(C)C)C, O=C(OCC=C(C)CCC=C(C)C)C, [H]C1(OC(=O)C)CC2CCC1(C)C2(C)C, O=C(OC(C)(C)C1CC=C(C)CC1)C, O=C(OC1(C)CCC(=C(C)C)CC1)C, O=C(OC1(C)CCC(C(=C)C)CC1)C, O=C(OCC=C)CCC1CCCCC1, O=C(C#CCCCCCCCC)OC, O=C(OCCC=CCC)C=CCCC, O=C(OCCC=CCC)CC=CCC, O=C1OC(CC=CCCCCC)CC1, O=C(O)C=CC=CCCCCCCC, O=C(O)C=CCCC=CCCCCC, O=C(O)C=CCCCCC=CCCC, O=C(O)CC#CCCCCCCCC, O=C(O)CC=CCC=CCCCCC, …	kegg, lipidmaps	, Lipids [LM], Phytochemical compounds [BR:br08003]	, Prenol Lipids [PR], Terpenoids, Fatty Acyls [FA]	, Isoprenoids [PR01], Monoterpenoids (C10), Fatty esters [FA07], Fatty Acids and Conjugates [FA01], Fatty aldehydes [FA06]	Plantae,
199.961	cis-2-Chloro-4-carboxymethylenebut-2-en-1,4-olide, cis-2-Chlorodienelactone, cis-4-Carboxymethylene-2-chlorobut-2-en-4-olide, trans-2-Chloro-4-carboxymethylenebut-2-en-1,4-olide, trans-2-Chlorodienelactone	C6H3Cl1O4	[M+Na]1+	C6H3Cl1O4Na1	1	C04706, C04729	Involved in pathways: Chlorocyclohexane and chlorobenzene degradation, Metabolic pathways, Microbial metabolism in diverse environments. More specifically: . Also associated with compound classes:	O=C(O)C=C1OC(=O)C(Cl)=C1	kegg
200.01	L-Selenomethionine	C5H11N1O2Se1	[M+H]1+	C5H12N1O2Se1	1	C05335	Involved in pathways: Selenocompound metabolism, Metabolic pathways. More specifically: . Also associated with compound classes:	O=C(O)C(N)CC[Se]C	kegg
200.04	1,3,8-Naphthalenertriol, 1,3,8-Trihydroxynaphthalene, 4-Methylumbelliferone, Hymecromone, Herniarin, 7-Methoxycoumarin, Pimelate, Pimelic acid, Heptanedioic acid, 6-Carboxyhexanoate, (1S,3R,4S)-3,4-Dihydroxycyclohexane-1-carboxylate, 2-Propylsuccinic acid, 2-PSA, 10-hydroxy-2E,8E-Decadiene-4,6-diynoic acid, 10-hydroxy-2E,8Z-Decadiene-4,6-diynoic acid, 10-hydroxy-2Z,8Z-Decadiene-4,6-diynoic acid, …	C10H8O3, C7H12O4	[M+Na]1+, [M+K]1+	C10H8O3Na1, C7H12O4K1	1	C01173, C03081, C09268, C02656, C04687, C16657, LMFA01030707, LMFA01030708, LMFA01030709, LMFA01030714, LMFA01070027, LMFA01170051, LMFA01170086, LMFA01170095, LMFA07040007	Involved in pathways: . More specifically: . Also associated with compound classes:, Involved in pathways: . More specifically: . Also associated with compound classes: Anatomical Therapeutic Chemical classification, A ALIMENTARY TRACT AND METABOLISM, A BILE AND LIVER THERAPY, AA BILE THERAPY, AAX Other drugs for bile therapy, AAX Hymecromone, Hymecromone, Drugs listed in the Japanese Pharmacopoe…	OC=1C=C(O)C=2C(O)=CC=CC2C1, O=C1OC=2C=C(O)C=CC2C(=C1)C, O=C1OC=2C=C(OC)C=CC2C=C1, O=C(O)CCCCCC(=O)O, O=C(O)C1CCC(O)C(O)C1, O=C(O)CC(C(=O)O)CCC, O=C(O)C=CC#CC#CC=CCO, O=C(O)C#CC#CC#CCCCO, O=C(O)C=CC#CC#CC1OC1C, O=C(O)CC(C)(C)CC(=O)O, O=C(O)CCC(C)CC(=O)O, O=C1OCC(C)C1(O)C(O)C	kegg, lipidmaps	, Phytochemical compounds [BR:br08003], Lipids [LM]	, Phenylpropanoids, Fatty Acyls [FA]	, Coumarins, Fatty Acids and Conjugates [FA01], Fatty esters [FA07]	, Plantae
200.041	1,3,8-Naphthalenertriol, 1,3,8-Trihydroxynaphthalene, 4-Methylumbelliferone, Hymecromone, Herniarin, 7-Methoxycoumarin, Allantoate, Allantoic acid, Pimelate, Pimelic acid, Heptanedioic acid, 6-Carboxyhexanoate, (1S,3R,4S)-3,4-Dihydroxycyclohexane-1-carboxylate, 2-Propylsuccinic acid, 2-PSA, Hydralazine, N-Acetyl-L-aspartate, N-Acetyl-L-aspartic acid, N-Formyl-L-glutamate, 2-Amino-3-oxoadipate, 2-…	C10H8O3, C4H8N4O4, C7H12O4, C8H8N4, C6H9N1O5	[M+Na]1+, [M+K]1+	C10H8O3Na1, C4H8N4O4Na1, C7H12O4K1, C8H8N4K1, C6H9N1O5Na1	1	C01173, C03081, C09268, C00499, C02656, C04687, C16657, C07040, C01042, C01045, C05520, LMFA01030707, LMFA01030708, LMFA01030709, LMFA01030714, LMFA01070027, LMFA01170051, LMFA01170086, LMFA01170095, LMFA07040007, LMFA01100036	Involved in pathways: . More specifically: . Also associated with compound classes:, Involved in pathways: . More specifically: . Also associated with compound classes: Anatomical Therapeutic Chemical classification, A ALIMENTARY TRACT AND METABOLISM, A BILE AND LIVER THERAPY, AA BILE THERAPY, AAX Other drugs for bile therapy, AAX Hymecromone, Hymecromone, Drugs listed in the Japanese Pharmacopoe…	OC=1C=C(O)C=2C(O)=CC=CC2C1, O=C1OC=2C=C(O)C=CC2C(=C1)C, O=C1OC=2C=C(OC)C=CC2C=C1, O=C(N)NC(NC(=O)N)C(=O)O, O=C(O)CCCCCC(=O)O, O=C(O)C1CCC(O)C(O)C1, O=C(O)CC(C(=O)O)CCC, N(N)=C1NN=CC=2C=CC=CC12, O=C(O)CC(NC(=O)C)C(=O)O, [H]C(=O)NC(C(=O)O)CCC(=O)O, O=C(O)CCC(=O)C(N)C(=O)O, O=C(O)C=CC#CC#CC=CCO, O=C(O)C#CC#CC#CCCCO, O=C(O)C=CC#CC#CC1OC1C, O=C(O)CC(C)(C)CC(=O)O, O=C(O)CCC(C)CC(=O)O, O=C1OCC(C)C1(O)C(…	kegg, lipidmaps	, Phytochemical compounds [BR:br08003], Lipids [LM]	, Phenylpropanoids, Fatty Acyls [FA]	, Coumarins, Fatty Acids and Conjugates [FA01], Fatty esters [FA07]	, Plantae
200.091	Serotonin, 3-(2-Aminoethyl)-1H-indol-5-ol, 5-Hydroxytryptamine, Enteramine, N-Hydroxyl-tryptamine, 5-(N-Methyl-4,5-dihydro-1H-pyrrol-2-yl)pyridin-2-ol, 6-Hydroxy-N-methylmyosmine, 4-Hydroxytryptamine, L-Phosphinothricin, Phosphinothricin, L-Glufosinate, L-2-Amino-4-(hydroxymethylphosphinyl)butanoate, Glufosinate, Phosphinothricin, 2-Amino-4-(hydroxymethylphosphinyl)butanoic acid, N6-Methyl-L-lysi…	C10H12N2O1, C5H12N1O4P1, C7H16N2O2, C6H7N5O2, C8H11N3O3, C8H8N2O3, C6H13N3O3	[M+Na]1+, [M+NH4]1+, [M+K]1+, [M+H]1+	C10H12N2O1Na1, C5H16N2O4P1, C7H16N2O2K1, C6H11N6O2, C8H12N3O3, C6H13N3O3Na1	1	C00780, C17203, C21075, C21762, C04650, C05042, C02728, C21065, C02997, C05380, C12245, C16623, C19430, C00327	Involved in pathways: Tryptophan metabolism, Biosynthesis of alkaloids derived from shikimate pathway, Metabolic pathways, cAMP signaling pathway, Neuroactive ligand-receptor interaction, Axon regeneration, Gap junction, Synaptic vesicle cycle, Serotonergic synapse, Taste transduction, Inflammatory mediator regulation of TRP channels, Bile secretion, Serotonin receptor agonists/antagonists. More …	OC=1C=CC=2NC=C(C2C1)CCN, ONCCC1=CNC=2C=CC=CC21, OC=1N=CC(=CC1)C2=CCCN2C, OC1=CC=CC=2NC=C(C12)CCN, O=C(O)C(N)CCP(=O)(O)C, O=C(O)C(N)CCCCNC, O=C1NC(=NC=2NCC(=O)NC12)N, O=C(O)C(NC(=O)C)CC=1N=CNC1, O=C(O)CNC(=O)C=1C=NC=CC1, O=C(OC)C1=NN=C(O1)NCCC=C, O=C(O)CNC(=O)C=1C=CN=CC1, O=[N+]([O-])C1=CC(N)=CC=C1NCCO, O=C(N)NCCCC(N)C(=O)O	kegg	Compounds with biological roles [BR:br08001]#Phytochemical compounds [BR:br08003], , Compounds with biological roles [BR:br08001]	Peptides#Hormones and transmitters#Alkaloids, , Peptides	Amines#Neurotransmitters#Alkaloids derived from tryptophan and anthranilic acid, , Amino acids	Plantae,
200.15	Slaframine, (-)-Slaframine	C10H18N2O2	[M+H]1+	C10H19N2O2	1	C06185	Involved in pathways: Tropane, piperidine and pyridine alkaloid biosynthesis, Biosynthesis of alkaloids derived from ornithine, lysine and nicotinic acid, Biosynthesis of secondary metabolites. More specifically: . Also associated with compound classes: Phytochemical compounds, Alkaloids, Alkaloids derived from lysine, Indolizidine alkaloids, C Slaframine	O=C(OC1CCN2CC(N)CCC21)C	kegg	Phytochemical compounds [BR:br08003]	Alkaloids	Alkaloids derived from lysine	Plantae
200.153	3-tert-Butyl-5-methylcatechol, Methyl 2E,4E,6Z-decatrienoate, Methyl 2E,4Z,6Z-decatrienoate, Methyl 2Z,4E,6Z-decatrienoate, 7E,10-undecadien-4-olide, 5-pentylresorcinol	C11H16O2	[M+NH4]1+	C11H20O2N1	1	C03929, LMFA07010481, LMFA07010482, LMFA07010483, LMFA07040065, LMPK15030008	Involved in pathways: . More specifically: . Also associated with compound classes:, Often abbreviated as WE(11:3). Systematic name: Methyl 2E,4E,6Z-decatrienoate. In class(es): fatty acids and conjugates, wax diesters, Often abbreviated as WE(11:3). Systematic name: Methyl 2E,4Z,6Z-decatrienoate. In class(es): fatty acids and conjugates, wax diesters, Often abbreviated as WE(11:3). Systematic na…	OC=1C=C(C=C(C1O)C(C)(C)C)C, O=C(OC)C=CC=CC=CCCC, O=C1OC(CCC=CCC=C)CC1, OC=1C=C(O)C=C(C1)CCCCC	kegg, lipidmaps	, Lipids [LM]	, Fatty Acyls [FA], Polyketides [PR]	, Fatty esters [FA07], null
200.184	Cycluron, N-Ethyl trans-2-cis-6-nonadienamide	C11H22N2O1, C11H19N1O1	[M+H]1+, [M+NH4]1+	C11H23N2O1	1	C19109, LMFA08020193	Involved in pathways: . More specifically: . Also associated with compound classes: Pesticides, Obsolete pesticides, Herbicides, Urea herbicides, C Cycluron, Systematic name: (2E,6Z)-N-ethylnona-2,6-dienamide. In class(es): fatty acids and conjugates	O=C(NC1CCCCCCC1)N(C)C, O=C(C=CCCC=CCC)NCC	kegg, lipidmaps	, Lipids [LM]	, Fatty Acyls [FA]	, Fatty amides [FA08]
200.953	6-Chlorobenzene-1,2,4-triol, 6-Chlorohydroxyquinol, 5-Chloro-1,2,4-trihydroxybenzene	C6H5Cl1O3	[M+K]1+	C6H5Cl1O3K1	1	C06328, C07102	Involved in pathways: Chlorocyclohexane and chlorobenzene degradation, Microbial metabolism in diverse environments. More specifically: . Also associated with compound classes: , Involved in pathways: Chlorocyclohexane and chlorobenzene degradation, Metabolic pathways, Microbial metabolism in diverse environments. More specifically: . Also associated with compound classes:	ClC=1C=C(O)C=C(O)C1O, ClC=1C=C(O)C(O)=CC1O	kegg
201.096	Anthopleurine, 3-(4-Hydroxyphenyl)lactate, 4-Hydroxyphenyllactate, p-Hydroxyphenyllactate, 2-Hydroxy-3-(4-hydroxyphenyl)propanoate, (R)-3-(4-Hydroxyphenyl)lactate, 3-(2,3-Dihydroxyphenyl)propanoate, 2,3-Dihydroxyphenylpropanoate, Homovanillate, Homovanillic acid, 3-Methoxy-4-hydroxyphenylacetate, 3-Methoxy-4-hydroxyphenylglycolaldehyde, 3,4-Dihydroxyphenylpropanoate, Dihydrocaffeic acid, 3,4-Dihy…	C7H15N1O4, C9H10O4, C9H13N1O4	[M+Na]1+, [M+NH4]1+, [M+H]1+	C7H15N1O4Na1, C9H14O4N1, C9H14N1O4	1	C16994, C03672, C03964, C04044, C05582, C05583, C10447, C10680, C12622, C21085, C20953, LMFA08030031	Involved in pathways: . More specifically: . Also associated with compound classes:, Involved in pathways: Ubiquinone and other terpenoid-quinone biosynthesis, Tyrosine metabolism, Metabolic pathways, Biosynthesis of secondary metabolites. More specifically: . Also associated with compound classes: , Involved in pathways: Phenylalanine metabolism, Metabolic pathways, Microbial metabolism in diver…	O=C([O-])C(O)C(O)C[N+](C)(C)C, O=C(O)C(O)CC1=CC=C(O)C=C1, O=C(O)CCC=1C=CC=C(O)C1O, O=C(O)CC1=CC=C(O)C(OC)=C1, O=CC(O)C1=CC=C(O)C(OC)=C1, O=C(O)CCC1=CC=C(O)C(O)=C1, O=C(C1=C(O)C=C(OC)C=C1O)C, O=C(O)C=CC1=CC=CC(O)C1O, O=C(O)C(=O)C=C1C=CC(O)CC1, O=C(O)C(=O)CC=1C=CC(O)CC1, O=C(NC1C(=O)OCC1)CC(=O)CC	kegg, lipidmaps	, Lipids [LM]	, Fatty Acyls [FA]	, Fatty amides [FA08]	, Plantae
201.16	Acetyltropine, 3-Acetyltropine, Acetylpseudotropine	C10H17N1O2	[M+NH4]1+	C10H21N2O2	1	C12452, C12453	Involved in pathways: Tropane, piperidine and pyridine alkaloid biosynthesis. More specifically: . Also associated with compound classes: Phytochemical compounds, Alkaloids, Alkaloids derived from ornithine, Tropane alkaloids, C Acetyltropine, Involved in pathways: Tropane, piperidine and pyridine alkaloid biosynthesis. More specifically: . Also associated with compound classes: Phytochemical com…	O=C(OC1CC2N(C)C(CC2)C1)C	kegg	Phytochemical compounds [BR:br08003]	Alkaloids	Alkaloids derived from ornithine	Plantae
201.98	Allicin, 2-Propene-1-sulfinothioic acid S-2-propenyl ester, 2,6-Dichloro-para-phenylenediamine, 2,6-Dichloro-1,4-benzenediamine	C6H10O1S2, C6H6Cl2N2	[M+K]1+, [M+Na]1+	C6H10O1S2K1, C6H6Cl2N2Na1	1	C07600, C19399	Involved in pathways: Inflammatory mediator regulation of TRP channels. More specifically: . Also associated with compound classes: Target-based classification of compounds, Ion channels, Related to voltage-gated cation channels, Transient receptor potential family, TRPA, transient receptor potential cation channel, subfamily A, member, C Allicin, Involved in pathways: . More specifically: . Also…	O=S(SCC=C)CC=C, ClC=1C=C(N)C=C(Cl)C1N	kegg				Plantae,
201.985	Tungsten	W1	[M+NH4]1+	W1N1H4	1	C00753	Involved in pathways: ABC transporters. More specifically: . Also associated with compound classes:	[W]	kegg
201.985	Tungsten	W1	[M+NH4]1+	W1N1H4	1	C00753	Involved in pathways: ABC transporters. More specifically: . Also associated with compound classes:	[W]	kegg
202.078	Digitalose, beta-D-Digitalopyranose, D-Thevetose, Acofriose, D-Acofriose, 3-O-Methyl-D-rhamnose, L-Acofriose, 3-O-Methyl-L-rhamnose, 7-Methyluric acid, 1-Methyluric acid, Dihomomethionine, L-Dihomomethionine	C7H14O5, C6H6N4O3, C7H15N1O2S1	[M+Na]1+, [M+NH4]1+	C7H14O5Na1, C6H10N5O3, C7H15N1O2S1Na1	1	C08235, C16287, C22242, C22243, C16355, C16359, C17217	Involved in pathways: . More specifically: . Also associated with compound classes:, Involved in pathways: Caffeine metabolism. More specifically: . Also associated with compound classes: Phytochemical compounds, Alkaloids, Others, Purine alkaloids, C -Methyluric acid, Involved in pathways: Glucosinolate biosynthesis, 2-Oxocarboxylic acid metabolism. More specifically: . Also associated with comp…	OC1OC(C)C(O)C(OC)C1O, O=C1NC(=O)C2=C(N1)NC(=O)N2C, O=C1NC=2NC(=O)N(C(=O)C2N1)C, O=C(O)C(N)CCCCSC	kegg	, Phytochemical compounds [BR:br08003]	, Alkaloids	, Others	Plantae,
202.08	Digitalose, beta-D-Digitalopyranose, D-Thevetose, Acofriose, D-Acofriose, 3-O-Methyl-D-rhamnose, L-Acofriose, 3-O-Methyl-L-rhamnose, N'-Nitrosonornicotine, NNN, 3-[(1R,2S,5R,6S)-5-Hydroxy-7-oxabicyclo[4.1.0]heptan-2-yl]-2-oxopropanoate, Epoxy-4S-H4HPP	C7H14O5, C9H11N3O1, C9H12O5	[M+Na]1+, [M+H]1+	C7H14O5Na1, C9H11N3O1Na1, C9H13O5	1	C08235, C16287, C22242, C22243, C16452, C21087	Involved in pathways: . More specifically: . Also associated with compound classes:, Involved in pathways: . More specifically: . Also associated with compound classes: Carcinogens, Group : Carcinogenic to humans, Compounds, C N'-Nitrosonornicotine, Involved in pathways: Biosynthesis of various secondary metabolites - part 2, Metabolic pathways, Biosynthesis of secondary metabolites. More specifi…	OC1OC(C)C(O)C(OC)C1O, O=NN1CCCC1C=2C=NC=CC2, O=C(O)C(=O)CC1CCC(O)C2OC21	kegg				Plantae,
202.951	6-Chlorobenzene-1,2,4-triol, 6-Chlorohydroxyquinol, 5-Chloro-1,2,4-trihydroxybenzene	C6H5Cl1O3	[M+K]1+	C6H5Cl1O3K1	1	C06328, C07102	Involved in pathways: Chlorocyclohexane and chlorobenzene degradation, Microbial metabolism in diverse environments. More specifically: . Also associated with compound classes: , Involved in pathways: Chlorocyclohexane and chlorobenzene degradation, Metabolic pathways, Microbial metabolism in diverse environments. More specifically: . Also associated with compound classes:	ClC=1C=C(O)C=C(O)C1O, ClC=1C=C(O)C(O)=CC1O	kegg
202.988	Dazomet, S-Sulfo-L-cysteine	C5H10N2S2, C3H7N1O5S2	[M+K]1+, [M+H]1+	C5H10N2S2K1, C3H8N1O5S2	1	C18457, C05824	Involved in pathways: . More specifically: . Also associated with compound classes: Pesticides, Fungicides, Dithiocarbamate fungicides, C Dazomet, Involved in pathways: Cysteine and methionine metabolism, Metabolic pathways, Biosynthesis of amino acids. More specifically: . Also associated with compound classes:	S=C1SCN(C)CN1C, O=C(O)C(N)CSS(=O)(=O)O	kegg
202.99	Dazomet, Acetylcysteine, N-Acetyl-L-cysteine, Tiopronin	C5H10N2S2, C5H9N1O3S1	[M+K]1+	C5H10N2S2K1, C5H9N1O3S1K1	1	C18457, C06809, C12876	Involved in pathways: . More specifically: . Also associated with compound classes: Pesticides, Fungicides, Dithiocarbamate fungicides, C Dazomet, Involved in pathways: . More specifically: . Also associated with compound classes: Anatomical Therapeutic Chemical classification, R RESPIRATORY SYSTEM, R COUGH AND COLD PREPARATIONS, RC EXPECTORANTS, EXCL. COMBINATIONS WITH COUGH SUPPRESSANTS, RCB Mu…	S=C1SCN(C)CN1C, O=C(O)C(NC(=O)C)CS, O=C(O)CNC(=O)C(S)C	kegg
203.05	6-Methylthiohexanaldoxime, (E)-6-(Methylthio)hexanaldoxime, Ethiolate, L-Homocysteic acid, (2S)-2-Amino-4-sulfobutanoic acid, Acephate, O,S-Dimethylacetylphosphoroamidothioate, 2,4-Dinitrophenol, Cyclohexylsulfamate, Cyclohexylsulfamic acid, Cylamic acid, Cyclohexylamide sulfate, Cyclamate, Sodium cyclamate, beta-Cymaropyranose, D-Cymarose, Cymarose, 2,6-Dideoxy-3-O-methyl-D-ribo-hexose, Oleandro…	C7H15N1O1S1, C4H9N1O5S1, C4H10N1O3P1S1, C6H4N2O5, C6H13N1O3S1, C6H12N1Na1O3S1, C7H14O4	[M+K]1+, [M+NH4]1+, [M+Na]1+, [M+H]1+	C7H15N1O1S1K1, C4H13N2O5S1, C4H14N2O3P1S1, C6H8N3O5, C6H13N1O3S1Na1, C6H13N1Na1O3S1, C7H14O4K1	1	C17246, C19095, C16511, C14426, C02496, C02824, C19378, C08234, C08237	Involved in pathways: Glucosinolate biosynthesis, 2-Oxocarboxylic acid metabolism. More specifically: . Also associated with compound classes: , Involved in pathways: . More specifically: . Also associated with compound classes: Pesticides, Obsolete pesticides, Herbicides, Thiocarbamate herbicides, C Ethiolate, Involved in pathways: Neuroactive ligand-receptor interaction. More specifically: . Al…	ON=CCCCCCSC, O=C(SCC)N(CC)CC, O=C(O)C(N)CCS(=O)(=O)O, O=C(NP(=O)(OC)SC)C, O=[N+]([O-])C1=CC=C(O)C(=C1)[N+](=O)[O-], O=S(=O)(O)NC1CCCCC1, [Na+].O=S(=O)([O-])NC1CCCCC1, OC1OC(C)C(O)C(OC)C1	kegg
203.988	S-Sulfo-L-cysteine, Tungsten	C3H7N1O5S2, W1	[M+H]1+, [M+NH4]1+	C3H8N1O5S2, W1N1H4	1	C05824, C00753	Involved in pathways: Cysteine and methionine metabolism, Metabolic pathways, Biosynthesis of amino acids. More specifically: . Also associated with compound classes: , Involved in pathways: ABC transporters. More specifically: . Also associated with compound classes:	O=C(O)C(N)CSS(=O)(=O)O, [W]	kegg
203.99	Dinitrochlorobenzene, 1-Chloro-2,4-dinitrobenzene, 2-Chlorophenylhydrazine hydrochloride, o-Chlorophenylhydrazine hydrochloride	C6H3Cl1N2O4, C6H8Cl2N2	[M+H]1+, [M+Na]1+	C6H4Cl1N2O4, C6H8Cl2N2Na1	1	C14397, C11582	Involved in pathways: . More specifically: . Also associated with compound classes:	O=[N+]([O-])C1=CC=C(Cl)C(=C1)[N+](=O)[O-], Cl.ClC=1C=CC=CC1NN	kegg
204.063	N-Acetylisoniazid, (N)1-Acetylisoniazid, L-Tyrosine, (S)-3-(p-Hydroxyphenyl)alanine, (S)-2-Amino-3-(p-hydroxyphenyl)propionic acid, Tyrosine, Tyrosine, 3-(p-Hydroxyphenyl)alanine, 2-Amino-3-(p-hydroxyphenyl)propionic acid, D-Tyrosine, (R)-3-(p-Hydroxyphenyl)alanine, (R)-2-Amino-3-(p-hydroxyphenyl)propionic acid, L-threo-3-Phenylserine, 3-Amino-3-(4-hydroxyphenyl)propanoate, beta-Tyrosine, (S)-bet…	C8H9N3O2, C9H11N1O3, C11H10N2S1, C7H7N1O5, C7H10N2O5	[M+Na]1+, [M+H]1+, [M+NH4]1+	C8H9N3O2Na1, C9H11N1O3Na1, C11H11N2S1, C7H11N2O5	1	C07585, C00082, C01536, C06420, C03290, C04368, C21308, C19712, C19579, C20807, C19136, C04409, C20961, C21928	Involved in pathways: Drug metabolism - other enzymes. More specifically: . Also associated with compound classes:, Involved in pathways: Ubiquinone and other terpenoid-quinone biosynthesis, Monobactam biosynthesis, Tyrosine metabolism, Phenylalanine metabolism, Phenylalanine, tyrosine and tryptophan biosynthesis, Novobiocin biosynthesis, Cyanoamino acid metabolism, Methane metabolism, Thiamine m…	O=C(NNC(=O)C)C=1C=CN=CC1, O=C(O)C(N)CC1=CC=C(O)C=C1, O=C(O)C(N)C(O)C=1C=CC=CC1, O=C(O)CC(N)C1=CC=C(O)C=C1, O=C(O)C(NO)CC=1C=CC=CC1, O=C(O)CCC(O)C=1C=NC=CC1, O=C(O)C(N)CC=1C=CC=C(O)C1, S=C(N)NC1=CC=CC=2C=CC=CC21, O=CC=CC(C(=O)O)=C(N)C(=O)O, O=C(O)C=CC(=O)NCC(N)C(=O)O, O=C(O)C=CC(N)=CC(=O)C(=O)O	kegg	, Compounds with biological roles [BR:br08001]	, Peptides	, Amino acids	, Plantae
204.1	Proclavaminic acid, Proclavaminate, Coprine, N(5)-(1-Hydroxycyclopropyl)-L-glutamine, N-(3-oxo-butanoyl)-homoserine lactone	C8H14N2O4, C8H11N1O4	[M+H]1+, [M+NH4]1+	C8H15N2O4	1	C06658, C08271, LMFA08030028	Involved in pathways: Clavulanic acid biosynthesis, Metabolic pathways, Biosynthesis of secondary metabolites. More specifically: Clavaminate biosynthesis, arginine + glyceraldehyde-3P => clavaminate. Also associated with compound classes: , Involved in pathways: . More specifically: . Also associated with compound classes: Natural toxins, Fungal toxins, Mushroom toxins, Others, C Coprine, Target…	O=C(O)C(N1C(=O)CC1)C(O)CCN, O=C(O)C(N)CCC(=O)NC1(O)CC1, O=C(NC1C(=O)OCC1)CC(=O)C	kegg, lipidmaps	, Natural toxins [BR:br08009], Lipids [LM]	, Fungal toxins, Fatty Acyls [FA]	, Mushroom toxins, Fatty amides [FA08]
204.169	10-hydroxy-undecanoic acid, omega-hydroxy hendecanoic acid, 2-hydroxy hendecanoic acid, 3-hydroxy-undecanoic acid, 3S-hydroxy-undecanoic acid, 3-Hydroxynonyl acetate, 2-methoxydecanoic acid, 4-hydroxy-undecanoic acid	C11H22O3	[M+H]1+	C11H23O3	1	LMFA01050161, LMFA01050035, LMFA01050034, LMFA01050162, LMFA01050327, LMFA07010753, LMFA01080021, LMFA01050163	Often abbreviated as FA(11:0(OH)). Systematic name: 10-hydroxy-undecanoic acid. In class(es): fatty acids and conjugates, oxo fatty acids, Often abbreviated as FA(11:0(OH)). Systematic name: 11-hydroxy-undecanoic acid. In class(es): fatty acids and conjugates, oxo fatty acids, Often abbreviated as FA(11:0(OH)). Systematic name: 2-hydroxy-undecanoic acid. In class(es): fatty acids and conjugates, …	O=C(O)CCCCCCCCC(O)C, O=C(O)CCCCCCCCCCO, O=C(O)C(O)CCCCCCCCC, O=C(O)CC(O)CCCCCCCC, O=C(OCCC(O)CCCCCC)C, O=C(O)C(OC)CCCCCCCC, O=C(O)CCC(O)CCCCCCC	lipidmaps	Lipids [LM]	Fatty Acyls [FA]	Fatty Acids and Conjugates [FA01], Fatty esters [FA07]
204.17	10-hydroxy-undecanoic acid, omega-hydroxy hendecanoic acid, 2-hydroxy hendecanoic acid, 3-hydroxy-undecanoic acid, 3S-hydroxy-undecanoic acid, 3-Hydroxynonyl acetate, 2-methoxydecanoic acid, 4-hydroxy-undecanoic acid	C11H22O3	[M+H]1+	C11H23O3	1	LMFA01050161, LMFA01050035, LMFA01050034, LMFA01050162, LMFA01050327, LMFA07010753, LMFA01080021, LMFA01050163	Often abbreviated as FA(11:0(OH)). Systematic name: 10-hydroxy-undecanoic acid. In class(es): fatty acids and conjugates, oxo fatty acids, Often abbreviated as FA(11:0(OH)). Systematic name: 11-hydroxy-undecanoic acid. In class(es): fatty acids and conjugates, oxo fatty acids, Often abbreviated as FA(11:0(OH)). Systematic name: 2-hydroxy-undecanoic acid. In class(es): fatty acids and conjugates, …	O=C(O)CCCCCCCCC(O)C, O=C(O)CCCCCCCCCCO, O=C(O)C(O)CCCCCCCCC, O=C(O)CC(O)CCCCCCCC, O=C(OCCC(O)CCCCCC)C, O=C(O)C(OC)CCCCCCCC, O=C(O)CCC(O)CCCCCCC	lipidmaps	Lipids [LM]	Fatty Acyls [FA]	Fatty Acids and Conjugates [FA01], Fatty esters [FA07]
204.933	L-Selenocysteine	C3H7N1O2Se1	[M+K]1+	C3H7N1O2Se1K1	1	C05688	Involved in pathways: Selenocompound metabolism, Metabolic pathways. More specifically: . Also associated with compound classes: Compounds with biological roles, Peptides, Amino acids, Other amino acids, C Selenocysteine	[H][Se]CC(N)C(=O)O	kegg	Compounds with biological roles [BR:br08001]	Peptides	Amino acids
204.933	L-Selenocysteine	C3H7N1O2Se1	[M+K]1+	C3H7N1O2Se1K1	1	C05688	Involved in pathways: Selenocompound metabolism, Metabolic pathways. More specifically: . Also associated with compound classes: Compounds with biological roles, Peptides, Amino acids, Other amino acids, C Selenocysteine	[H][Se]CC(N)C(=O)O	kegg	Compounds with biological roles [BR:br08001]	Peptides	Amino acids
204.983	Dinitrochlorobenzene, 1-Chloro-2,4-dinitrobenzene, S-Sulfo-L-cysteine, Dazomet	C6H3Cl1N2O4, C3H7N1O5S2, C5H10N2S2	[M+H]1+, [M+K]1+	C6H4Cl1N2O4, C3H8N1O5S2, C5H10N2S2K1	1	C14397, C05824, C18457	Involved in pathways: . More specifically: . Also associated with compound classes:, Involved in pathways: Cysteine and methionine metabolism, Metabolic pathways, Biosynthesis of amino acids. More specifically: . Also associated with compound classes: , Involved in pathways: . More specifically: . Also associated with compound classes: Pesticides, Fungicides, Dithiocarbamate fungicides, C Dazomet	O=[N+]([O-])C1=CC=C(Cl)C(=C1)[N+](=O)[O-], O=C(O)C(N)CSS(=O)(=O)O, S=C1SCN(C)CN1C	kegg
204.983	S-Sulfo-L-cysteine, Dazomet	C3H7N1O5S2, C5H10N2S2	[M+H]1+, [M+K]1+	C3H8N1O5S2, C5H10N2S2K1	1	C05824, C18457	Involved in pathways: Cysteine and methionine metabolism, Metabolic pathways, Biosynthesis of amino acids. More specifically: . Also associated with compound classes: , Involved in pathways: . More specifically: . Also associated with compound classes: Pesticides, Fungicides, Dithiocarbamate fungicides, C Dazomet	O=C(O)C(N)CSS(=O)(=O)O, S=C1SCN(C)CN1C	kegg
205.02	Ethionamide, Ricinine, N-Methyl-N,4-dinitrosoaniline, N,4-Dinitrosomethylaniline	C8H10N2S1, C8H8N2O2, C7H7N3O2	[M+K]1+	C8H10N2S1K1, C8H8N2O2K1, C7H7N3O2K1	1	C07665, C01526, C19452	Involved in pathways: . More specifically: . Also associated with compound classes: Carcinogens, Group : Not classifiable as to its carcinogenicity to humans, Compounds, C Ethionamide, Anatomical Therapeutic Chemical classification, J ANTIINFECTIVES FOR SYSTEMIC USE, J ANTIMYCOBACTERIALS, JA DRUGS FOR TREATMENT OF TUBERCULOSIS, JAD Thiocarbamide derivatives, JAD Ethionamide, Ethionamide &lt;JP/US…	S=C(N)C=1C=CN=C(C1)CC, N#CC1=C(OC)C=CN(C1=O)C, O=NC1=CC=C(C=C1)N(N=O)C	kegg	, Phytochemical compounds [BR:br08003]	, Alkaloids	, Alkaloids derived from nicotinic acid	, Plantae
205.07	L-Tyrosine, (S)-3-(p-Hydroxyphenyl)alanine, (S)-2-Amino-3-(p-hydroxyphenyl)propionic acid, Tyrosine, Tyrosine, 3-(p-Hydroxyphenyl)alanine, 2-Amino-3-(p-hydroxyphenyl)propionic acid, D-Tyrosine, (R)-3-(p-Hydroxyphenyl)alanine, (R)-2-Amino-3-(p-hydroxyphenyl)propionic acid, L-threo-3-Phenylserine, 3-Amino-3-(4-hydroxyphenyl)propanoate, beta-Tyrosine, (S)-beta-Tyrosine, N-Hydroxy-L-phenylalanine, 2-…	C9H11N1O3, C7H10N4O2, C11H9N1O3, C11H6O3, C11H10N2S1, C7H7N1O5, C7H10N2O5	[M+Na]1+, [M+H]1+, [M+NH4]1+	C9H11N1O3Na1, C7H10N4O2Na1, C11H10N1O3, C11H10O3N1, C11H11N2S1, C7H11N2O5	1	C00082, C01536, C06420, C03290, C04368, C21308, C19712, C19579, C20807, C08290, C00331, C09305, C09060, C10127, C19136, C04409, C20961, C21928	Involved in pathways: Ubiquinone and other terpenoid-quinone biosynthesis, Monobactam biosynthesis, Tyrosine metabolism, Phenylalanine metabolism, Phenylalanine, tyrosine and tryptophan biosynthesis, Novobiocin biosynthesis, Cyanoamino acid metabolism, Methane metabolism, Thiamine metabolism, Phenylpropanoid biosynthesis, Isoquinoline alkaloid biosynthesis, Betalain biosynthesis, Glucosinolate bi…	O=C(O)C(N)CC1=CC=C(O)C=C1, O=C(O)C(N)C(O)C=1C=CC=CC1, O=C(O)CC(N)C1=CC=C(O)C=C1, O=C(O)C(NO)CC=1C=CC=CC1, O=C(O)CCC(O)C=1C=NC=CC1, O=C(O)C(N)CC=1C=CC=C(O)C1, O=C(O)C(N)CC1=NC(=NC=C1)N, O=C(O)C(=O)CC1=CNC=2C=CC=CC21, O=C1OC2=CC=3OC=CC3C=C2C=C1, O=C1OC=2C(C=C1)=CC=C3OC=CC32, O=C1OC(=CC(OC)=C1)C=2C=NC=CC2, S=C(N)NC1=CC=CC=2C=CC=CC21, O=CC=CC(C(=O)O)=C(N)C(=O)O, O=C(O)C=CC(=O)NCC(N)C(=O)O, O=C(O)C=CC…	kegg	Compounds with biological roles [BR:br08001], , Phytochemical compounds [BR:br08003]	Peptides, , Phenylpropanoids, Alkaloids	Amino acids, , Coumarins, Alkaloids derived from lysine	Plantae,
205.071	ANTU, alpha-Naphthylthiourea, 2-Amino-3-carboxymuconate semialdehyde, 2-Amino-3-(3-oxoprop-1-enyl)-but-2-enedioate, 2-Amino-3-(3-oxoprop-1-en-1-yl)but-2-enedioate, N3-Fumaroyl-L-2,3-diaminopropanoate, N3-Fumaroyl-(S)-2,3-diaminopropanoate, (2E)-4-{[(2S)-2-Amino-2-carboxyethyl]amino}-4-oxobut-2-enoate, (2Z,4E)-4-Amino-6-oxohepta-2,4-dienedioate, 3-O-Ethyl-L-ascorbic acid, L-Ascorbic acid ethyl est…	C11H10N2S1, C7H7N1O5, C7H10N2O5, C8H12O6, C3H11N2O5P1	[M+H]1+, [M+NH4]1+	C11H11N2S1, C7H11N2O5, C8H13O6, C3H15N3O5P1	1	C19136, C04409, C20961, C21928, C18342, C18565	Involved in pathways: . More specifically: . Also associated with compound classes: Pesticides, Obsolete pesticides, Rodenticides, Others, C ANTU, Carcinogens, Group : Not classifiable as to its carcinogenicity to humans, Compounds, C alpha-Naphthylthiourea, Involved in pathways: Tryptophan metabolism, Metabolic pathways. More specifically: Tryptophan metabolism, tryptophan => kynurenine => 2-ami…	S=C(N)NC1=CC=CC=2C=CC=CC21, O=CC=CC(C(=O)O)=C(N)C(=O)O, O=C(O)C=CC(=O)NCC(N)C(=O)O, O=C(O)C=CC(N)=CC(=O)C(=O)O, [H]C1(OC(=O)C(OCC)=C1O)C(O)CO, [H]N([H])[H].O=C(O)CNCP(=O)(O)O	kegg
205.1	Metamitron, Goltix, Cyometrinil	C10H10N4O1, C10H7N3O1	[M+H]1+, [M+NH4]1+	C10H11N4O1	1	C10930, C19117	Involved in pathways: . More specifically: . Also associated with compound classes: Pesticides, Herbicides, Triazinone herbicides, C Metamitron, Involved in pathways: . More specifically: . Also associated with compound classes: Pesticides, Obsolete pesticides, Herbicides, Others, C Cyometrinil	O=C1C(=NN=C(N1N)C)C=2C=CC=CC2, N#CC(=NOCC#N)C=1C=CC=CC1	kegg
205.102	AMPA, alpha-Amino-3-hydroxy-5-methyl-4-isoxazolepropionic acid	C7H10N2O4	[M+NH4]1+	C7H14N3O4	1	C13672	Involved in pathways: . More specifically: . Also associated with compound classes: Target-based classification of compounds, Ion channels, Glutamate-gated cation channels, Glutamate , non-NMDA, AMPA receptor, C -AMPA	O=C(O)C(N)CC=1C(O)=NOC1C	kegg
205.15	alpha-Amylcinnamaldehyde, alpha-Pentylcinnamaldehyde	C14H18O1	[M+H]1+	C14H19O1	1	C12288	Involved in pathways: . More specifically: . Also associated with compound classes:	O=CC(=CC=1C=CC=CC1)CCCCC	kegg
205.18	1-Octylglycerol, 2-Octylglycerol	C11H24O3	[M+H]1+	C11H25O3	1	LMGL01020027, LMGL01020030	Often abbreviated as MG(O-8:0). Systematic name: 1-O-octyl-sn-glycerol. In class(es):monoacylglycerols, mono-(1z-alkenyl)-glycerols, Often abbreviated as MG(O-8:0). Systematic name: 2-O-octyl-sn-glycerol. In class(es):monoacylglycerols, mono-(1z-alkenyl)-glycerols	[H]C(O)(CO)COCCCCCCCC, [H]C(OCCCCCCCC)(CO)CO	lipidmaps	Lipids [LM]	Glycerolipids [GL]	Monoradylglycerols [GL01]
205.981	Sodium hexafluorosilicate, 4-Bromocatechol, 4-Bromophenol-2,3-epoxide	F6Na2Si1, C6H5Br1O2	[M+NH4]1+	F6Na2Si1N1H4, C6H9Br1O2N1	1	C19040, C14843, C14845	Involved in pathways: . More specifically: . Also associated with compound classes: Pesticides, Obsolete pesticides, Insecticides, Others, C Sodium hexafluorosilicate, Involved in pathways: Metabolism of xenobiotics by cytochrome P450. More specifically: . Also associated with compound classes:	[Na+].[Na+].F[Si-2](F)(F)(F)(F)F, BrC1=CC=C(O)C(O)=C1, BrC1=CC=C(O)C2OC12	kegg
206.076	Lathyrine, L-Lathyrine, Mafenide, Carbimazole, Levamisole, Ephedrine, (-)-(1R,2S)-Ephedrine, (1R,2S)-1-Phenyl-1-hydroxy-2-methylaminopropane, (-)-Ephedrine, L-Ephedrine, (+)-(1S,2S)-Pseudoephedrine, (+)-Pseudoephedrine, Pseudoephedrine, (1S,2S)-2-(Methylamino)-1-phenylpropan-1-ol, Hordenine, 4-[2-(Dimethylamino)ethyl]phenol, Anatoxin a, Ethanone, 1-(9-azabicyclo(4.2.1)non-2-en-2-yl)-, (1R)-	C7H10N4O2, C7H10N2O2S1, C11H12N2S1, C10H15N1O1	[M+Na]1+, [M+NH4]1+, [M+H]1+, [M+K]1+	C7H10N4O2Na1, C7H14N3O2S1, C11H13N2S1, C10H15N1O1K1	1	C08290, C07106, C07615, C07070, C01575, C02765, C06199, C10841	Involved in pathways: . More specifically: . Also associated with compound classes:, Involved in pathways: . More specifically: . Also associated with compound classes: Anatomical Therapeutic Chemical classification, D DERMATOLOGICALS, ANTIBIOTICS AND CHEMOTHERAPEUTICS FOR DERMATOLOGICAL USE, DB CHEMOTHERAPEUTICS FOR TOPICAL USE, DBA Sulfonamides, DBA Mafenide, Mafenide, Involved in pathways: . M…	O=C(O)C(N)CC1=NC(=NC=C1)N, O=S(=O)(N)C1=CC=C(C=C1)CN, O=C(OCC)N1C=CN(C1=S)C, N1=C2SCCN2CC1C=3C=CC=CC3, OC(C=1C=CC=CC1)C(NC)C, OC1=CC=C(C=C1)CCN(C)C, O=C(C1=CCCC2NC1CC2)C	kegg	, Phytochemical compounds [BR:br08003], Phytochemical compounds [BR:br08003]#Natural toxins [BR:br08009]	, Alkaloids, Alkaloids#Cyanotoxins	, Alkaloids derived by amination reactions, Alkaloids derived from tyrosine, Alkaloids derived from ornithine#Alkaloids	Plantae,
206.08	Soman, Harman, Azobenzene, 5,10-Dihydrophenazine, Acetylcholine chloride	C7H16F1O2P1, C12H10N2, C7H16Cl1N1O2	[M+Na]1+	C7H16F1O2P1Na1, C12H10N2Na1, C7H16Cl1N1O2Na1	1	C07494, C09209, C19334, C21475, C08201	Involved in pathways: . More specifically: . Also associated with compound classes: Target-based classification of compounds, Enzymes, Hydrolases, ACHE; acetylcholinesterase, C Soman, Involved in pathways: Biosynthesis of alkaloids derived from shikimate pathway. More specifically: . Also associated with compound classes: Phytochemical compounds, Alkaloids, Alkaloids derived from tryptophan and a…	O=P(F)(OC(C)C(C)(C)C)C, N=1C=CC=2C=3C=CC=CC3NC2C1C, N(=NC=1C=CC=CC1)C=2C=CC=CC2, C=1C=CC=2NC=3C=CC=CC3NC2C1, [Cl-].O=C(OCC[N+](C)(C)C)C	kegg	, Phytochemical compounds [BR:br08003]	, Alkaloids	, Alkaloids derived from tryptophan and anthranilic acid	, Plantae
206.14	Psilocin, Bufotenine, Bufotenin, N,N-Dimethylserotonin, Caulophylline, N-Methylcytisine, Phenformin, DBI, Molinate, Ordram, N-Ethyl trans-2-cis-6-nonadienamide	C12H16N2O1, C10H15N5, C9H17N1O1S1, C11H19N1O1	[M+H]1+, [M+NH4]1+, [M+Na]1+	C12H17N2O1, C10H16N5, C9H21N2O1S1, C11H19N1O1Na1	1	C08312, C08299, C10760, C07673, C11086, LMFA08020193	Involved in pathways: Indole alkaloid biosynthesis, Biosynthesis of alkaloids derived from shikimate pathway, Biosynthesis of secondary metabolites. More specifically: . Also associated with compound classes: Natural toxins, Fungal toxins, Mushroom toxins, Alkaloids, C Psilocin, Involved in pathways: . More specifically: . Also associated with compound classes: Phytochemical compounds, Alkaloids,…	OC1=CC=CC=2NC=C(C12)CCN(C)C, OC=1C=CC=2NC=C(C2C1)CCN(C)C, O=C1C=CC=C2N1CC3CN(C)CC2C3, N=C(N)NC(=N)NCCC=1C=CC=CC1, O=C(SCC)N1CCCCCC1, O=C(C=CCCC=CCC)NCC	kegg, lipidmaps	Natural toxins [BR:br08009], Phytochemical compounds [BR:br08003]#Natural toxins [BR:br08009], Phytochemical compounds [BR:br08003], , Lipids [LM]	Fungal toxins, Alkaloids#Venoms, Alkaloids, , Fatty Acyls [FA]	Mushroom toxins, Alkaloids derived from tryptophan and anthranilic acid#Frog venoms, Alkaloids derived from lysine, , Fatty amides [FA08]	, Plantae
206.94	Tungsten	W1	[M+Na]1+	W1Na1	1	C00753	Involved in pathways: ABC transporters. More specifically: . Also associated with compound classes:	[W]	kegg
207.05	(R)-2-Hydroxybutane-1,2,4-tricarboxylate, Homocitrate, Homocitric acid, 3-Hydroxy-3-carboxyadipic acid, (R)-2-Hydroxy-1,2,4-butanetricarboxylic acid, 2-Methylcitrate, (2S,3S)-2-Methylcitrate, 2-Hydroxybutane-1,2,3-tricarboxylate, (2S,3S)-2-Hydroxybutane-1,2,3-tricarboxylate, (2S,3R)-3-Hydroxybutane-1,2,3-tricarboxylate, Methylisocitrate, Methylisocitric acid, Homoisocitrate, 3-Carboxy-2-hydroxyad…	C7H10O7, C5H13N1O4S1, C6H9N5O1, C6H10Ca1O4	[M+H]1+, [M+Na]1+, [M+K]1+, [M+NH4]1+	C7H11O7, C5H13N1O4S1Na1, C6H9N5O1K1, C6H14Ca1O4N1	1	C01251, C02225, C04593, C05662, C00919, C14148, C18379, LMFA01050442, LMFA01050444	Involved in pathways: Lysine biosynthesis, Pyruvate metabolism, Metabolic pathways, Biosynthesis of secondary metabolites, Microbial metabolism in diverse environments, 2-Oxocarboxylic acid metabolism, Biosynthesis of amino acids. More specifically: Lysine biosynthesis, AAA pathway, 2-oxoglutarate => 2-aminoadipate => lysine, Lysine biosynthesis, 2-oxoglutarate => 2-oxoadipate, 2-Oxocarboxylic ac…	O=C(O)CCC(O)(C(=O)O)CC(=O)O, O=C(O)CC(O)(C(=O)O)C(C(=O)O)C, O=C(O)CC(C(=O)O)C(O)(C(=O)O)C, O=C(O)CCC(C(=O)O)C(O)C(=O)O, O=S(=O)([O-])OCC[N+](C)(C)C, OC=1N=C(N=C(N1)NC2CC2)N, O=C(O[Ca]OC(=O)CC)CC	kegg, lipidmaps	, Lipids [LM]	, Fatty Acyls [FA]	, Fatty Acids and Conjugates [FA01]	, Plantae
207.051	Calcium propionate, 4-Amino-2-hydroxylamino-6-nitrotoluene, Chlorphenesin, CMN 131, Pyridyl-2-thioacetamide monohydrochloride, Lipoate, Lipoic acid, Thioctic acid, dl-alpha-Lipoic acid, DL-Thioctic acid, (R)-Lipoate, (R)-Lipoic acid, (R)-(+)-Lipoate, R-(+)-Lipoic acid, 1,2-Dithiolane-3R-pentanoic acid, 3-(4-Hydroxyphenyl)lactate, 4-Hydroxyphenyllactate, p-Hydroxyphenyllactate, 2-Hydroxy-3-(4-hydr…	C6H10Ca1O4, C7H9N3O3, C9H11Cl1O3, C7H9Cl1N2S1, C8H14O2S2, C9H10O4, C7H8O4S1, C6H14O5	[M+NH4]1+, [M+Na]1+, [M+H]1+, [M+K]1+	C6H14Ca1O4N1, C7H9N3O3Na1, C9H12Cl1O3, C7H13Cl1N3S1, C8H15O2S2, C9H10O4Na1, C7H12O4S1N1, C6H14O5K1	1	C18379, C16403, C07928, C15663, C00725, C16241, C03672, C03964, C04044, C05582, C05583, C10447, C10680, C12622, C21085, C20953, C06678, LMFA01130001, LMFA05000598	Involved in pathways: . More specifically: . Also associated with compound classes: Animal drugs in Japan, Agents affecting metabolism, Mineral and preparations, Calcium compounds and preparations, C Calcium propionate, Other agents affecting metabolism, Organic acid and preparations, Involved in pathways: Nitrotoluene degradation, Microbial metabolism in diverse environments. More specifically: …	O=C(O[Ca]OC(=O)CC)CC, O=[N+]([O-])C=1C=C(N)C=C(NO)C1C, ClC1=CC=C(OCC(O)CO)C=C1, Cl.S=C(N)CC1=NC=CC=C1, O=C(O)CCCCC1SSCC1, O=C(O)C(O)CC1=CC=C(O)C=C1, O=C(O)CCC=1C=CC=C(O)C1O, O=C(O)CC1=CC=C(O)C(OC)=C1, O=CC(O)C1=CC=C(O)C(OC)=C1, O=C(O)CCC1=CC=C(O)C(O)=C1, O=C(C1=C(O)C=C(OC)C=C1O)C, O=C(O)C=CC1=CC=CC(O)C1O, O=C(O)C(=O)C=C1C=CC(O)CC1, O=C(O)C(=O)CC=1C=CC(O)CC1, O=S(=O)(O)C1=CC=C(C=C1)CO, [H]C1(SSCC1…	kegg, lipidmaps	, Lipids [LM], Lipids [BR:br08002]	, Fatty Acyls [FA], FA Fatty acyls	, Fatty Acids and Conjugates [FA01], FA01 Fatty Acids and Conjugates, Fatty alcohols [FA05]	, Plantae
207.12	Tabtoxinine-beta-lactam, Tabtoxinine-delta-lactam, Triethylenemelamine, Trisaziridinyltriazine, 2,4,6-Tris(1-aziridinyl)-s-triazine, Tetrahomomethionine, L-Tetrahomomethionine	C7H12N2O4, C9H12N6, C9H19N1O2S1	[M+NH4]1+, [M+H]1+	C7H16N3O4, C9H13N6, C9H20N1O2S1	1	C20918, C20920, C07642, C17225	Involved in pathways: Monobactam biosynthesis, Biosynthesis of secondary metabolites. More specifically: . Also associated with compound classes: , Involved in pathways: Monobactam biosynthesis. More specifically: . Also associated with compound classes:, Involved in pathways: Antineoplastics - alkylating agents. More specifically: . Also associated with compound classes: Carcinogens, Group : Not…	O=C(O)C(N)CCC1(O)C(=O)NC1, O=C(O)C1NC(=O)C(O)(CN)CC1, N=1C(=NC(=NC1N2CC2)N3CC3)N4CC4, O=C(O)C(N)CCCCCCSC	kegg
207.121	cis-2,3-Dihydro-2,3-dihydroxybiphenyl, cis-3-Phenylcyclohexa-3,5-diene-1,2-diol, (1S,2R)-3-Phenylcyclohexa-3,5-diene-1,2-diol, Bellendine, Butylidenephthalide, Acetyltropine, 3-Acetyltropine, Acetylpseudotropine, 5,8,11-dodecatriynoic acid, (E)-dodeca-2-en-4,6,8-triyne-1,1-diol, Hexyl 3-mercaptobutanoate	C12H12O2, C12H15N1O2, C10H17N1O2, C10H20O2S1	[M+NH4]1+, [M+H]1+, [M+Na]1+	C12H16O2N1, C12H16N1O2, C10H17N1O2Na1, C10H21O2S1	1	C06589, C10846, C16924, C12452, C12453, LMFA01030465, LMFA05000710, LMFA07010907	Involved in pathways: Dioxin degradation, Metabolic pathways, Microbial metabolism in diverse environments, Degradation of aromatic compounds. More specifically: Biphenyl degradation, biphenyl => 2-oxopent-4-enoate + benzoate. Also associated with compound classes: , Involved in pathways: . More specifically: . Also associated with compound classes: Phytochemical compounds, Alkaloids, Alkaloids d…	OC1C=CC=C(C=2C=CC=CC2)C1O, O=C1C(=COC2=C1C3N(C)C(C2)CC3)C, O=C1OC(=CCCC)C=2C=CC=CC12, O=C(OC1CC2N(C)C(CC2)C1)C, O=C(O)CCCC#CCC#CCC#C, OC(O)C=CC#CC#CC#CCCC, O=C(OCCCCCC)CC(S)C	kegg, lipidmaps	, Phytochemical compounds [BR:br08003], Lipids [LM]	, Alkaloids, Fatty Acyls [FA]	, Alkaloids derived from ornithine, Fatty Acids and Conjugates [FA01], Fatty alcohols [FA05], Fatty esters [FA07]	, Plantae
207.158	Tecostanine, Homoarginine, L-Homoarginine, N(omega)-Methyl-L-arginine, N(G)-Monomethyl-L-arginine	C11H21N1O1, C7H16N4O2	[M+Na]1+, [M+NH4]1+	C11H21N1O1Na1, C7H20N5O2	1	C09989, C01924, C03884	Involved in pathways: . More specifically: . Also associated with compound classes:	OCC1CN(C)CC2C(C)CCC12, O=C(O)C(N)CCCCNC(=N)N, O=C(O)C(N)CCCNC(=N)NC	kegg				Plantae,
207.16	Diethylpropion, Amfepramone, Heptopargil, Geosmin, (-)-Geosmin, trans-1,10-Dimethyl-trans-9-decalol, 2-tridecene-4,7-diynal, (+)-geosmin, 3Z,6Z-Dodecadien-1-ol, (Z,Z)-3,6-Dodecadien-1-ol, 1-Dodecen-3-one, 1,11-Dodecadien-3-one, 3,4,7-Trimethyl-2E,6-nonadien-1-ol, 3,5-dodecadien-1-ol, 5,7-dodecadien-1-ol, 5E,7Z-Dodecadien-1-ol, 5Z,7E-Dodecadien-1-ol, 7E,9Z-dodecadien-1-ol, 7Z,9E-Dodecadien-1-ol, 7…	C13H19N1O1, C12H22O1, C13H16O1	[M+H]1+, [M+Na]1+, [M+NH4]1+	C13H20N1O1, C12H22O1Na1, C13H20O1N1	1	C06954, C19134, C16286, LMFA06000077, LMPR0103090008, LMFA05000163, LMFA05000573, LMFA12000162, LMFA12000161, LMFA05000132, LMFA05000033, LMFA05000020, LMFA05000150, LMFA05000159, LMFA05000026, LMFA05000160, LMFA05000164, LMFA05000046, LMFA05000151, LMFA05000161, LMFA05000165, LMFA05000149, LMFA05000157, LMFA06000072, LMFA06000161, LMFA06000152, LMFA06000162, LMFA06000154, LMFA06000164	Involved in pathways: . More specifically: . Also associated with compound classes: Anatomical Therapeutic Chemical classification, A ALIMENTARY TRACT AND METABOLISM, A ANTIOBESITY PREPARATIONS, EXCL. DIET PRODUCTS, AA ANTIOBESITY PREPARATIONS, EXCL. DIET PRODUCTS, AAA Centrally acting antiobesity products, AAA Amfepramone, Amfepramone, Target-based classification of drugs, Transporters, Solute c…	O=C(C=1C=CC=CC1)C(N(CC)CC)C, C#CCON=C1CC2CCC1(C)C2(C)C, OC12CCCCC2(C)CCCC1C, [H]C(=O)C=CC#CC#CCCCCCC, OCCC=CCC=CCCCCC, O=C(C=C)CCCCCCCCC, O=C(CC)CCCCCCCC=C, OCC=C(C)C(C)CC=C(C)CC, OCCC=CC=CCCCCCC, OCCCCC=CC=CCCCC, OCCCCCCC=CC=CCC, OCCCCCCCC=CC=CC, OCCCCCCCCC=CC=C, [H]C(=O)C=CCCCCCCCCC, [H]C(=O)CCCC=CCCCCCC, [H]C(=O)CCCCCC=CCCCC, [H]C(=O)CCCCCCCC=CCC	kegg, lipidmaps	, Lipids [BR:br08002]#Phytochemical compounds [BR:br08003], Lipids [LM]	, PR Prenol lipids#Terpenoids, Fatty Acyls [FA], Prenol Lipids [PR]	, PR01 Isoprenoids#Sesquiterpenoids (C15), Fatty aldehydes [FA06], Isoprenoids [PR01], Fatty alcohols [FA05], Oxygenated hydrocarbons [FA12]
207.966	Chlorthiamid, 2,6-Dichlorothiobenzamide	C7H5Cl2N1S1	[M+H]1+	C7H6Cl2N1S1	1	C11041	Involved in pathways: . More specifically: . Also associated with compound classes: Pesticides, Obsolete pesticides, Herbicides, Amide herbicides, C Chlorthiamid	S=C(N)C=1C(Cl)=CC=CC1Cl	kegg
208.05	Diisopropyl sulfate, 2-Pyridyl hydroxymethane sulfonic acid, Fuberidazole, Choline sulfate, Pyridoxamine, PM, Cyclo(deltaAla-L-Val), 4-PIOL, 5-(4-Piperidyl)isoxazol-3-ol, N-Formyl-4-amino-5-aminomethyl-2-methylpyrimidine, 2-Methyl-4-amino-5-(formylaminomethyl)pyrimidine, FAMP, Lipoate, Lipoic acid, Thioctic acid, dl-alpha-Lipoic acid, DL-Thioctic acid, (R)-Lipoate, (R)-Lipoic acid, (R)-(+)-Lipoat…	C6H14O4S1, C6H7N1O4S1, C11H8N2O1, C5H13N1O4S1, C8H12N2O2, C7H10N4O1, C8H14O2S2, C6H9N5O1	[M+Na]1+, [M+NH4]1+, [M+K]1+, [M+H]1+	C6H14O4S1Na1, C6H11N2O4S1, C11H8N2O1Na1, C5H13N1O4S1Na1, C8H12N2O2K1, C7H10N4O1K1, C8H15O2S2, C6H9N5O1K1	1	C19230, C11327, C18737, C00919, C00534, C11846, C13710, C19872, C00725, C16241, C14148, LMFA01130001	Involved in pathways: . More specifically: . Also associated with compound classes: Carcinogens, Group B: Possibly carcinogenic to humans, Compounds, C Diisopropyl sulfate, Involved in pathways: . More specifically: . Also associated with compound classes:, Involved in pathways: . More specifically: . Also associated with compound classes: Pesticides, Fungicides, Others, C Fuberidazole, Involved …	O=S(=O)(OC(C)C)OC(C)C, O=S(=O)(O)COC1=NC=CC=C1, N=1C=2C=CC=CC2NC1C=3OC=CC3, O=S(=O)([O-])OCC[N+](C)(C)C, OC=1C(=NC=C(C1CN)CO)C, O=C1NC(C(=O)NC1=C)C(C)C, O=C1C=C(ON1)C2CCNCC2, O=CNCC1=CN=C(N=C1N)C, O=C(O)CCCCC1SSCC1, OC=1N=C(N=C(N1)NC2CC2)N, [H]C1(SSCC1)CCCCC(=O)O	kegg, lipidmaps	, Compounds with biological roles [BR:br08001], Lipids [LM], Lipids [BR:br08002]	, Vitamins and cofactors, Fatty Acyls [FA], FA Fatty acyls	, Vitamins, Fatty Acids and Conjugates [FA01], FA01 Fatty Acids and Conjugates	, Plantae
208.054	Benzthiazuron, (R)-2-Hydroxybutane-1,2,4-tricarboxylate, Homocitrate, Homocitric acid, 3-Hydroxy-3-carboxyadipic acid, (R)-2-Hydroxy-1,2,4-butanetricarboxylic acid, 2-Methylcitrate, (2S,3S)-2-Methylcitrate, 2-Hydroxybutane-1,2,3-tricarboxylate, (2S,3S)-2-Hydroxybutane-1,2,3-tricarboxylate, (2S,3R)-3-Hydroxybutane-1,2,3-tricarboxylate, Methylisocitrate, Methylisocitric acid, Homoisocitrate, 3-Carb…	C9H9N3O1S1, C7H10O7, C8H14O2S2, C11H10O2S1	[M+H]1+	C9H10N3O1S1, C7H11O7, C8H15O2S2, C11H11O2S1	1	C19058, C01251, C02225, C04593, C05662, C00725, C16241, LMFA12000343, LMFA01050442, LMFA01050444, LMFA01130001	Involved in pathways: . More specifically: . Also associated with compound classes: Pesticides, Obsolete pesticides, Herbicides, Urea herbicides, C Benzthiazuron, Involved in pathways: Lysine biosynthesis, Pyruvate metabolism, Metabolic pathways, Biosynthesis of secondary metabolites, Microbial metabolism in diverse environments, 2-Oxocarboxylic acid metabolism, Biosynthesis of amino acids. More …	O=C(NC1=NC=2C=CC=CC2S1)NC, O=C(O)CCC(O)(C(=O)O)CC(=O)O, O=C(O)CC(O)(C(=O)O)C(C(=O)O)C, O=C(O)CC(C(=O)O)C(O)(C(=O)O)C, O=C(O)CCC(C(=O)O)C(O)C(=O)O, O=C(O)CCCCC1SSCC1, O=C(OCC=1SC(C#CC=C)=CC1)C, [H]C1(SSCC1)CCCCC(=O)O	kegg, lipidmaps	, Lipids [LM], Lipids [BR:br08002]	, Fatty Acyls [FA], FA Fatty acyls	, Fatty Acids and Conjugates [FA01], FA01 Fatty Acids and Conjugates, Oxygenated hydrocarbons [FA12]
208.12	Acetyltropine, 3-Acetyltropine, Acetylpseudotropine, Tabtoxinine-beta-lactam, Tabtoxinine-delta-lactam	C10H17N1O2, C7H12N2O4	[M+Na]1+, [M+NH4]1+	C10H17N1O2Na1, C7H16N3O4	1	C12452, C12453, C20918, C20920	Involved in pathways: Tropane, piperidine and pyridine alkaloid biosynthesis. More specifically: . Also associated with compound classes: Phytochemical compounds, Alkaloids, Alkaloids derived from ornithine, Tropane alkaloids, C Acetyltropine, Involved in pathways: Tropane, piperidine and pyridine alkaloid biosynthesis. More specifically: . Also associated with compound classes: Phytochemical com…	O=C(OC1CC2N(C)C(CC2)C1)C, O=C(O)C(N)CCC1(O)C(=O)NC1, O=C(O)C1NC(=O)C(O)(CN)CC1	kegg	Phytochemical compounds [BR:br08003],	Alkaloids,	Alkaloids derived from ornithine,	Plantae,
208.124	cis-2,3-Dihydro-2,3-dihydroxybiphenyl, cis-3-Phenylcyclohexa-3,5-diene-1,2-diol, (1S,2R)-3-Phenylcyclohexa-3,5-diene-1,2-diol, Bellendine, Butylidenephthalide, 5,8,11-dodecatriynoic acid, (E)-dodeca-2-en-4,6,8-triyne-1,1-diol	C12H12O2, C12H15N1O2	[M+NH4]1+, [M+H]1+	C12H16O2N1, C12H16N1O2	1	C06589, C10846, C16924, LMFA01030465, LMFA05000710	Involved in pathways: Dioxin degradation, Metabolic pathways, Microbial metabolism in diverse environments, Degradation of aromatic compounds. More specifically: Biphenyl degradation, biphenyl => 2-oxopent-4-enoate + benzoate. Also associated with compound classes: , Involved in pathways: . More specifically: . Also associated with compound classes: Phytochemical compounds, Alkaloids, Alkaloids d…	OC1C=CC=C(C=2C=CC=CC2)C1O, O=C1C(=COC2=C1C3N(C)C(C2)CC3)C, O=C1OC(=CCCC)C=2C=CC=CC12, O=C(O)CCCC#CCC#CCC#C, OC(O)C=CC#CC#CC#CCCC	kegg, lipidmaps	, Phytochemical compounds [BR:br08003], Lipids [LM]	, Alkaloids, Fatty Acyls [FA]	, Alkaloids derived from ornithine, Fatty Acids and Conjugates [FA01], Fatty alcohols [FA05]	, Plantae
208.162	Homoarginine, L-Homoarginine, N(omega)-Methyl-L-arginine, N(G)-Monomethyl-L-arginine	C7H16N4O2	[M+NH4]1+	C7H20N5O2	1	C01924, C03884	Involved in pathways: . More specifically: . Also associated with compound classes:	O=C(O)C(N)CCCCNC(=N)N, O=C(O)C(N)CCCNC(=N)NC	kegg				Plantae,
208.959	Chlorthiamid, 2,6-Dichlorothiobenzamide, Chlorzoxazone	C7H5Cl2N1S1, C7H4Cl1N1O2	[M+H]1+, [M+K]1+	C7H6Cl2N1S1, C7H4Cl1N1O2K1	1	C11041, C07931	Involved in pathways: . More specifically: . Also associated with compound classes: Pesticides, Obsolete pesticides, Herbicides, Amide herbicides, C Chlorthiamid, Involved in pathways: . More specifically: . Also associated with compound classes: Anatomical Therapeutic Chemical classification, M MUSCULO-SKELETAL SYSTEM, M MUSCLE RELAXANTS, MB MUSCLE RELAXANTS, CENTRALLY ACTING AGENTS, MBB Oxazol,…	S=C(N)C=1C(Cl)=CC=CC1Cl, ClC=1C=CC=2OC(O)=NC2C1	kegg
209.066	Indolylmethylthiohydroximate, (E)-2-(1H-Indol-3-yl)-1-thioacetohydroximate, Tricyclazole, Lipoamide, Thioctic acid amide, Dihydrolipoate, Dihydrolipoic acid, Dihydrothioctic acid, lipoamide, (S)-dihydrolipoic acid	C10H10N2O1S1, C9H7N3S1, C8H15N1O1S2, C8H16O2S2	[M+H]1+, [M+NH4]1+	C10H11N2O1S1, C9H11N4S1, C8H16N1O1S2, C8H17O2S2	1	C16516, C18492, C00248, C02147, LMFA08010006, LMFA01130003	Involved in pathways: Tryptophan metabolism, Glucosinolate biosynthesis, Metabolic pathways, Biosynthesis of secondary metabolites, 2-Oxocarboxylic acid metabolism. More specifically: Glucosinolate biosynthesis, tryptophan => glucobrassicin. Also associated with compound classes: , Involved in pathways: . More specifically: . Also associated with compound classes: Pesticides, Fungicides, Others, …	ON=C(S)CC1=CNC=2C=CC=CC21, N=1N=C2SC3=CC=CC(=C3N2C1)C, O=C(N)CCCCC1SSCC1, O=C(O)CCCCC(S)CCS	kegg, lipidmaps	, Lipids [LM]	, Fatty Acyls [FA]	, Fatty amides [FA08], Fatty Acids and Conjugates [FA01]	Plantae,
209.07	Lathodoratin, Scoparone, 6,7-Dimethoxycoumarin, 2-Hydroxy-3-methylbenzalpyruvate, 2-Hydroxy-8-methylchromene-2-carboxylate, cis-1,2-Dihydroxy-1,2-dihydro-8-carboxynaphthalene, Eugenin, 2-Methyl-5-hydroxy-7-methoxychromone, 7-Methyl-2-hydroxy-6-oxoocta-2,4-dienoate, 2-Hydroxy-6-oxo-7-methylocta-2,4-dienoate, 3-Methoxy-4-hydroxyphenylethyleneglycol, Antiarol, 3,4,5-Trimethoxyphenol, cis-3-(1-Carbox…	C11H10O4, C9H12O4, C7H13N1O4S1, C9H7N3S1, C12H11N1O1, C9H15N1O2, C8H13N3O1	[M+H]1+, [M+Na]1+, [M+NH4]1+, [M+K]1+	C11H11O4, C9H12O4Na1, C7H14N1O4S1, C9H11N4S1, C12H11N1O1Na1, C9H15N1O2K1, C8H13N3O1K1	1	C09012, C09311, C14086, C14085, C14092, C20210, C04535, C06582, C05594, C10765, C11456, C11588, C14876, C18492, C03622, C20319, C18533, C17730, C10916, LMFA01070034, LMFA01030984	Involved in pathways: . More specifically: . Also associated with compound classes: Phytochemical compounds, Polyketides, Pyrones, Chromones, C Lathodoratin, Involved in pathways: . More specifically: . Also associated with compound classes: Phytochemical compounds, Phenylpropanoids, Coumarins, C Scoparone, Involved in pathways: Naphthalene degradation, Microbial metabolism in diverse environment…	O=C1C=2C(O)=CC(O)=CC2OC=C1CC, O=C1OC=2C=C(OC)C(OC)=CC2C=C1, O=C(O)C(=O)C=CC1=CC=CC(=C1O)C, O=C(O)C1(O)OC2=C(C=CC=C2C)C=C1, O=C(O)C1=CC=CC=2C=CC(O)C(O)C21, O=C1C=C(OC=2C=C(OC)C=C(O)C12)C, O=C(O)C(O)=CC=CC(=O)C(C)C, OC1=CC=C(C=C1OC)C(O)CO, OC=1C=C(OC)C(OC)=C(OC)C1, O=C(O)C(C1=CC=CC(O)C1O)C, O=C(O)CCC1=CC=CC(O)C1O, O=C(O)C(NC(=O)C)CSCCO, N=1N=C2SC3=CC=CC(=C3N2C1)C, ONC=1C=CC(=CC1)C=2C=CC=CC2, O=C(N)…	kegg, lipidmaps	Phytochemical compounds [BR:br08003], , Lipids [LM]	Polyketides, Phenylpropanoids, , Fatty Acyls [FA]	Pyrones, Coumarins, , Fatty Acids and Conjugates [FA01]	Plantae,
209.136	LL-2,6-Diaminoheptanedioate, LL-2,6-Diaminopimelate, LL-2,6-Diaminopimelic acid, meso-2,6-Diaminoheptanedioate, meso-2,6-Diaminopimelate, meso-2,6-Diaminopimelic acid, meso-Diaminoheptanedioate, C20914, Tabtoxin biosynthesis intermediate 4, Rhizobitoxine, (2S,3E)-2-Amino-4-[(2R)-2-amino-3-hydroxypropoxy]but-3-enoate, Propyl cinnamate, 3-Phenylpropenoic acid propyl ester, Precocene I, Precocene 1,…	C7H14N2O4, C12H14O2, C12H17N1O2, C9H18O2S1	[M+NH4]1+, [M+H]1+	C7H18N3O4, C12H18O2N1, C12H18N1O2, C9H22O2S1N1	1	C00666, C00680, C20914, C21887, C06360, C09017, C12459, C14168, C14425, C16987, C17854, C18956, C21078, LMFA01170102, LMFA07010696, LMFA01030243, LMFA01031028	Involved in pathways: Lysine biosynthesis, Metabolic pathways, Biosynthesis of secondary metabolites, Microbial metabolism in diverse environments, Biosynthesis of amino acids. More specifically: Lysine biosynthesis, succinyl-DAP pathway, aspartate => lysine, Lysine biosynthesis, acetyl-DAP pathway, aspartate => lysine, Lysine biosynthesis, DAP aminotransferase pathway, aspartate => lysine. Also …	O=C(O)C(N)CCCC(N)C(=O)O, O=C(O)C(N)CCC(C(=O)O)CN, O=C(O)C(N)C=COCC(N)CO, O=C(OCCC)C=CC=1C=CC=CC1, O(C=1C=CC=2C=CC(OC2C1)(C)C)C, O=CC1=CC=C(O)C(=C1)CC=C(C)C, O=C(OCCCN(C)C)C=1C=CC=CC1, O=C(OC=1C=CC=CC1C(C)CC)NC, O=C1OC(=CCCC)C2=C1C=CCC2, O=C1OC(C=2C=CC=CC12)CCCC, O=C(OC=1C=C(C=C(C1)C(C)C)C)NC, O=CC=CC=C(C=CC=C(C=O)C)C, O=C(OCC(C)C)CC(SC)C, O=C(O)CC=CC=CC=CC=CC=C	kegg, lipidmaps	, Lipids [LM]	, Fatty Acyls [FA]	, Fatty Acids and Conjugates [FA01], Fatty esters [FA07]	Plantae,
209.14	Propyl cinnamate, 3-Phenylpropenoic acid propyl ester, Precocene I, Precocene 1, 3-Dimethylallyl-4-hydroxybenzaldehyde, 3-(Dimethylamino)propyl benzoate, Fenobucarb, 2-sec-Butylphenyl N-methylcarbamate, BPMC, Ligustilide, Butylphthalide, Promecarb, 2,6-Dimethyldeca-2,4,6,8-tetraenedial, N'-Nitrosoanabasine, 3-(1-Nitroso-2-piperidinyl)-pyridine, gamma-Undecalactone, 2(3H)-Furanone, 5-heptyldihydro…	C12H14O2, C12H17N1O2, C10H13N3O1, C11H20O2, C8H15N1O4, C8H18N2O4, C9H18O2S1	[M+NH4]1+, [M+H]1+, [M+Na]1+	C12H18O2N1, C12H18N1O2, C10H17N4O1, C11H20O2Na1, C8H19N2O4, C9H22O2S1N1	1	C06360, C09017, C12459, C14168, C14425, C16987, C17854, C18956, C21078, C19477, C08571, C12295, C13910, C13823, C19420, C02256, C06326, C10124, C10132, C11843, C17575, LMFA01030243, LMFA01031028, LMFA07040030, LMPR0102010014, LMFA01030036, LMFA07040001, LMFA01030034, LMFA01030217, LMFA01030035, LMFA01030221, LMFA01140032, LMFA07010939, LMFA07010524, LMFA07010823, LMFA07010825, LMFA07010862, LMFA0…	Involved in pathways: . More specifically: . Also associated with compound classes:, Involved in pathways: Novobiocin biosynthesis, Biosynthesis of secondary metabolites. More specifically: . Also associated with compound classes: , Involved in pathways: Local analgesics. More specifically: . Also associated with compound classes:, Involved in pathways: . More specifically: . Also associated with…	O=C(OCCC)C=CC=1C=CC=CC1, O(C=1C=CC=2C=CC(OC2C1)(C)C)C, O=CC1=CC=C(O)C(=C1)CC=C(C)C, O=C(OCCCN(C)C)C=1C=CC=CC1, O=C(OC=1C=CC=CC1C(C)CC)NC, O=C1OC(=CCCC)C2=C1C=CCC2, O=C1OC(C=2C=CC=CC12)CCCC, O=C(OC=1C=C(C=C(C1)C(C)C)C)NC, O=CC=CC=C(C=CC=C(C=O)C)C, O=NN1CCCCC1C=2C=NC=CC2, O=C1OC(CC1)CCCCCCC, O=COCCC(C)CCC=C(C)C, O=C(O)CCCCCCCCC=C, O=C1OCCCCCCCCCC1, O=C(OCC(CC)CCCC)C=C, [H]C12N(CCC1O)CC(O)C(O)C2O, O…	kegg, lipidmaps	, Lipids [LM], Lipids [BR:br08002], Phytochemical compounds [BR:br08003]	, Prenol Lipids [PR], FA Fatty acyls, Alkaloids, Fatty Acyls [FA], Polyketides [PR]	, Isoprenoids [PR01], FA07 Fatty esters, Alkaloids derived from lysine, Alkaloids derived from ornithine, Fatty Acids and Conjugates [FA01], Fatty esters [FA07], Polyether antibiotics [PK09]	, Plantae
209.998	2-Hydroxyethyl-CoM, Phenylacetothiohydroximate, (Z)-2-Phenyl-1-thioacetohydroximate, Chloroneb, 4-Toluenesulfonamide	C4H10O4S2, C8H9N1O1S1, C8H8Cl2O2, C7H9N1O2S1	[M+Na]1+, [M+K]1+, [M+H]1+	C4H10O4S2Na1, C8H9N1O1S1K1, C8H9Cl2O2, C7H9N1O2S1K1	1	C21752, C03719, C11252, C14412	Involved in pathways: Chloroalkane and chloroalkene degradation, Microbial metabolism in diverse environments. More specifically: . Also associated with compound classes: , Involved in pathways: Glucosinolate biosynthesis, Biosynthesis of secondary metabolites, 2-Oxocarboxylic acid metabolism. More specifically: . Also associated with compound classes: , Involved in pathways: . More specifically:…	O=S(=O)(O)CCSCCO, ON=C(S)CC=1C=CC=CC1, ClC=1C=C(OC)C(Cl)=CC1OC, O=S(=O)(N)C1=CC=C(C=C1)C	kegg				, Plantae
210.068	S-(2-Hydroxyethyl)-N-acetyl-L-cysteine	C7H13N1O4S1	[M+H]1+	C7H14N1O4S1	1	C14876	Involved in pathways: Metabolism of xenobiotics by cytochrome P450. More specifically: . Also associated with compound classes:	O=C(O)C(NC(=O)C)CSCCO	kegg
210.07	Dihydrolipoate, Dihydrolipoic acid, Dihydrothioctic acid, S-(2-Hydroxyethyl)-N-acetyl-L-cysteine, (S)-dihydrolipoic acid	C8H16O2S2, C7H13N1O4S1	[M+H]1+	C8H17O2S2, C7H14N1O4S1	1	C02147, C14876, LMFA01130003	Involved in pathways: Lipoic acid metabolism, Metabolic pathways. More specifically: . Also associated with compound classes: , Involved in pathways: Metabolism of xenobiotics by cytochrome P450. More specifically: . Also associated with compound classes:, Systematic name: 6S,8-dimercapto-octanoic acid. In class(es): fatty acids and conjugates, carbocyclic fatty acids	O=C(O)CCCCC(S)CCS, O=C(O)C(NC(=O)C)CSCCO	kegg, lipidmaps	, Lipids [LM]	, Fatty Acyls [FA]	, Fatty Acids and Conjugates [FA01]
210.138	Propyl cinnamate, 3-Phenylpropenoic acid propyl ester, Precocene I, Precocene 1, 3-Dimethylallyl-4-hydroxybenzaldehyde, 3-(Dimethylamino)propyl benzoate, Fenobucarb, 2-sec-Butylphenyl N-methylcarbamate, BPMC, Ligustilide, Butylphthalide, Promecarb, 2,6-Dimethyldeca-2,4,6,8-tetraenedial, Trihomomethionine, L-Trihomomethionine, 2-Amino-7-(methylsulfanyl)heptanoic acid, 3,5,7,9,11-dodecapentaenoic a…	C12H14O2, C12H17N1O2, C8H17N1O2S1	[M+NH4]1+, [M+H]1+	C12H18O2N1, C12H18N1O2, C8H21N2O2S1	1	C06360, C09017, C12459, C14168, C14425, C16987, C17854, C18956, C21078, C17221, LMFA01030243, LMFA01031028	Involved in pathways: . More specifically: . Also associated with compound classes:, Involved in pathways: Novobiocin biosynthesis, Biosynthesis of secondary metabolites. More specifically: . Also associated with compound classes: , Involved in pathways: Local analgesics. More specifically: . Also associated with compound classes:, Involved in pathways: . More specifically: . Also associated with…	O=C(OCCC)C=CC=1C=CC=CC1, O(C=1C=CC=2C=CC(OC2C1)(C)C)C, O=CC1=CC=C(O)C(=C1)CC=C(C)C, O=C(OCCCN(C)C)C=1C=CC=CC1, O=C(OC=1C=CC=CC1C(C)CC)NC, O=C1OC(=CCCC)C2=C1C=CCC2, O=C1OC(C=2C=CC=CC12)CCCC, O=C(OC=1C=C(C=C(C1)C(C)C)C)NC, O=CC=CC=C(C=CC=C(C=O)C)C, O=C(O)C(N)CCCCCSC, O=C(O)CC=CC=CC=CC=CC=C	kegg, lipidmaps	, Lipids [BR:br08002], Lipids [LM]	, FA Fatty acyls, Fatty Acyls [FA]	, FA01 Fatty Acids and Conjugates, Fatty Acids and Conjugates [FA01]	, Plantae
210.18	2-(Octylthio)ethanol, 2-Hydroxyethyl octyl sulphide	C10H22O1S1	[M+NH4]1+	C10H26O1S1N1	1	C18863	Involved in pathways: . More specifically: . Also associated with compound classes: Pesticides, Insecticides, Others, C -ethanol	OCCSCCCCCCCC	kegg
210.977	Thiourocanic acid, sn-Glycerol 3-phosphate, Glycerophosphoric acid, D-Glycerol 1-phosphate, sn-Glycerol 1-phosphate, sn-Gro-1-P, L-Glycerol 1-phosphate, DL-Glycerol 1-phosphate, Glycerol 1-phosphate, Glycerol-3-phosphate, rac-Glycerol 1-phosphate, DL-Glyceryl 1-phosphate, DL-Glycerol 3-phosphate, Glycerol 2-phosphate, beta-Glycerophosphoric acid, 2-Chloro-5-methyl-cis-dienelactone, 3-Chloro-2-met…	C6H6N2O2S1, C3H9O6P1, C7H5Cl1O4, C5H11As1O2S1	[M+K]1+, [M+Na]1+, [M+H]1+	C6H6N2O2S1K1, C3H9O6P1K1, C7H5Cl1O4Na1, C5H12As1O2S1	1	C05571, C00093, C00623, C03189, C02979, C18304, C18309, LMFA00000040	Involved in pathways: Histidine metabolism, Metabolic pathways. More specifically: . Also associated with compound classes: , Involved in pathways: Glycerolipid metabolism, Glycerophospholipid metabolism, Metabolic pathways, Biosynthesis of secondary metabolites, ABC transporters, Choline metabolism in cancer. More specifically: Triacylglycerol biosynthesis. Also associated with compound classes:…	O=C(O)C=CC1=CNC(=S)N1, O=P(O)(O)OCC(O)CO, O=P(O)(O)OC(CO)CO, O=C(O)C(=C1OC(=O)C(Cl)=C1)C, O=C(O)C=C1OC(=O)C(=C1Cl)C, O=C(O)CC[As](=S)(C)C	kegg, lipidmaps	, Lipids [LM]	, Fatty Acyls [FA]	, Other Fatty Acyls [FA00]	, Plantae
210.977	sn-Glycerol 3-phosphate, Glycerophosphoric acid, D-Glycerol 1-phosphate, sn-Glycerol 1-phosphate, sn-Gro-1-P, L-Glycerol 1-phosphate, DL-Glycerol 1-phosphate, Glycerol 1-phosphate, Glycerol-3-phosphate, rac-Glycerol 1-phosphate, DL-Glyceryl 1-phosphate, DL-Glycerol 3-phosphate, Glycerol 2-phosphate, beta-Glycerophosphoric acid, 2-Chloro-5-methyl-cis-dienelactone, 3-Chloro-2-methyldienelactone, 3-…	C3H9O6P1, C7H5Cl1O4, C5H11As1O2S1	[M+K]1+, [M+Na]1+, [M+H]1+	C3H9O6P1K1, C7H5Cl1O4Na1, C5H12As1O2S1	1	C00093, C00623, C03189, C02979, C18304, C18309, LMFA00000040	Involved in pathways: Glycerolipid metabolism, Glycerophospholipid metabolism, Metabolic pathways, Biosynthesis of secondary metabolites, ABC transporters, Choline metabolism in cancer. More specifically: Triacylglycerol biosynthesis. Also associated with compound classes: Risk category of Japanese OTC drugs, Third-class OTC drugs, Inorganic and organic chemicals, Calcium glycerophosphate, C sn-G…	O=P(O)(O)OCC(O)CO, O=P(O)(O)OC(CO)CO, O=C(O)C(=C1OC(=O)C(Cl)=C1)C, O=C(O)C=C1OC(=O)C(=C1Cl)C, O=C(O)CC[As](=S)(C)C	kegg, lipidmaps	, Lipids [LM]	, Fatty Acyls [FA]	, Other Fatty Acyls [FA00]	Plantae,
211.047	CMN 131, Pyridyl-2-thioacetamide monohydrochloride	C7H9Cl1N2S1	[M+NH4]1+	C7H13Cl1N3S1	1	C15663	Involved in pathways: . More specifically: . Also associated with compound classes:	Cl.S=C(N)CC1=NC=CC=C1	kegg
211.09	Molinate, Ordram	C9H17N1O1S1	[M+Na]1+	C9H17N1O1S1Na1	1	C11086	Involved in pathways: . More specifically: . Also associated with compound classes: Pesticides, Herbicides, Thiocarbamate herbicides, C Molinate	O=C(SCC)N1CCCCCC1	kegg
211.091	4-Acetamido-2-amino-6-nitrotoluene, Epibatidine, 5-Guanidino-3-methyl-2-oxopentanoate, 5-Carbamimidamido-3-methyl-2-oxopentanoate, N-Acetylmethionine, N-Acetyl-L-methionine	C9H11N3O3, C11H13Cl1N2, C7H13N3O3, C7H13N1O3S1	[M+H]1+, [M+Na]1+, [M+NH4]1+	C9H12N3O3, C11H14Cl1N2, C7H13N3O3Na1, C7H17N2O3S1	1	C16420, C11690, C20234, C02712	Involved in pathways: Nitrotoluene degradation, Microbial metabolism in diverse environments. More specifically: . Also associated with compound classes: , Involved in pathways: . More specifically: . Also associated with compound classes: Natural toxins, Venoms, Frog venoms, Alkaloids, C Epibatidine, Target-based classification of compounds, Ion channels, Cys-loop superfamily, Acetylcholine, nic…	O=C(NC=1C=C(N)C(=C(C1)[N+](=O)[O-])C)C, [H]C1(C2=CN=C(Cl)C=C2)CC3NC1CC3, O=C(O)C(=O)C(C)CCNC(=N)N, O=C(O)C(NC(=O)C)CCSC	kegg	, Natural toxins [BR:br08009]	, Venoms	, Frog venoms
211.155	N1-Acetylspermidine, N8-Acetylspermidine, Thymyl acetate, Sedanonic acid lactone, Senkyunolide, (2E,5S,6E,8E,10E)-5-Hydroxydodeca-2,6,8,10-tetraenal, Undecanoic acid, Hendecanoic acid, Ethyl 4-phenylbutanoate, 2E,4E,8Z,10E-dodecatetraenoic acid, 2E,6E,8E,10E-dodecatetraenoic acid, 2E,6E,8Z,10E-dodecatetraenoic acid, 5,11-dodecadiynoic acid, Undecylic acid, 4,8-dimethyl-nonanoic acid, Ethyl nonano…	C9H21N3O1, C12H16O2, C11H22O2	[M+Na]1+, [M+NH4]1+	C9H21N3O1Na1, C12H20O2N1, C11H22O2Na1	1	C00612, C01029, C09909, C17875, C17853, C22087, C17715, LMFA07010871, LMFA01030240, LMFA01030241, LMFA01030242, LMFA01030464, LMFA01010011, LMFA01020288, LMFA07010878, LMFA07010760, LMFA07010200, LMFA01020187, LMFA01020188, LMFA07010454, LMFA07010917, LMFA07010571, LMFA07010794, LMFA07010437, LMFA07010906, LMFA07010908, LMFA07010595, LMFA07010983, LMFA12000158, LMFA01020090, LMFA01020155, LMFA010…	Involved in pathways: . More specifically: . Also associated with compound classes:, Involved in pathways: . More specifically: . Also associated with compound classes: Phytochemical compounds, Terpenoids, Monoterpenoids, Cyclic monoterpenes, C Thymyl acetate, Involved in pathways: . More specifically: . Also associated with compound classes: Lipids, FA Fatty acyls, FA Fatty Acids and Conjugates,…	O=C(NCCCNCCCCN)C, O=C(NCCCCNCCCN)C, O=C(OC1=CC(=CC=C1C(C)C)C)C, O=C1OC(=CCCC)C2=C1CCCC2, O=C1OC(C2=C1C=CCC2)CCCC, O=CC=CCC(O)C=CC=CC=CC, O=C(O)CCCCCCCCCC, O=C(OCC)CCCC=1C=CC=CC1, O=C(O)C=CC=CCCC=CC=CC, O=C(O)C=CCCC=CC=CC=CC, O=C(O)CCCC#CCCCCC#C, O=C(O)CCC(C)CCCC(C)C, O=C(OCC)CCCCCCCC, O=C(OCCC(C)C)CCCCC, O=C(OCCCCCCCCC)C, O=C(O)CCCCCCC(C)CC, O=C(O)CCCCCCCC(C)C, O=C(OC)CCCCCCCCC, O=C(OCC(C)C)CCCCC…	kegg, lipidmaps	, Phytochemical compounds [BR:br08003], Lipids [BR:br08002], Lipids [LM]	, Terpenoids, FA Fatty acyls, Fatty Acyls [FA]	, Monoterpenoids (C10), FA01 Fatty Acids and Conjugates, Fatty esters [FA07], Fatty Acids and Conjugates [FA01], Oxygenated hydrocarbons [FA12]	, Plantae
212.047	3-(2'-Methylthio)ethylmalic acid, 3-(2'-Methylthio)ethylmalate, 2-(2'-Methylthio)ethylmalic acid, 2-(2'-Methylthio)ethylmalate, 1,3-Dimethyl-8-isoquinolinol, Pyroquilon, 1,5-Naphthalene diisocyanate, p-Chloroacetoacetanilide, 4'-Chloroacetoacetanilide	C7H12O5S1, C11H11N1O1, C12H6N2O2, C10H10Cl1N1O2	[M+H]1+, [M+K]1+	C7H13O5S1, C11H11N1O1K1, C12H7N2O2, C10H11Cl1N1O2	1	C17212, C17210, C12346, C18487, C19464, C14266	Involved in pathways: Glucosinolate biosynthesis, Biosynthesis of secondary metabolites, 2-Oxocarboxylic acid metabolism. More specifically: . Also associated with compound classes: , Involved in pathways: . More specifically: . Also associated with compound classes:, Involved in pathways: . More specifically: . Also associated with compound classes: Pesticides, Fungicides, Others, C Pyroquilon, …	O=C(O)C(O)C(C(=O)O)CCSC, O=C(O)CC(O)(C(=O)O)CCSC, OC1=CC=CC=2C=C(N=C(C12)C)C, O=C1N2C=3C(=CC=CC3CC2)CC1, O=C=NC1=CC=CC=2C(N=C=O)=CC=CC12, O=C(NC1=CC=C(Cl)C=C1)CC(=O)C	kegg				, Plantae
212.155	Thymyl acetate, Sedanonic acid lactone, Senkyunolide, (2E,5S,6E,8E,10E)-5-Hydroxydodeca-2,6,8,10-tetraenal, Ethyl 4-phenylbutanoate, 2E,4E,8Z,10E-dodecatetraenoic acid, 2E,6E,8E,10E-dodecatetraenoic acid, 2E,6E,8Z,10E-dodecatetraenoic acid, 5,11-dodecadiynoic acid	C12H16O2	[M+NH4]1+	C12H20O2N1	1	C09909, C17875, C17853, C22087, LMFA07010871, LMFA01030240, LMFA01030241, LMFA01030242, LMFA01030464	Involved in pathways: . More specifically: . Also associated with compound classes: Phytochemical compounds, Terpenoids, Monoterpenoids, Cyclic monoterpenes, C Thymyl acetate, Involved in pathways: . More specifically: . Also associated with compound classes:, Often abbreviated as WE(12:3). Systematic name: ethyl 4-phenylbutanoate. In class(es): fatty acids and conjugates, wax diesters, Often abb…	O=C(OC1=CC(=CC=C1C(C)C)C)C, O=C1OC(=CCCC)C2=C1CCCC2, O=C1OC(C2=C1C=CCC2)CCCC, O=CC=CCC(O)C=CC=CC=CC, O=C(OCC)CCCC=1C=CC=CC1, O=C(O)C=CC=CCCC=CC=CC, O=C(O)C=CCCC=CC=CC=CC, O=C(O)CCCC#CCCCCC#C	kegg, lipidmaps	Phytochemical compounds [BR:br08003], , Lipids [LM]	Terpenoids, , Fatty Acyls [FA]	Monoterpenoids (C10), , Fatty esters [FA07], Fatty Acids and Conjugates [FA01]	Plantae,
212.94	4-Bromocatechol, 4-Bromophenol-2,3-epoxide	C6H5Br1O2	[M+Na]1+	C6H5Br1O2Na1	1	C14843, C14845	Involved in pathways: Metabolism of xenobiotics by cytochrome P450. More specifically: . Also associated with compound classes:	BrC1=CC=C(O)C(O)=C1, BrC1=CC=C(O)C2OC12	kegg
212.985	Bis(2-chloro-1-methylethyl)ether, DCIP, Nitrogen mustard N-oxide	C6H12Cl2O1, C5H11Cl2N1O1	[M+K]1+	C6H12Cl2O1K1, C5H11Cl2N1O1K1	1	C19350, C19274	Involved in pathways: . More specifically: . Also associated with compound classes: Carcinogens, Group : Not classifiable as to its carcinogenicity to humans, Compounds, C Bisether, Involved in pathways: . More specifically: . Also associated with compound classes: Carcinogens, Group B: Possibly carcinogenic to humans, Compounds, C Nitrogen mustard N-oxide	ClCC(OC(C)CCl)C, O=N(C)(CCCl)CCCl	kegg
212.985	Bis(2-chloro-1-methylethyl)ether, DCIP, Nitrogen mustard N-oxide	C6H12Cl2O1, C5H11Cl2N1O1	[M+K]1+	C6H12Cl2O1K1, C5H11Cl2N1O1K1	1	C19350, C19274	Involved in pathways: . More specifically: . Also associated with compound classes: Carcinogens, Group : Not classifiable as to its carcinogenicity to humans, Compounds, C Bisether, Involved in pathways: . More specifically: . Also associated with compound classes: Carcinogens, Group B: Possibly carcinogenic to humans, Compounds, C Nitrogen mustard N-oxide	ClCC(OC(C)CCl)C, O=N(C)(CCCl)CCCl	kegg
213.16	1,4'-Bipiperidine-1'-carboxylic acid, [1,4'-Bipiperidine]-1'-carboxylic acid	C11H20N2O2	[M+H]1+	C11H21N2O2	1	C16836	Involved in pathways: . More specifically: . Also associated with compound classes:	O=C(O)N1CCC(N2CCCCC2)CC1	kegg
213.94	cis-2-Chloro-4-carboxymethylenebut-2-en-1,4-olide, cis-2-Chlorodienelactone, cis-4-Carboxymethylene-2-chlorobut-2-en-4-olide, trans-2-Chloro-4-carboxymethylenebut-2-en-1,4-olide, trans-2-Chlorodienelactone, Calcium L-aspartate	C6H3Cl1O4, C4H5Ca1N1O4	[M+K]1+	C6H3Cl1O4K1, C4H5Ca1N1O4K1	1	C04706, C04729, C13058	Involved in pathways: Chlorocyclohexane and chlorobenzene degradation, Metabolic pathways, Microbial metabolism in diverse environments. More specifically: . Also associated with compound classes: , Involved in pathways: . More specifically: . Also associated with compound classes:	O=C(O)C=C1OC(=O)C(Cl)=C1, [Ca+2].O=C([O-])CC(N)C(=O)[O-]	kegg
214.073	Phensuximide, 6,7-Dimethoxyisoquinoline, Backebergine, 1,3-Dimethyl-6,8-isoquinolinediol, Methyl (indol-3-yl)acetate, 3-(1H-Indol-3-yl)propanoate, N-Acetyl-L-leucine, Swainsonine, Aldicarb, Butocarboxim, Nicorandil	C11H11N1O2, C8H15N1O3, C7H14N2O2S1, C8H9N3O4	[M+Na]1+, [M+K]1+, [M+H]1+	C11H11N1O2Na1, C8H15N1O3K1, C7H14N2O2S1Na1, C8H10N3O4	1	C07437, C09348, C12345, C20635, C22236, C02710, C10173, C11015, C18645, C13280	Involved in pathways: . More specifically: . Also associated with compound classes: Anatomical Therapeutic Chemical classification, N NERVOUS SYSTEM, N ANTIEPILEPTICS, NA ANTIEPILEPTICS, NAD Succinimide derivatives, NAD Phensuximide, Phensuximide, Involved in pathways: . More specifically: . Also associated with compound classes:, Involved in pathways: Tropane, piperidine and pyridine alkaloid bi…	O=C1N(C(=O)C(C=2C=CC=CC2)C1)C, N=1C=CC=2C=C(OC)C(OC)=CC2C1, OC=1C=C(O)C2=C(C1)C=C(N=C2C)C, O=C(OC)CC1=CNC=2C=CC=CC21, O=C(O)CCC1=CNC=2C=CC=CC21, O=C(NC(C(=O)O)CC(C)C)C, [H]C12N(CCCC1O)CC(O)C2O, O=C(ON=CC(SC)(C)C)NC, O=C(ON=C(C)C(SC)C)NC, O=C(NCCO[N+](=O)[O-])C=1C=NC=CC1	kegg	, Phytochemical compounds [BR:br08003]	, Alkaloids	, Alkaloids derived from lysine	, Plantae
214.169	Elaeokanine C, 4-Hexyloxyphenol, Neocnidilide, Cnidilide, Cucujolide IV, 4,8-Dimethyl-4E,8E-decadien-10-olide, Parcoblattalactone, Cucujolide IX	C12H21N1O2, C12H18O2	[M+H]1+, [M+NH4]1+	C12H22N1O2, C12H22O2N1	1	C10592, C14305, C17002, C16937, LMFA07040036, LMFA07040024, LMFA07040066, LMFA07040037	Involved in pathways: . More specifically: . Also associated with compound classes: Phytochemical compounds, Alkaloids, Alkaloids derived from lysine, Indolizidine alkaloids, C Elaeokanine C, Involved in pathways: . More specifically: . Also associated with compound classes:, Involved in pathways: . More specifically: . Also associated with compound classes: Major components of natural products, …	[H]C12N(CCC1)CCC(O)C2C(=O)CCC, OC1=CC=C(OCCCCCC)C=C1, [H]C12C(=CCCC1)C(=O)OC2CCCC, [H]C12C=CCCC2([H])C(OC1=O)CCCC, O=C1OC(C)CCCC=CCC=CC1, O=C1OCC=C(C)CCC=C(C)CC1, O=C1OCC=CCCCCCC=CC1, O=C1OCCCCCC=CCC=CC1	kegg, lipidmaps	Phytochemical compounds [BR:br08003], , Lipids [LM]	Alkaloids, , Fatty Acyls [FA]	Alkaloids derived from lysine, , Fatty esters [FA07]	Plantae,
214.939	4-Bromocatechol, 4-Bromophenol-2,3-epoxide, cis-2-Chloro-4-carboxymethylenebut-2-en-1,4-olide, cis-2-Chlorodienelactone, cis-4-Carboxymethylene-2-chlorobut-2-en-4-olide, trans-2-Chloro-4-carboxymethylenebut-2-en-1,4-olide, trans-2-Chlorodienelactone	C6H5Br1O2, C6H3Cl1O4	[M+Na]1+, [M+K]1+	C6H5Br1O2Na1, C6H3Cl1O4K1	1	C14843, C14845, C04706, C04729	Involved in pathways: Metabolism of xenobiotics by cytochrome P450. More specifically: . Also associated with compound classes:, Involved in pathways: Chlorocyclohexane and chlorobenzene degradation, Metabolic pathways, Microbial metabolism in diverse environments. More specifically: . Also associated with compound classes:	BrC1=CC=C(O)C(O)=C1, BrC1=CC=C(O)C2OC12, O=C(O)C=C1OC(=O)C(Cl)=C1	kegg
214.939	4-Bromocatechol, 4-Bromophenol-2,3-epoxide, cis-2-Chloro-4-carboxymethylenebut-2-en-1,4-olide, cis-2-Chlorodienelactone, cis-4-Carboxymethylene-2-chlorobut-2-en-4-olide, trans-2-Chloro-4-carboxymethylenebut-2-en-1,4-olide, trans-2-Chlorodienelactone	C6H5Br1O2, C6H3Cl1O4	[M+Na]1+, [M+K]1+	C6H5Br1O2Na1, C6H3Cl1O4K1	1	C14843, C14845, C04706, C04729	Involved in pathways: Metabolism of xenobiotics by cytochrome P450. More specifically: . Also associated with compound classes:, Involved in pathways: Chlorocyclohexane and chlorobenzene degradation, Metabolic pathways, Microbial metabolism in diverse environments. More specifically: . Also associated with compound classes:	BrC1=CC=C(O)C(O)=C1, BrC1=CC=C(O)C2OC12, O=C(O)C=C1OC(=O)C(Cl)=C1	kegg
214.94	cis-2-Chloro-4-carboxymethylenebut-2-en-1,4-olide, cis-2-Chlorodienelactone, cis-4-Carboxymethylene-2-chlorobut-2-en-4-olide, trans-2-Chloro-4-carboxymethylenebut-2-en-1,4-olide, trans-2-Chlorodienelactone, Clopyralid, 3,6-Dichloro-2-pyridinecarboxylic acid	C6H3Cl1O4, C6H3Cl2N1O2	[M+K]1+, [M+Na]1+	C6H3Cl1O4K1, C6H3Cl2N1O2Na1	1	C04706, C04729, C18779	Involved in pathways: Chlorocyclohexane and chlorobenzene degradation, Metabolic pathways, Microbial metabolism in diverse environments. More specifically: . Also associated with compound classes: , Involved in pathways: . More specifically: . Also associated with compound classes: Pesticides, Herbicides, Benzoic acid herbicides, C Clopyralid	O=C(O)C=C1OC(=O)C(Cl)=C1, O=C(O)C1=NC(Cl)=CC=C1Cl	kegg
215.042	p-Chloroacetoacetanilide, 4'-Chloroacetoacetanilide, (E)-4-(6-methyl-1,2-dithiin-3-yl)but-1-en-3-yn-1-ol, (6-(but-3-en-1-yn-1-yl)-1,2-dithiin-3-yl)methanol	C10H10Cl1N1O2, C9H8O1S2	[M+H]1+, [M+NH4]1+	C10H11Cl1N1O2, C9H12O1S2N1	1	C14266, LMFA12000367, LMFA12000373	Involved in pathways: . More specifically: . Also associated with compound classes:, Systematic name: (E)-4-(6-methyl-1,2-dithiin-3-yl)but-1-en-3-yn-1-ol. In class(es): fatty acids and conjugates, Systematic name: (6-(but-3-en-1-yn-1-yl)-1,2-dithiin-3-yl)methanol. In class(es): fatty acids and conjugates	O=C(NC1=CC=C(Cl)C=C1)CC(=O)C, OC=CC#CC=1SSC(=CC1)C, OCC=1SSC(C#CC=C)=CC1	kegg, lipidmaps	, Lipids [LM]	, Fatty Acyls [FA]	, Oxygenated hydrocarbons [FA12]
215.074	Aldicarb, Butocarboxim, Bisthiosemi, Capillanol, 3-(3,4-Dihydroxyphenyl)pyruvate, 3,4-Dihydroxyphenylpyruvate, N,N-Dihydroxy-L-tyrosine, Cetoniacytone A, 2,4,6,8,10-dodecapentaenal	C7H14N2O2S1, C3H10N6S2, C12H14O1, C9H8O5, C9H11N1O5	[M+Na]1+, [M+NH4]1+, [M+K]1+, [M+H]1+	C7H14N2O2S1Na1, C3H14N7S2, C12H14O1K1, C9H12O5N1, C9H12N1O5	1	C11015, C18645, C19137, C17783, C04045, C15503, C17699, LMFA06000073	Involved in pathways: . More specifically: . Also associated with compound classes: Endocrine disrupting compounds, Pesticides and herbicides, Carbamate pesticides, C Aldicarb, Pesticides, Insecticides, Carbamate insecticides, Carcinogens, Group : Not classifiable as to its carcinogenicity to humans, Compounds, Target-based classification of compounds, Enzymes, Hydrolases, ACHE; acetylcholinester…	O=C(ON=CC(SC)(C)C)NC, O=C(ON=C(C)C(SC)C)NC, S=C(N)NNCNNC(=S)N, OC(C)CC#CCC=1C=CC=CC1, O=C(O)C(=O)CC1=CC=C(O)C(O)=C1, O=C(O)C(N(O)O)CC1=CC=C(O)C=C1, O=C(NC1=CC(=O)C2(OC2C1O)CO)C, [H]C(=O)C=CC=CC=CC=CC=CC	kegg, lipidmaps	, Lipids [LM]	, Fatty Acyls [FA]	, Fatty aldehydes [FA06]
215.12	trans-4-Hydroxystilbene, (E)-4-Stilbenol, cis-Stilbene oxide, Chrysoidine free base, Grasan Chrysoidine, MeIQ, 2-Amino-3,4-dimethylimidazo[4,5-f]quinoline, (E)-4-stilbenol, cis-stilbene oxide	C14H12O1, C12H12N4	[M+NH4]1+, [M+H]1+	C14H16O1N1, C12H13N4	1	C14763, C16014, C14617, C19254, LMPK13090024, LMPK13090030	Involved in pathways: . More specifically: . Also associated with compound classes: Lipids, PK Polyketides, PK Aromatic polyketides, PK Diphenyl ethers, biphenyls, dibenzyls and stilbenes, C trans--Hydroxystilbene, Involved in pathways: . More specifically: . Also associated with compound classes: Lipids, PK Polyketides, PK Aromatic polyketides, PK Diphenyl ethers, biphenyls, dibenzyls and stilbe…	OC1=CC=C(C=C1)C=CC=2C=CC=CC2, O1C(C=2C=CC=CC2)C1C=3C=CC=CC3, N(=NC1=CC=C(N)C=C1N)C=2C=CC=CC2, N1=CC=CC2=C1C=C(C3=C2N=C(N)N3C)C	kegg, lipidmaps	Lipids [LM],	Polyketides [PR],	Aromatic polyketides [PK13],
215.948	Clopyralid, 3,6-Dichloro-2-pyridinecarboxylic acid, 2,4-Dichlorobenzoate, 2,4-Dichlorobenzoic acid	C6H3Cl2N1O2, C7H4Cl2O2	[M+Na]1+	C6H3Cl2N1O2Na1, C7H4Cl2O2Na1	1	C18779, C06670	Involved in pathways: . More specifically: . Also associated with compound classes: Pesticides, Herbicides, Benzoic acid herbicides, C Clopyralid, Involved in pathways: Fluorobenzoate degradation, Metabolic pathways, Microbial metabolism in diverse environments. More specifically: . Also associated with compound classes:	O=C(O)C1=NC(Cl)=CC=C1Cl, O=C(O)C1=CC=C(Cl)C=C1Cl	kegg
216.006	Methylselenocysteine Se-oxide, Methylselenocysteine selenooxide	C4H9N1O3Se1	[M+NH4]1+	C4H13N2O3Se1	1	C18905	Involved in pathways: Selenocompound metabolism. More specifically: . Also associated with compound classes:	O=C(O)C(N)C[Se](=O)C	kegg
216.07	3-Hydroxy-2-methylpyridine-4,5-dicarboxylate, Clavulanate-9-aldehyde, (S)-ACPA, (S)-2-Amino-3-(3-carboxy-5-methyl-4-isoxazolyl)porionic acid, TRIBOA, 2,4,7-Trihydroxy-2H-1,4-benzoxazin-3(4H)-one, Chlorpropham, Chloropropham, N-3-Chlorophenylisopropylcarbamate, Carbanolate, Arbaclofen, (R)-Baclofen, L-Arginine, (S)-2-Amino-5-guanidinovaleric acid, L-Arg, D-Arginine, D-2-Amino-5-guanidinovaleric ac…	C8H7N1O5, C8H10N2O5, C10H12Cl1N1O2, C6H14N4O2, C8H17N1O1S1	[M+NH4]1+, [M+H]1+, [M+K]1+	C8H11N2O5, C10H13Cl1N1O2, C6H14N4O2K1, C8H17N1O1S1K1	1	C04604, C06661, C13673, C15771, C14506, C18950, C21605, C00062, C00792, C02385, C17249	Involved in pathways: Vitamin B6 metabolism, Microbial metabolism in diverse environments. More specifically: . Also associated with compound classes: , Involved in pathways: Clavulanic acid biosynthesis, Metabolic pathways, Biosynthesis of secondary metabolites. More specifically: . Also associated with compound classes: , Involved in pathways: . More specifically: . Also associated with compoun…	O=C(O)C1=CN=C(C(O)=C1C(=O)O)C, O=CC=C1OC2N(C(=O)C2)C1C(=O)O, O=C(O)C1=NOC(=C1CC(N)C(=O)O)C, O=C1N(O)C2=CC=C(O)C=C2OC1O, O=C(OC(C)C)NC=1C=CC=C(Cl)C1, O=C(OC1=CC=C(C(=C1Cl)C)C)NC, O=C(O)CC(C1=CC=C(Cl)C=C1)CN, O=C(O)C(N)CCCNC(=N)N, ON=CCCCCCCSC	kegg	, Prodrugs [br08324.html], Compounds with biological roles [BR:br08001]	, D09791, Peptides	, D#0#9#7#9#1, Amino acids	, Plantae
216.109	3,4-Dihydroxy-L-phenylalanine, L-Dopa, 3-Hydroxy-L-tyrosine, L-beta-(3,4-Dihydroxyphenyl)alanine, Levodopa, Dihydroxy-L-phenylalanine, N-Hydroxy-L-tyrosine, N,N-Dihydroxy-L-phenylalanine, Phenazopyridine, 3-(Phenylazo)-2,6-pyridinediamine, MeIQx, 8-Methyl-IQX, 2-Amino-3,8-dimethylimidazo[4,5-f]quinoxaline, 5-Acetylamino-6-amino-3-methyluracil, AAMU, Cymoxanil, Benalfocin, SK&F 86466, 1-Hexylglyce…	C9H11N1O4, C11H11N5, C7H10N4O3, C11H14Cl1N1, C9H20O3	[M+NH4]1+, [M+H]1+, [M+K]1+	C9H15N2O4, C11H12N5, C7H14N5O3, C11H18Cl1N2, C9H20O3K1	1	C00355, C03004, C19715, C07429, C19255, C16366, C18498, C10970, LMGL01020028, LMGL01020029	Involved in pathways: Tyrosine metabolism, Isoquinoline alkaloid biosynthesis, Betalain biosynthesis, Biosynthesis of plant secondary metabolites, Biosynthesis of alkaloids derived from shikimate pathway, Metabolic pathways, Biosynthesis of secondary metabolites, Dopaminergic synapse, Prolactin signaling pathway, Parkinson disease, Cocaine addiction, Amphetamine addiction, Alcoholism. More specif…	O=C(O)C(N)CC1=CC=C(O)C(O)=C1, O=C(O)C(NO)CC1=CC=C(O)C=C1, O=C(O)C(N(O)O)CC=1C=CC=CC1, N(=NC1=CC=C(N=C1N)N)C=2C=CC=CC2, N1=CC(=NC2=C1C=CC3=C2N=C(N)N3C)C, O=C1NC(N)=C(NC(=O)C)C(=O)N1C, N#CC(=NOC)C(=O)NC(=O)NCC, ClC1=CC=CC2=C1CCN(C)CC2, [H]C(O)(CO)COCCCCCC, [H]C(OCCCCCC)(CO)CO	kegg, lipidmaps	Compounds with biological roles [BR:br08001]#Prodrugs [br08324.html], , Lipids [LM]	Peptides#Hormones and transmitters#D00059, , Glycerolipids [GL]	Amino acids#Neurotransmitters#D#0#0#0#5#9, , Monoradylglycerols [GL01]	Plantae,
216.11	Benalfocin, SK&F 86466, Ichthyotherol, 2H-Pyran-3-ol, tetrahydro-2-(1-nonene-3,5,7-triynyl)-, (2S-(2alpha(E),3beta))-, Cunaniol, Lunularin, 3,4'-Ethylenebisphenol, Dihydropinosylvin, 4-Benzyloxybenzyl alcohol, 1,1-Bis(4-hydroxyphenyl)ethane, Bisphenol E, 4,4'-Dihydroxybibenzyl, 4,4'-(1,2-Ethanediyl)bisphenol, (+)-(1R,2R)-1,2-Diphenylethane-1,2-diol, Thymyl acetate, Sedanonic acid lactone, Senkyun…	C11H14Cl1N1, C14H14O2, C12H16O2	[M+NH4]1+, [M+H]1+, [M+Na]1+	C11H18Cl1N2, C14H15O2, C12H16O2Na1	1	C10970, C08452, C13687, C10269, C10254, C11834, C14349, C14341, C16015, C09909, C17875, C17853, C22087, LMPK13090039, LMPK13090034, LMPK13090042, LMFA01031065, LMFA07010871, LMFA01030240, LMFA01030241, LMFA01030242, LMFA01030464	Involved in pathways: . More specifically: . Also associated with compound classes:, Involved in pathways: . More specifically: . Also associated with compound classes: Lipids, PK Polyketides, PK Aromatic polyketides, PK Diphenyl ethers, biphenyls, dibenzyls and stilbenes, C Lunularin, Phytochemical compounds, Shikimate / acetate-malonate pathway derived compounds, Stilbenoids, Bibenzyls, Involve…	ClC1=CC=CC2=C1CCN(C)CC2, OC1CCCOC1C=CC#CC#CC#CC, OC1=CC=C(C=C1)CCC=2C=CC=C(O)C2, OC=1C=C(O)C=C(C1)CCC=2C=CC=CC2, OCC1=CC=C(OCC=2C=CC=CC2)C=C1, OC1=CC=C(C=C1)C(C2=CC=C(O)C=C2)C, OC1=CC=C(C=C1)CCC2=CC=C(O)C=C2, OC(C=1C=CC=CC1)C(O)C=2C=CC=CC2, O=C(OC1=CC(=CC=C1C(C)C)C)C, O=C1OC(=CCCC)C2=C1CCCC2, O=C1OC(C2=C1C=CCC2)CCCC, O=CC=CCC(O)C=CC=CC=CC, O=C(O)CCC=CC=CC#CC#CC=CC, O=C(OCC)CCCC=1C=CC=CC1, O=C(O)C…	kegg, lipidmaps	, Lipids [LM], Phytochemical compounds [BR:br08003]	, Polyketides [PR], Terpenoids, Fatty Acyls [FA]	, Aromatic polyketides [PK13], Monoterpenoids (C10), Fatty Acids and Conjugates [FA01], Fatty esters [FA07]	, Plantae
216.93	cis-2-Chloro-4-carboxymethylenebut-2-en-1,4-olide, cis-2-Chlorodienelactone, cis-4-Carboxymethylene-2-chlorobut-2-en-4-olide, trans-2-Chloro-4-carboxymethylenebut-2-en-1,4-olide, trans-2-Chlorodienelactone	C6H3Cl1O4	[M+K]1+	C6H3Cl1O4K1	1	C04706, C04729	Involved in pathways: Chlorocyclohexane and chlorobenzene degradation, Metabolic pathways, Microbial metabolism in diverse environments. More specifically: . Also associated with compound classes:	O=C(O)C=C1OC(=O)C(Cl)=C1	kegg
217.09	3-(3,4-Dihydroxyphenyl)lactate, 3,4-Dihydroxyphenyllactic acid, (R)-3-(3,4-Dihydroxyphenyl)lactate, 3-Methoxy-4-hydroxymandelate, Vanillylmandelic acid, Syringic acid, Syringate, 4-Hydroxy-3,5-dimethoxybenzoate, Gallic acid 3,5-dimethyl ether, Succinylproline, Succinyl-L-proline, (3E)-3-[(1R,5R,6S)-5-Hydroxy-7-oxabicyclo[4.1.0]heptan-2-ylidene]-2-oxopropanoate, Epoxy-3E-H2HPP	C9H10O5, C9H13N1O5	[M+NH4]1+, [M+H]1+	C9H14O5N1, C9H14N1O5	1	C01207, C22038, C05584, C10833, C11711, C21086	Involved in pathways: . More specifically: . Also associated with compound classes:, Involved in pathways: Tyrosine metabolism, Metabolic pathways. More specifically: . Also associated with compound classes: , Involved in pathways: Aminobenzoate degradation, Microbial metabolism in diverse environments. More specifically: . Also associated with compound classes: , Involved in pathways: Renin-angi…	O=C(O)C(O)CC1=CC=C(O)C(O)=C1, O=C(O)C(O)C1=CC=C(O)C(OC)=C1, O=C(O)C1=CC(OC)=C(O)C(OC)=C1, O=C(O)CCC(=O)N1CCCC1C(=O)O, O=C(O)C(=O)C=C1CCC(O)C2OC12	kegg				Plantae,
217.18	12-Hydroxydodecanoic acid, omega-Hydroxydodecanoic acid, 7-Hydroxydodecanoate, Sabinic acid, 7-hydroxy-dodecanoic acid, alpha-hydroxy lauric acid, 2R-hydroxylauric acid, 2S-hydroxylauric acid, beta-hydroxylauric acid, 3R-hydroxy-dodecanoic acid, 3S-hydroxy-dodecanoic acid, 4-hydroxy lauric acid, 4S-hydroxylauric acid, 4R-hydroxylauric acid, 11-hydroxy-dodecanoic acid, 11R-hydroxy-dodecanoic acid,…	C12H24O3	[M+H]1+	C12H25O3	1	C08317, C21080, LMFA01050039, LMFA01050166, LMFA01050036, LMFA01050361, LMFA01050362, LMFA01050037, LMFA01050251, LMFA01050252, LMFA01050038, LMFA01050363, LMFA01050364, LMFA01050165, LMFA01050253, LMFA01050529, LMFA01050167	Involved in pathways: . More specifically: . Also associated with compound classes: Lipids, FA Fatty acyls, FA Fatty Acids and Conjugates, FA Hydroxy fatty acids, C -Hydroxydodecanoic acid, Involved in pathways: . More specifically: . Also associated with compound classes:, Often abbreviated as FA(12:0(OH)). Systematic name: 12-hydroxy-dodecanoic acid. In class(es): fatty acids and conjugates, ox…	O=C(O)CCCCCCCCCCCO, O=C(O)CCCCCC(O)CCCCC, O=C(O)C(O)CCCCCCCCCC, O=C(O)CC(O)CCCCCCCCC, O=C(O)CCC(O)CCCCCCCC, O=C(O)CCCCCCCCCC(O)C, O=C(O)CCCC(O)CCCCCCC, O=C(O)CCCCCCCC(O)CCC	kegg, lipidmaps	Lipids [LM],	Fatty Acyls [FA],	Fatty Acids and Conjugates [FA01],	Plantae,
217.928	Dimexano	C4H6O2S4	[M+H]1+	C4H7O2S4	1	C19118	Involved in pathways: . More specifically: . Also associated with compound classes: Pesticides, Obsolete pesticides, Herbicides, Others, C Dimexano	S=C(OC)SSC(=S)OC	kegg
218.01	Cys-Gly, L-Cysteinylglycine	C5H10N2O3S1	[M+K]1+	C5H10N2O3S1K1	1	C01419	Involved in pathways: Glutathione metabolism, Metabolic pathways. More specifically: . Also associated with compound classes:	O=C(O)CNC(=O)C(N)CS	kegg
218.012	Salithion, Dioxabenzofos, Methylselenocysteine Se-oxide, Methylselenocysteine selenooxide, 1,3,8-Naphthalenertriol, 1,3,8-Trihydroxynaphthalene, 4-Methylumbelliferone, Hymecromone, Herniarin, 7-Methoxycoumarin, 10-hydroxy-2E,8E-Decadiene-4,6-diynoic acid, 10-hydroxy-2E,8Z-Decadiene-4,6-diynoic acid, 10-hydroxy-2Z,8Z-Decadiene-4,6-diynoic acid, 10-hydroxy-8E-Decene-2,4,6-triynoic acid, 8,9-Epoxy-2…	C8H9O3P1S1, C4H9N1O3Se1, C10H8O3	[M+H]1+, [M+NH4]1+, [M+K]1+	C8H10O3P1S1, C4H13N2O3Se1, C10H8O3K1	1	C18981, C18905, C01173, C03081, C09268, LMFA01030707, LMFA01030708, LMFA01030709, LMFA01030714, LMFA01070027	Involved in pathways: . More specifically: . Also associated with compound classes: Pesticides, Obsolete pesticides, Insecticides, Organophosphorus insecticides, C Salithion, Involved in pathways: Selenocompound metabolism. More specifically: . Also associated with compound classes:, Involved in pathways: . More specifically: . Also associated with compound classes:, Involved in pathways: . More …	S=P1(OC=2C=CC=CC2CO1)OC, O=C(O)C(N)C[Se](=O)C, OC=1C=C(O)C=2C(O)=CC=CC2C1, O=C1OC=2C=C(O)C=CC2C(=C1)C, O=C1OC=2C=C(OC)C=CC2C=C1, O=C(O)C=CC#CC#CC=CCO, O=C(O)C#CC#CC#CCCCO, O=C(O)C=CC#CC#CC1OC1C	kegg, lipidmaps	, Phytochemical compounds [BR:br08003], Lipids [LM]	, Phenylpropanoids, Fatty Acyls [FA]	, Coumarins, Fatty Acids and Conjugates [FA01]	, Plantae
218.096	Monuron	C9H11Cl1N2O1	[M+NH4]1+	C9H15Cl1N3O1	1	C19087	Involved in pathways: . More specifically: . Also associated with compound classes: Pesticides, Obsolete pesticides, Herbicides, Phenylurea herbicides, C Monuron, Carcinogens, Group : Not classifiable as to its carcinogenicity to humans, Compounds	O=C(NC1=CC=C(Cl)C=C1)N(C)C	kegg
218.15	Tacrine, 4,4'-Methylenedianiline, 4,4'-Diaminodiphenylmethane, N-(Phenylmethyl)-N-methyl-2-pyridinamine, beta-Alanyl-L-lysine, gamma-L-Glutamylputrescine, Undecanedioic acid, Butyl butyryllactate	C13H14N2, C9H19N3O3, C11H20O4	[M+NH4]1+, [M+H]1+	C13H18N3, C9H20N3O3, C11H21O4	1	C01453, C14288, C15141, C05341, C15699, LMFA01170007, LMFA07010792	Involved in pathways: . More specifically: . Also associated with compound classes: Anatomical Therapeutic Chemical classification, N NERVOUS SYSTEM, N PSYCHOANALEPTICS, ND ANTI-DEMENTIA DRUGS, NDA Anticholinesterases, NDA Tacrine, Tacrine, Target-based classification of drugs, Enzymes, Hydrolases, Carboxylic-ester hydrolases, ACHE, Drug metabolizing enzymes and transporters, Drug metabolizing en…	N=1C=2C=CC=CC2C(N)=C3C1CCCC3, NC1=CC=C(C=C1)CC2=CC=C(N)C=C2, N=1C=CC=CC1N(C)CC=2C=CC=CC2, O=C(O)C(NC(=O)CCN)CCCCN, O=C(O)C(N)CCC(=O)NCCCCN, O=C(O)CCCCCCCCCC(=O)O, O=C(OC(C(=O)OCCCC)C)CCC	kegg, lipidmaps	, Lipids [LM]	, Fatty Acyls [FA]	, Fatty Acids and Conjugates [FA01], Fatty esters [FA07]
218.925	2,3,6-Trichlorohydroquinone, 3,4,6-Trichlorocatechol	C6H3Cl3O2	[M+H]1+	C6H4Cl3O2	1	C07099, C12831	Involved in pathways: Chlorocyclohexane and chlorobenzene degradation, Metabolic pathways, Microbial metabolism in diverse environments. More specifically: . Also associated with compound classes: , Involved in pathways: Chlorocyclohexane and chlorobenzene degradation, Metabolic pathways, Microbial metabolism in diverse environments, Degradation of aromatic compounds. More specifically: . Also as…	ClC=1C=C(O)C(Cl)=C(Cl)C1O, ClC=1C=C(Cl)C(O)=C(O)C1Cl	kegg
219.035	1,2-Dihydroxydibenzothiophene, Dibenzothiophene-5,5-dioxide, Dibenzothiophene sulfone, Nithiazide, 2-Oxopropyl-CoM, 2-(2-Oxopropylthio)ethanesulfonate, Phenacemide, 4-Hydroxy-2,2'-bipyrrole-5-methanol	C12H8O2S1, C6H8N4O3S1, C5H10O4S2, C9H10N2O2	[M+H]1+, [M+NH4]1+, [M+K]1+	C12H9O2S1, C6H9N4O3S1, C5H14O4S2N1, C9H10N2O2K1	1	C06722, C21150, C19468, C11497, C07428, C21568	Involved in pathways: . More specifically: . Also associated with compound classes:, Involved in pathways: . More specifically: . Also associated with compound classes: Carcinogens, Group : Not classifiable as to its carcinogenicity to humans, Compounds, C Nithiazide, Involved in pathways: . More specifically: . Also associated with compound classes: Anatomical Therapeutic Chemical classification…	OC1=CC=C2SC=3C=CC=CC3C2=C1O, O=S1(=O)C=2C=CC=CC2C=3C=CC=CC31, O=C(NC1=NC=C(S1)[N+](=O)[O-])NCC, O=C(C)CSCCS(=O)(=O)O, O=C(N)NC(=O)CC=1C=CC=CC1, OC=1C=C(NC1CO)C2=CC=CN2	kegg
219.04	Dopaquinone, 1,2-Epoxy-3-(p-Nitrophenoxy)propane, EPNP, 2-Carboxy-2,3-dihydro-5,6-dihydroxyindole, Leucodopachrome, cyclo-Dopa, Salicyluric acid, Salicylurate, N-(2-Hydroxybenzoyl)-glycine, 6-Hydroxy-3-succinoylpyridine, 4-(6-Hydroxypyridin-3-yl)-4-oxobutanoate, D-Erythrose 4-phosphate, D-Erythrulose 4-phosphate, L-Erythrulose 4-phosphate, Erythrulose 1-phosphate, L-Erythrulose 1-phosphate, D-Ery…	C9H9N1O4, C4H9O7P1, C6H13N1O5, C7H6N4O3, C13H9N1	[M+Na]1+, [M+NH4]1+, [M+K]1+	C9H9N1O4Na1, C4H13O7P1N1, C6H13N1O5K1, C7H6N4O3Na1, C13H9N1K1	1	C00822, C04274, C05604, C07588, C19631, C00279, C03604, C21286, C03394, C21285, C03109, C00329, C02262, C03570, C08349, C21035, C21038, C21048, C21051, C21060, C01214, C17578, C06763, C12212, C20248, C20141	Involved in pathways: Tyrosine metabolism, Betalain biosynthesis, Metabolic pathways. More specifically: . Also associated with compound classes: , Involved in pathways: . More specifically: . Also associated with compound classes:, Involved in pathways: Nicotinate and nicotinamide metabolism, Metabolic pathways, Microbial metabolism in diverse environments. More specifically: Nicotine degradatio…	O=C1C=CC(=CC1=O)CC(N)C(=O)O, O=[N+]([O-])C1=CC=C(OCC2OC2)C=C1, O=C(O)C1NC2=CC(O)=C(O)C=C2C1, O=C(O)CNC(=O)C=1C=CC=CC1O, O=C(O)CCC(=O)C1=CN=C(O)C=C1, [H]C(=O)C(O)C(O)COP(=O)(O)O, O=C(CO)C(O)COP(=O)(O)O, O=C(COP(=O)(O)O)C(O)CO, O=CC(O)C(O)COP(=O)(O)O, OCC1OC(O)C(N)C(O)C1O, OC1C(O)C(O)C(N)C(O)C1O, OCC1NC(O)C(O)C(O)C1O, OCC1OC(O)C(O)C(N)C1O, O=C(O)C1=CNC=2N=C(N)NC(=O)C21, N=1C=2C=CC=CC2C=C3C=CC=CC13	kegg	, Compounds with biological roles [BR:br08001]	, Carbohydrates, Antibiotics	, Monosaccharides, Others	, Plantae
219.08	Phenmetrazine, Valerianine, 1-Hydroxypyrene, Pyrene-4,5-oxide, Pyrene-4,5-epoxide, Pyrene-1,2-oxide, 2-Hydroxypyrene, 2-Pyrenol, (S)-6-Hydroxynicotine, (R)-6-Hydroxynicotine, Glycinexylidide, GX, Pseudooxynicotine, 4-(Methylamino)-1-(pyridin-3-yl)butan-1-one, N(beta)-Epoxysuccinamoyl-DAP, N(beta)-Epoxysuccinamoyl-diaminopropionate, 3-({[(2R,3R)-3-Carbamoyloxiran-2-yl]carbonyl}amino)-L-alanine, Te…	C11H15N1O1, C16H10O1, C10H14N2O1, C7H11N3O5, C9H13Cl1N2O2	[M+K]1+, [M+H]1+	C11H15N1O1K1, C16H11O1, C10H14N2O1K1, C7H12N3O5, C9H14Cl1N2O2	1	C07432, C09991, C14519, C18254, C18267, C18268, C01056, C03043, C16569, C20361, C20967, C10963	Involved in pathways: . More specifically: . Also associated with compound classes:, Involved in pathways: Polycyclic aromatic hydrocarbon degradation, Microbial metabolism in diverse environments. More specifically: . Also associated with compound classes: , Involved in pathways: Nicotinate and nicotinamide metabolism, Metabolic pathways, Microbial metabolism in diverse environments. More specif…	O1CCNC(C)C1C=2C=CC=CC2, N=1C=C(C2=C(C1)C(C)CC2)COC, OC1=CC=C2C=CC3=CC=CC=4C=CC1=C2C34, O1C2C=3C=CC=C4C=CC5=CC=CC(=C5C43)C12, O1C2C=C3C=CC=4C=CC=C5C=CC(=C3C45)C12, OC=1C=C2C=CC3=CC=CC=4C=CC(C1)=C2C34, OC1=NC=C(C=C1)C2N(C)CCC2, O=C(NC=1C(=CC=CC1C)C)CN, O=C(C=1C=NC=CC1)CCCNC, O=C(O)C(N)CNC(=O)C1OC1C(=O)N, O=C1NC(=C(Cl)C(=O)N1C(C)(C)C)C	kegg				, Plantae
219.081	1-Hydroxypyrene, Pyrene-4,5-oxide, Pyrene-4,5-epoxide, Pyrene-1,2-oxide, 2-Hydroxypyrene, 2-Pyrenol, (S)-6-Hydroxynicotine, (R)-6-Hydroxynicotine, Glycinexylidide, GX, Pseudooxynicotine, 4-(Methylamino)-1-(pyridin-3-yl)butan-1-one, N(beta)-Epoxysuccinamoyl-DAP, N(beta)-Epoxysuccinamoyl-diaminopropionate, 3-({[(2R,3R)-3-Carbamoyloxiran-2-yl]carbonyl}amino)-L-alanine, Terbacil, Camalexin, 3-(Thiazo…	C16H10O1, C10H14N2O1, C7H11N3O5, C9H13Cl1N2O2, C11H8N2S1, C9H15N1O3S1	[M+H]1+, [M+K]1+, [M+NH4]1+	C16H11O1, C10H14N2O1K1, C7H12N3O5, C9H14Cl1N2O2, C11H12N3S1, C9H16N1O3S1	1	C14519, C18254, C18267, C18268, C01056, C03043, C16569, C20361, C20967, C10963, C21721, C06867	Involved in pathways: Polycyclic aromatic hydrocarbon degradation, Microbial metabolism in diverse environments. More specifically: . Also associated with compound classes: , Involved in pathways: . More specifically: . Also associated with compound classes:, Involved in pathways: Nicotinate and nicotinamide metabolism, Metabolic pathways, Microbial metabolism in diverse environments. More specif…	OC1=CC=C2C=CC3=CC=CC=4C=CC1=C2C34, O1C2C=3C=CC=C4C=CC5=CC=CC(=C5C43)C12, O1C2C=C3C=CC=4C=CC=C5C=CC(=C3C45)C12, OC=1C=C2C=CC3=CC=CC=4C=CC(C1)=C2C34, OC1=NC=C(C=C1)C2N(C)CCC2, O=C(NC=1C(=CC=CC1C)C)CN, O=C(C=1C=NC=CC1)CCCNC, O=C(O)C(N)CNC(=O)C1OC1C(=O)N, O=C1NC(=C(Cl)C(=O)N1C(C)(C)C)C, N=1C=CSC1C2=CNC=3C=CC=CC32, O=C(O)C1N(C(=O)C(C)CS)CCC1	kegg	, Prodrugs [br08324.html]	, D00251	, D#0#0#2#5#1
219.158	N-hexanoyl-homoserine lactone	C10H17N1O3	[M+NH4]1+	C10H21N2O3	1	LMFA08030025	Systematic name: N-hexanoyl-homoserine lactone. In class(es): fatty acids and conjugates, n-acyl ethanolamines (endocannabinoids)	O=C(NC1C(=O)OCC1)CCCCC	lipidmaps	Lipids [LM]	Fatty Acyls [FA]	Fatty amides [FA08]
219.16	Oxidized Latia luciferin, 6,10-Dimethyl-5(E),9-undecadien-2-one	C13H22O1	[M+Na]1+	C13H22O1Na1	1	C03527, LMFA11000696	Involved in pathways: . More specifically: . Also associated with compound classes:, Systematic name: 6,10-Dimethyl-5(E),9-undecadien-2-one. In class(es): fatty acids and conjugates, oxygenated hydrocarbons	O=C(C)CCC1=C(C)CCCC1(C)C, O=C(C)CCC=C(C)CCC=C(C)C	kegg, lipidmaps	, Lipids [LM]	, Fatty Acyls [FA]	, Hydrocarbons [FA11]
219.918	2,4,6-Trichlorophenol, 2,4,5-Trichlorophenol	C6H3Cl3O1	[M+Na]1+	C6H3Cl3O1Na1	1	C07098, C07101	Involved in pathways: Chlorocyclohexane and chlorobenzene degradation, Microbial metabolism in diverse environments. More specifically: . Also associated with compound classes: , Involved in pathways: Chlorocyclohexane and chlorobenzene degradation, Metabolic pathways, Microbial metabolism in diverse environments. More specifically: . Also associated with compound classes:	ClC=1C=C(Cl)C(O)=C(Cl)C1, ClC=1C=C(Cl)C(O)=CC1Cl	kegg
220.03	3-(3,4-Dihydroxyphenyl)pyruvate, 3,4-Dihydroxyphenylpyruvate, myo-Inositol, D-myo-Inositol, 1D-myo-Inositol, L-myo-Inositol, 1L-myo-Inositol, meso-Inositol, Inositol, Dambose, Cyclohexitol, Meat sugar, Bios I, 1L-chiro-Inositol, (-)-Inositol, muco-Inositol, scyllo-Inositol, Scyllitol, 1D-chiro-Inositol, 1,2,4/3,5,6-Cyclohexane-1,2,3,4,5,6-hexol, (+)-Inositol, L-Sorbose, L-xylo-Hexulose, D-Sorbose…	C9H8O5, C6H12O6	[M+Na]1+, [M+K]1+	C9H8O5Na1, C6H12O6K1	1	C04045, C00137, C06151, C06152, C06153, C19891, C00247, C00764, C00795, C05003, C06468, C08356, C00095, C01719, C02336, C00031, C00124, C00159, C00221, C00267, C00737, C00738, C00936, C00962, C00984, C01487, C01825, C02209, C06464, C06465, C06466, C06467, C15923, C21032, C21050, C01452, C10906, C21523, C01680, C01720, C01934, C01582, C02782, C01906, C08351, C21066, LMFA01050532	Involved in pathways: Tyrosine metabolism, Metabolic pathways. More specifically: . Also associated with compound classes: , Involved in pathways: Galactose metabolism, Ascorbate and aldarate metabolism, Streptomycin biosynthesis, Inositol phosphate metabolism, Metabolic pathways, Biosynthesis of secondary metabolites, Microbial metabolism in diverse environments, ABC transporters, Phosphatidylin…	O=C(O)C(=O)CC1=CC=C(O)C(O)=C1, OC1C(O)C(O)C(O)C(O)C1O, OCC1(O)OCC(O)C(O)C1O, OCC1OC(O)(CO)C(O)C1O, OCC1OC(O)C(O)C(O)C1O, O=C(CO)C(O)C(O)C(O)CO, O=C(O)C(O)C(O)C(O)C(O)C, O=CC(O)C(O)C(O)C(O)CO, O=C(O)CC(O)C(O)C(O)CO, OCC1(O)C(O)OCC(O)C1O, [H]C1(OC(O)C(O)C1O)C(O)CO	kegg, lipidmaps	, Compounds with biological roles [BR:br08001], Lipids [LM]	, Carbohydrates, Fatty Acyls [FA]	, Monosaccharides, Fatty Acids and Conjugates [FA01]	, Plantae
220.034	Meconic acid, Poppy acid, 2-Amino-5-phosphopentanoic acid, FR 900098, (3-(Acetylhydroxyamino)propyl)phosphonic acid, 4-(1,2-dithiin-3-yl)but-3-yne-1,2-diol	C7H4O7, C5H12N1O5P1, C8H8O2S2	[M+NH4]1+, [M+Na]1+	C7H8O7N1, C5H12N1O5P1Na1, C8H12O2S2N1	1	C20209, C13734, C17942, LMFA12000374	Involved in pathways: . More specifically: . Also associated with compound classes: Phytochemical compounds, Polyketides, Pyrones, Monocyclic gamma-pyrones, C Meconic acid, Involved in pathways: . More specifically: . Also associated with compound classes:, Involved in pathways: Phosphonate and phosphinate metabolism. More specifically: . Also associated with compound classes:, Systematic name: 4…	O=C(O)C=1OC(C(=O)O)=C(O)C(=O)C1, O=C(O)C(N)CCCP(=O)(O)O, O=C(N(O)CCCP(=O)(O)O)C, OCC(O)C#CC=1SSC=CC1	kegg, lipidmaps	Phytochemical compounds [BR:br08003], , Lipids [LM]	Polyketides, , Fatty Acyls [FA]	Pyrones, , Oxygenated hydrocarbons [FA12]
220.086	3-Methylindolepyruvate, (R)-3-(Indol-3-yl)-2-oxobutyrate, (R)-3-(Indol-3-yl)-2-oxobutanoate, (R)-beta-Methylindolepyruvate, 5-Methylangelicin, L-Tyrosine methyl ester, Metyrosine, Metirosine, Damascenine, alpha-Methyl-m-tyrosine, 2-Phenyl-1,3-propanediol monocarbamate, L-Homotyrosine, 3-Methyl-L-tyrosine, Hexamethylphosphoramide, HMPA, Rilmenidine, Oxaminozoline	C12H11N1O3, C12H8O3, C10H13N1O3, C6H18N3O1P1, C10H16N2O1	[M+H]1+, [M+NH4]1+, [M+Na]1+, [M+K]1+	C12H12N1O3, C12H12O3N1, C10H13N1O3Na1, C6H18N3O1P1K1, C10H16N2O1K1	1	C05644, C21289, C19444, C03404, C07921, C10588, C11820, C16586, C18622, C20800, C19250, C11120	Involved in pathways: Tryptophan metabolism, Metabolic pathways. More specifically: . Also associated with compound classes: , Involved in pathways: . More specifically: . Also associated with compound classes:, Involved in pathways: . More specifically: . Also associated with compound classes: Carcinogens, Group : Not classifiable as to its carcinogenicity to humans, Compounds, C -Methylangelici…	O=C(O)C(=O)C(C1=CNC=2C=CC=CC21)C, O=C1OC2=C3C=COC3=CC(=C2C=C1)C, O=C(OC)C(N)CC1=CC=C(O)C=C1, O=C(O)C(N)(C)CC1=CC=C(O)C=C1, O=C(OC)C=1C=CC=C(OC)C1NC, O=C(O)C(N)(C)CC=1C=CC=C(O)C1, O=C(OCC(C=1C=CC=CC1)CO)N, O=C(O)C(N)CCC1=CC=C(O)C=C1, O=C(O)C(N)CC1=CC=C(O)C(=C1)C, O=P(N(C)C)(N(C)C)N(C)C, N1=C(OCC1)NC(C2CC2)C3CC3	kegg				, Plantae
220.09	ANTU, alpha-Naphthylthiourea, alpha-[3-(Nitrosoamino)propyl]-3-pyridinemethanol, Bethanechol chloride, Triacetin	C11H10N2S1, C9H13N3O2, C7H17Cl1N2O2, C9H14O6	[M+NH4]1+, [M+Na]1+, [M+H]1+	C11H14N3S1, C9H13N3O2Na1, C7H17Cl1N2O2Na1, C9H15O6	1	C19136, C19581, C08202, LMGL03012615	Involved in pathways: . More specifically: . Also associated with compound classes: Pesticides, Obsolete pesticides, Rodenticides, Others, C ANTU, Carcinogens, Group : Not classifiable as to its carcinogenicity to humans, Compounds, C alpha-Naphthylthiourea, Involved in pathways: Metabolism of xenobiotics by cytochrome P450, Chemical carcinogenesis. More specifically: . Also associated with compo…	S=C(N)NC1=CC=CC=2C=CC=CC21, O=NNCCCC(O)C=1C=NC=CC1, [Cl-].O=C(OC(C)C[N+](C)(C)C)N, [H]C(OC(=O)C)(COC(=O)C)COC(=O)C	kegg, lipidmaps	, Lipids [LM]	, Glycerolipids [GL]	, Triradylglycerols [GL03]
220.164	Butylate, Sutan, S-Ethyl N,N-diisobutylthiocarbamate	C11H23N1O1S1	[M+H]1+	C11H24N1O1S1	1	C14323	Involved in pathways: . More specifically: . Also associated with compound classes:	O=C(SCC)N(CC(C)C)CC(C)C	kegg
220.912	Tungsten, Methylselenopyruvate, beta-Methylselenopyruvate	W1, C4H6O3Se1	[M+K]1+	W1K1, C4H6O3Se1K1	1	C00753, C18904	Involved in pathways: ABC transporters. More specifically: . Also associated with compound classes:, Involved in pathways: Selenocompound metabolism. More specifically: . Also associated with compound classes:	[W], O=C(O)C(=O)C[Se]C	kegg
221.016	5-Methylthio-D-ribose, S-Methyl-5-thio-D-ribose, L-Methionine sulfoximine, (2S)-2-Amino-4-(S-methylsufonimidoyl)-butanoic acid, 2S,5S-Methionine sulfoximine, (R-(R*,S*))-S-(3-Amino-3-carboxypropyl)-S-methylsulphoximide, Dinitrochlorobenzene, 1-Chloro-2,4-dinitrobenzene	C6H12O4S1, C5H12N2O3S1, C6H3Cl1N2O4	[M+K]1+, [M+NH4]1+	C6H12O4S1K1, C5H12N2O3S1K1, C6H7Cl1N3O4	1	C03089, C03510, C03829, C14397	Involved in pathways: Cysteine and methionine metabolism, Biosynthesis of plant secondary metabolites, Metabolic pathways. More specifically: Methionine salvage pathway. Also associated with compound classes: , Involved in pathways: . More specifically: . Also associated with compound classes:	OC1OC(CSC)C(O)C1O, O=C(O)C(N)CCS(=O)(=N)C, O=[N+]([O-])C1=CC=C(Cl)C(=C1)[N+](=O)[O-]	kegg
221.02	L-Phosphinothricin, Phosphinothricin, L-Glufosinate, L-2-Amino-4-(hydroxymethylphosphinyl)butanoate, Glufosinate, Phosphinothricin, 2-Amino-4-(hydroxymethylphosphinyl)butanoic acid, 7,8-Dihydroxanthopterin	C5H12N1O4P1, C6H7N5O2	[M+K]1+	C5H12N1O4P1K1, C6H7N5O2K1	1	C04650, C05042, C21065	Involved in pathways: Phosphonate and phosphinate metabolism, Biosynthesis of secondary metabolites. More specifically: . Also associated with compound classes: , Involved in pathways: . More specifically: . Also associated with compound classes: Pesticides, Herbicides, Organophosphorus herbicides, C Glufosinate, Involved in pathways: Folate biosynthesis. More specifically: . Also associated with…	O=C(O)C(N)CCP(=O)(O)C, O=C1NC(=NC=2NCC(=O)NC12)N	kegg
221.075	Oxamyl, Terbacil, N-Acetyl-L-histidine, Methyl5-(but-3-en-1-yl)amino-1,3,4-oxadiazole-2-carboxylate, HC Red No. 3, 2-[(4-Amino-2-nitrophenyl)amino]-ethanol	C7H13N3O3S1, C9H13Cl1N2O2, C8H11N3O3	[M+H]1+, [M+Na]1+	C7H14N3O3S1, C9H14Cl1N2O2, C8H11N3O3Na1	1	C18419, C10963, C02997, C12245, C19430	Involved in pathways: . More specifically: . Also associated with compound classes: Pesticides, Insecticides, Carbamate insecticides, C Oxamyl, Target-based classification of compounds, Enzymes, Hydrolases, ACHE; acetylcholinesterase, Involved in pathways: . More specifically: . Also associated with compound classes: Pesticides, Herbicides, Uracil herbicides, C Terbacil, Involved in pathways: . M…	O=C(ON=C(SC)C(=O)N(C)C)NC, O=C1NC(=C(Cl)C(=O)N1C(C)(C)C)C, O=C(O)C(NC(=O)C)CC=1N=CNC1, O=C(OC)C1=NN=C(O1)NCCC=C, O=[N+]([O-])C1=CC(N)=CC=C1NCCO	kegg
221.075	Oxamyl, Terbacil, N-Acetyl-L-histidine, Methyl5-(but-3-en-1-yl)amino-1,3,4-oxadiazole-2-carboxylate, HC Red No. 3, 2-[(4-Amino-2-nitrophenyl)amino]-ethanol	C7H13N3O3S1, C9H13Cl1N2O2, C8H11N3O3	[M+H]1+, [M+Na]1+	C7H14N3O3S1, C9H14Cl1N2O2, C8H11N3O3Na1	1	C18419, C10963, C02997, C12245, C19430	Involved in pathways: . More specifically: . Also associated with compound classes: Pesticides, Insecticides, Carbamate insecticides, C Oxamyl, Target-based classification of compounds, Enzymes, Hydrolases, ACHE; acetylcholinesterase, Involved in pathways: . More specifically: . Also associated with compound classes: Pesticides, Herbicides, Uracil herbicides, C Terbacil, Involved in pathways: . M…	O=C(ON=C(SC)C(=O)N(C)C)NC, O=C1NC(=C(Cl)C(=O)N1C(C)(C)C)C, O=C(O)C(NC(=O)C)CC=1N=CNC1, O=C(OC)C1=NN=C(O1)NCCC=C, O=[N+]([O-])C1=CC(N)=CC=C1NCCO	kegg
221.14	Tremetone, Darlingine, L-Tryptophanamide, Ethyl(E,Z)-decadienoate, (2E,4Z)-2,4-Decadienoic acid, ethyl ester, Ethyl trans-2,cis-4-decadienoate, Linalyl acetate, Geranyl acetate, (1S,2R,4S)-(-)-Bornyl acetate, Bornyl acetate, (1R,2S,4R)-(+)-Bornyl acetate, alpha-Terpinyl acetate, p-Menth-1-en-8-yl acetate, gamma-Terpinyl acetate, Cyclohexanol, 1-methyl-4-(1-methylethylidene)-, 1-acetate, p-Menth-4…	C13H14O2, C13H17N1O2, C11H13N3O1, C12H20O2, C10H21N1O2S1, C9H18N2O4, C9H15N1O4	[M+NH4]1+, [M+H]1+, [M+Na]1+	C13H18O2N1, C13H18N1O2, C11H17N4O1, C12H20O2Na1, C10H22N1O2S1, C9H19N2O4	1	C08992, C10857, C00977, C08486, C09863, C09861, C09837, C11338, C12300, C12302, C12301, C12306, C17229, C04020, C20940, LMFA07010480, LMPR0102010009, LMFA07010189, LMFA07010194, LMPR0102120014, LMPR0102120020, LMPR0102090045, LMPR0102090047, LMPR0102090046, LMFA07010775, LMFA07010946, LMFA07010809, LMFA07010805, LMFA07040067, LMFA01030230, LMFA01030231, LMFA01030232, LMFA01030233, LMFA01030234, L…	Involved in pathways: . More specifically: . Also associated with compound classes:, Involved in pathways: . More specifically: . Also associated with compound classes: Phytochemical compounds, Alkaloids, Alkaloids derived from ornithine, Tropane alkaloids, C Darlingine, Involved in pathways: . More specifically: . Also associated with compound classes: Lipids, PR Prenol lipids, PR Isoprenoids, P…	O=C(C1=CC=C2OC(C(=C)C)CC2=C1)C, O=C1C(=C(OC2=C1C3N(C)C(C2)CC3)C)C, O=C(N)C(N)CC1=CNC=2C=CC=CC21, O=C(OCC)C=CC=CCCCCC, O=C(OC(C=C)(C)CCC=C(C)C)C, O=C(OCC=C(C)CCC=C(C)C)C, [H]C1(OC(=O)C)CC2CCC1(C)C2(C)C, O=C(OC(C)(C)C1CC=C(C)CC1)C, O=C(OC1(C)CCC(=C(C)C)CC1)C, O=C(OC1(C)CCC(C(=C)C)CC1)C, O=C(OCC=C)CCC1CCCCC1, O=C(O)C(N)CCCCCCCSC, O=C(O)C(NC(C(=O)O)CCCCN)C, O=C(O)C(N)CC1CCC(O)C2OC21, O=C(C#CCCCCCCCC)…	kegg, lipidmaps	, Phytochemical compounds [BR:br08003], Lipids [LM]	, Alkaloids, Prenol Lipids [PR], Terpenoids, Fatty Acyls [FA]	, Alkaloids derived from ornithine, Isoprenoids [PR01], Monoterpenoids (C10), Fatty esters [FA07], Fatty Acids and Conjugates [FA01], Fatty aldehydes [FA06], Fatty amides [FA08]	Plantae,
221.14	L-Tryptophanamide, Ethyl(E,Z)-decadienoate, (2E,4Z)-2,4-Decadienoic acid, ethyl ester, Ethyl trans-2,cis-4-decadienoate, Linalyl acetate, Geranyl acetate, (1S,2R,4S)-(-)-Bornyl acetate, Bornyl acetate, (1R,2S,4R)-(+)-Bornyl acetate, alpha-Terpinyl acetate, p-Menth-1-en-8-yl acetate, gamma-Terpinyl acetate, Cyclohexanol, 1-methyl-4-(1-methylethylidene)-, 1-acetate, p-Menth-4-en-1-yl acetate, beta-…	C11H13N3O1, C12H20O2, C10H21N1O2S1, C9H18N2O4, C9H15N1O4	[M+NH4]1+, [M+Na]1+, [M+H]1+	C11H17N4O1, C12H20O2Na1, C10H22N1O2S1, C9H19N2O4	1	C00977, C08486, C09863, C09861, C09837, C11338, C12300, C12302, C12301, C12306, C17229, C04020, C20940, LMFA07010480, LMPR0102010009, LMFA07010189, LMFA07010194, LMPR0102120014, LMPR0102120020, LMPR0102090045, LMPR0102090047, LMPR0102090046, LMFA07010775, LMFA07010946, LMFA07010809, LMFA07010805, LMFA07040067, LMFA01030230, LMFA01030231, LMFA01030232, LMFA01030233, LMFA01030234, LMFA01030235, LMF…	Involved in pathways: . More specifically: . Also associated with compound classes:, Involved in pathways: . More specifically: . Also associated with compound classes: Lipids, PR Prenol lipids, PR Isoprenoids, PR C isoprenoids, PR Acyclic monoterpenoids, C Linalyl acetate, Phytochemical compounds, Terpenoids, Monoterpenoids, Linear monoterpenes, Major components of natural products, Essential oi…	O=C(N)C(N)CC1=CNC=2C=CC=CC21, O=C(OCC)C=CC=CCCCCC, O=C(OC(C=C)(C)CCC=C(C)C)C, O=C(OCC=C(C)CCC=C(C)C)C, [H]C1(OC(=O)C)CC2CCC1(C)C2(C)C, O=C(OC(C)(C)C1CC=C(C)CC1)C, O=C(OC1(C)CCC(=C(C)C)CC1)C, O=C(OC1(C)CCC(C(=C)C)CC1)C, O=C(OCC=C)CCC1CCCCC1, O=C(O)C(N)CCCCCCCSC, O=C(O)C(NC(C(=O)O)CCCCN)C, O=C(O)C(N)CC1CCC(O)C2OC21, O=C(C#CCCCCCCCC)OC, O=C(OCCC=CCC)C=CCCC, O=C(OCCC=CCC)CC=CCC, O=C1OC(CC=CCCCCC)CC1,…	kegg, lipidmaps	, Lipids [LM], Phytochemical compounds [BR:br08003]	, Prenol Lipids [PR], Terpenoids, Fatty Acyls [FA]	, Isoprenoids [PR01], Monoterpenoids (C10), Fatty esters [FA07], Fatty Acids and Conjugates [FA01], Fatty aldehydes [FA06], Fatty amides [FA08]	, Plantae
221.18	Arg-OEt, NG,NG-Dimethyl-L-arginine, N,N-Dimethylarginine, Nomega,Nomega-Dimethyl-L-arginine, ADMA	C8H18N4O2	[M+NH4]1+	C8H22N5O2	1	C01404, C03626	Involved in pathways: . More specifically: . Also associated with compound classes:	O=C(OCC)C(N)CCCNC(=N)N, O=C(O)C(N)CCCNC(=N)N(C)C	kegg
222.02	Choline sulfate, DNOC, 4,6-Dinitro-o-cresol, 2,4-Dinitro-6-methylphenol, 2,4-Dinitroanisole, L-Phosphinothricin, Phosphinothricin, L-Glufosinate, L-2-Amino-4-(hydroxymethylphosphinyl)butanoate, Glufosinate, Phosphinothricin, 2-Amino-4-(hydroxymethylphosphinyl)butanoic acid	C5H13N1O4S1, C7H6N2O5, C5H12N1O4P1	[M+K]1+, [M+Na]1+	C5H13N1O4S1K1, C7H6N2O5Na1, C5H12N1O4P1K1	1	C00919, C18653, C21159, C04650, C05042	Involved in pathways: ABC transporters. More specifically: . Also associated with compound classes:, Involved in pathways: . More specifically: . Also associated with compound classes: Pesticides, Herbicides, Nitrophenol herbicides, C DNOC, Involved in pathways: . More specifically: . Also associated with compound classes:, Involved in pathways: Phosphonate and phosphinate metabolism, Biosynthesi…	O=S(=O)([O-])OCC[N+](C)(C)C, O=[N+]([O-])C=1C=C(C(O)=C(C1)C)[N+](=O)[O-], O=[N+]([O-])C1=CC=C(OC)C(=C1)[N+](=O)[O-], O=C(O)C(N)CCP(=O)(O)C	kegg				Plantae,
222.072	(-)-threo-Iso(homo)2-citrate, (-)-threo-1-Hydroxy-1,2,5-pentanetricarboxylic acid, 1-Hydroxypentane-1,2,5-tricarboxylate, threo-(Homo)2-isocitrate, (R)-(Homo)2-citrate, (R)-2-Hydroxy-1,2,5-pentanetricarboxylate, (R)-2-Hydroxy-1,2,5-pentanetricarboxylic acid, N-Nitrosodiphenylamine, 4-(2-Pyrazinylethenyl)phenol, para-Nitrosodiphenylamine, 4-Nitroso-N-phenyl-benzenamine, 4-Hydroxyazobenzene, 4-(Phe…	C8H12O7, C12H10N2O1, C5H6N4O5, C12H10O4	[M+H]1+, [M+Na]1+, [M+NH4]1+	C8H13O7, C12H10N2O1Na1, C5H10N5O5, C12H11O4	1	C16597, C16583, C14742, C15042, C19479, C19433, C12248, C01273, C03837, C07733, C10300, C16811, C20857	Involved in pathways: Methane metabolism, Metabolic pathways, Microbial metabolism in diverse environments, 2-Oxocarboxylic acid metabolism. More specifically: 2-Oxocarboxylic acid chain extension, 2-oxoglutarate => 2-oxoadipate => 2-oxopimelate => 2-oxosuberate. Also associated with compound classes: , Involved in pathways: . More specifically: . Also associated with compound classes: Carcinogen…	O=C(O)CCCC(C(=O)O)C(O)C(=O)O, O=C(O)CCCC(O)(C(=O)O)CC(=O)O, O=NN(C=1C=CC=CC1)C=2C=CC=CC2, OC1=CC=C(C=C1)C=CC2=NC=CN=C2, O=NC1=CC=C(C=C1)NC=2C=CC=CC2, OC1=CC=C(N=NC=2C=CC=CC2)C=C1, O=C1N=C(NC(=O)N)C(O)(N1)C(=O)O, O=C(O)C(O)=CC=CC(=O)C=1C=CC=CC1, O=C1OC=2C=C(OC(=O)C)C=CC2C(=C1)C, OC1=CC=CC(OC=2C=CC=CC2O)=C1O, O=C1C(O)=C(C(=O)C=2C(O)=CC=C(C12)C)C, O=CC1=CC=C2C1=COC=C2COC(=O)C, O=C(O)C1=C(O)C=CC=2C1=…	kegg				, Plantae
222.14	Tremetone, Darlingine	C13H14O2, C13H17N1O2	[M+NH4]1+, [M+H]1+	C13H18O2N1, C13H18N1O2	1	C08992, C10857	Involved in pathways: . More specifically: . Also associated with compound classes:, Involved in pathways: . More specifically: . Also associated with compound classes: Phytochemical compounds, Alkaloids, Alkaloids derived from ornithine, Tropane alkaloids, C Darlingine	O=C(C1=CC=C2OC(C(=C)C)CC2=C1)C, O=C1C(=C(OC2=C1C3N(C)C(C2)CC3)C)C	kegg	, Phytochemical compounds [BR:br08003]	, Alkaloids	, Alkaloids derived from ornithine	Plantae
222.18	Guanethidine	C10H22N4	[M+Na]1+	C10H22N4Na1	1	C07036	Involved in pathways: . More specifically: . Also associated with compound classes: Anatomical Therapeutic Chemical classification, C CARDIOVASCULAR SYSTEM, C ANTIHYPERTENSIVES, CC ANTIADRENERGIC AGENTS, PERIPHERALLY ACTING, CCC Guanidine derivatives, CCC Guanethidine, Guanethidine, S SENSORY ORGANS, S OPHTHALMOLOGICALS, SE ANTIGLAUCOMA PREPARATIONS AND MIOTICS, SEX Other antiglaucoma preparation…	N=C(N)NCCN1CCCCCCC1	kegg
222.948	Selenocysteine seleninic acid, Selenocysteine seleninate, 3-Seleninoalanine	C3H7N1O4Se1	[M+Na]1+	C3H7N1O4Se1Na1	1	C05705	Involved in pathways: . More specifically: . Also associated with compound classes:	O=C(O)C(N)C[Se](=O)O	kegg
222.95	2-Iodophenol, Dichlorvos, 2,2-Dichloroethenyl dimethyl phosphate, DDVP	C6H5I1O1, C4H7Cl2O4P1	[M+H]1+	C6H6I1O1, C4H8Cl2O4P1	1	C01874, C14430	Involved in pathways: . More specifically: . Also associated with compound classes:, Involved in pathways: . More specifically: . Also associated with compound classes: Pesticides, Insecticides, Organophosphorus insecticides, C Dichlorvos, Carcinogens, Group B: Possibly carcinogenic to humans, Compounds, Target-based classification of compounds, Enzymes, Hydrolases, ACHE; acetylcholinesterase, Cl…	IC=1C=CC=CC1O, O=P(OC=C(Cl)Cl)(OC)OC	kegg
223.046	Harman, Azobenzene, 5,10-Dihydrophenazine, 2-Amino-9H-pyrido[2,3-b]indole, 2-Amino-alpha-carboline, A-alpha-C, Chloridazon, 3-(3,4-Dihydroxyphenyl)lactate, 3,4-Dihydroxyphenyllactic acid, (R)-3-(3,4-Dihydroxyphenyl)lactate, 3-Methoxy-4-hydroxymandelate, Vanillylmandelic acid, Syringic acid, Syringate, 4-Hydroxy-3,5-dimethoxybenzoate, Gallic acid 3,5-dimethyl ether, (3E)-3-[(1R,5R,6S)-5-Hydroxy-7-…	C12H10N2, C11H9N3, C10H8Cl1N3O1, C9H10O5, C6H14O6	[M+K]1+, [M+H]1+, [M+Na]1+	C12H10N2K1, C11H9N3K1, C10H9Cl1N3O1, C9H10O5Na1, C6H14O6K1	1	C09209, C19334, C21475, C19186, C18570, C01207, C22038, C05584, C10833, C21086, C00392, C00794, C01489, C01507, C01697, C01722, C21524	Involved in pathways: Biosynthesis of alkaloids derived from shikimate pathway. More specifically: . Also associated with compound classes: Phytochemical compounds, Alkaloids, Alkaloids derived from tryptophan and anthranilic acid, Indole alkaloids, C Harman, Involved in pathways: . More specifically: . Also associated with compound classes: Carcinogens, Group : Not classifiable as to its carcino…	N=1C=CC=2C=3C=CC=CC3NC2C1C, N(=NC=1C=CC=CC1)C=2C=CC=CC2, C=1C=CC=2NC=3C=CC=CC3NC2C1, N=1C(N)=CC=C2C1NC=3C=CC=CC32, O=C1C(Cl)=C(N)C=NN1C=2C=CC=CC2, O=C(O)C(O)CC1=CC=C(O)C(O)=C1, O=C(O)C(O)C1=CC=C(O)C(OC)=C1, O=C(O)C1=CC(OC)=C(O)C(OC)=C1, O=C(O)C(=O)C=C1CCC(O)C2OC12, OCC(O)C(O)C(O)C(O)CO	kegg	Phytochemical compounds [BR:br08003], , Compounds with biological roles [BR:br08001]	Alkaloids, , Carbohydrates	Alkaloids derived from tryptophan and anthranilic acid, , Monosaccharides	Plantae,
223.046	Harman, Azobenzene, 5,10-Dihydrophenazine, 2-Amino-9H-pyrido[2,3-b]indole, 2-Amino-alpha-carboline, A-alpha-C, Chloridazon, 3-(3,4-Dihydroxyphenyl)lactate, 3,4-Dihydroxyphenyllactic acid, (R)-3-(3,4-Dihydroxyphenyl)lactate, 3-Methoxy-4-hydroxymandelate, Vanillylmandelic acid, Syringic acid, Syringate, 4-Hydroxy-3,5-dimethoxybenzoate, Gallic acid 3,5-dimethyl ether, (3E)-3-[(1R,5R,6S)-5-Hydroxy-7-…	C12H10N2, C11H9N3, C10H8Cl1N3O1, C9H10O5, C6H14O6	[M+K]1+, [M+H]1+, [M+Na]1+	C12H10N2K1, C11H9N3K1, C10H9Cl1N3O1, C9H10O5Na1, C6H14O6K1	1	C09209, C19334, C21475, C19186, C18570, C01207, C22038, C05584, C10833, C21086, C00392, C00794, C01489, C01507, C01697, C01722, C21524	Involved in pathways: Biosynthesis of alkaloids derived from shikimate pathway. More specifically: . Also associated with compound classes: Phytochemical compounds, Alkaloids, Alkaloids derived from tryptophan and anthranilic acid, Indole alkaloids, C Harman, Involved in pathways: . More specifically: . Also associated with compound classes: Carcinogens, Group : Not classifiable as to its carcino…	N=1C=CC=2C=3C=CC=CC3NC2C1C, N(=NC=1C=CC=CC1)C=2C=CC=CC2, C=1C=CC=2NC=3C=CC=CC3NC2C1, N=1C(N)=CC=C2C1NC=3C=CC=CC32, O=C1C(Cl)=C(N)C=NN1C=2C=CC=CC2, O=C(O)C(O)CC1=CC=C(O)C(O)=C1, O=C(O)C(O)C1=CC=C(O)C(OC)=C1, O=C(O)C1=CC(OC)=C(O)C(OC)=C1, O=C(O)C(=O)C=C1CCC(O)C2OC12, OCC(O)C(O)C(O)C(O)CO	kegg	Phytochemical compounds [BR:br08003], , Compounds with biological roles [BR:br08001]	Alkaloids, , Carbohydrates	Alkaloids derived from tryptophan and anthranilic acid, , Monosaccharides	Plantae,
223.05	Monuron, Thidiazuron, L-Adrenaline, (R)-(-)-Adrenaline, (R)-(-)-Epinephrine, (R)-(-)-Epirenamine, (R)-(-)-Adnephrine, 4-[(1R)-1-Hydroxy-2-(methylamino)ethyl]-1,2-benzenediol, L-Normetanephrine, Levonordefrin, alpha-Methylnoradrenaline, Nordephrine, alpha-Methylnorepinephrine, alpha-Methylnoradrenaline, Lathyrine, L-Lathyrine, Acetylcholine chloride	C9H11Cl1N2O1, C9H8N4O1S1, C9H13N1O3, C7H10N4O2, C7H16Cl1N1O2	[M+Na]1+, [M+H]1+, [M+K]1+	C9H11Cl1N2O1Na1, C9H9N4O1S1, C9H13N1O3K1, C7H10N4O2K1, C7H16Cl1N1O2K1	1	C19087, C18812, C00788, C05589, C11768, C17925, C08290, C08201	Involved in pathways: . More specifically: . Also associated with compound classes: Pesticides, Obsolete pesticides, Herbicides, Phenylurea herbicides, C Monuron, Carcinogens, Group : Not classifiable as to its carcinogenicity to humans, Compounds, Involved in pathways: . More specifically: . Also associated with compound classes: Pesticides, Herbicides, Phenylurea herbicides, C Thidiazuron, Invo…	O=C(NC1=CC=C(Cl)C=C1)N(C)C, O=C(NC=1SN=NC1)NC=2C=CC=CC2, OC1=CC=C(C=C1O)C(O)CNC, OC1=CC=C(C=C1OC)C(O)CN, OC1=CC=C(C=C1O)C(O)C(N)C, O=C(O)C(N)CC1=NC(=NC=C1)N, [Cl-].O=C(OCC[N+](C)(C)C)C	kegg	, Compounds with biological roles [BR:br08001]#Prodrugs [br08324.html]	, Hormones and transmitters#D00095	, Other hormones#Neurotransmitters#D#0#0#0#9#5	, Plantae
223.16	(+)-gamma-Hydroxy-L-homoarginine, Glutinosone, Oblongolide, rosafluine, 13-Tetradecene-1,3-diyne-6,7-diol, 2-[3]-ladderane ethanoic acid, Tetradecan-7,9-diynoic acid	C7H16N4O3, C14H20O2	[M+NH4]1+, [M+H]1+	C7H20N5O3, C14H21O2	1	C08286, C09673, C09519, LMFA05000696, LMFA05000589, LMFA01140082, LMFA01031094	Involved in pathways: . More specifically: . Also associated with compound classes:, Involved in pathways: . More specifically: . Also associated with compound classes: Phytochemical compounds, Terpenoids, Sesquiterpenoids, Others, C Glutinosone, Systematic name: (2E,4E,6E,8E,10E)-4,9-dimethyldodeca-2,4,6,8,10-pentaene-1,12-diol. In class(es): fatty acids and conjugates, Systematic name: tetradec…	O=C(O)C(N)CC(O)CCNC(=N)N, [H]C12C(=CC(=O)C(O)C1C)CCC(C(=C)C)C2, [H]C12C=CC3([H])CC(C)CCC3([H])C2(C(=O)OC1)C, OCC=CC(=CC=CC=C(C=CCO)C)C, C#CC#CCC(O)C(O)CCCCCC=C, O=C(O)CC1CCC2C(C1)C3C4CCC4C23, O=C(O)CCCCCC#CC#CCCCC	kegg, lipidmaps	, Phytochemical compounds [BR:br08003], Lipids [LM]	, Terpenoids, Fatty Acyls [FA]	, Sesquiterpenoids (C15), Fatty alcohols [FA05], Fatty Acids and Conjugates [FA01]	Plantae,
223.936	Succimer, meso-2,3-Dimercaptosuccinic acid, 2,5-Dichloro-2,5-cyclohexadiene-1,4-diol, 1,4-Dihydroxyl-2,5-dichloro-2,5-cyclohexadiene, 3,6-Dichloro-cis-1,2-dihydroxycyclohexa-3,5-diene	C4H6O4S2, C6H6Cl2O2	[M+K]1+	C4H6O4S2K1, C6H6Cl2O2K1	1	C07598, C06599, C07093	Involved in pathways: . More specifically: . Also associated with compound classes: USP drug classification, Electrolytes/Minerals/Metals/Vitamins, Electrolyte/Mineral/Metal Modifiers, Succimer, Pharmacogenomic biomarkers, Polymorphisms and mutations affecting drug response, D, Involved in pathways: Chlorocyclohexane and chlorobenzene degradation, Metabolic pathways, Microbial metabolism in diver…	O=C(O)C(S)C(S)C(=O)O, ClC1=CC(O)C(Cl)=CC1O, ClC1=CC=C(Cl)C(O)C1O	kegg
224.048	3-Deoxy-lyxo-heptulosaric acid, 3-Deoxy-D-lyxo-hept-2-ulopyranosaric acid, Thidiazuron	C7H10O8, C9H8N4O1S1	[M+H]1+	C7H11O8, C9H9N4O1S1	1	C21044, C18812	Involved in pathways: . More specifically: . Also associated with compound classes:, Involved in pathways: . More specifically: . Also associated with compound classes: Pesticides, Herbicides, Phenylurea herbicides, C Thidiazuron	O=C(O)C1OC(O)(C(=O)O)CC(O)C1O, O=C(NC=1SN=NC1)NC=2C=CC=CC2	kegg
224.05	2-Amino-9H-pyrido[2,3-b]indole, 2-Amino-alpha-carboline, A-alpha-C, Chloridazon, 3-(3,4-Dihydroxyphenyl)lactate, 3,4-Dihydroxyphenyllactic acid, (R)-3-(3,4-Dihydroxyphenyl)lactate, 3-Methoxy-4-hydroxymandelate, Vanillylmandelic acid, Syringic acid, Syringate, 4-Hydroxy-3,5-dimethoxybenzoate, Gallic acid 3,5-dimethyl ether, (3E)-3-[(1R,5R,6S)-5-Hydroxy-7-oxabicyclo[4.1.0]heptan-2-ylidene]-2-oxopro…	C11H9N3, C10H8Cl1N3O1, C9H10O5, C6H10N6O1	[M+K]1+, [M+H]1+, [M+Na]1+	C11H9N3K1, C10H9Cl1N3O1, C9H10O5Na1, C6H10N6O1K1	1	C19186, C18570, C01207, C22038, C05584, C10833, C21086, C06936	Involved in pathways: . More specifically: . Also associated with compound classes: Carcinogens, Group B: Possibly carcinogenic to humans, Compounds, C A-alpha-C, Involved in pathways: . More specifically: . Also associated with compound classes: Pesticides, Herbicides, Others, C Chloridazon, Involved in pathways: . More specifically: . Also associated with compound classes:, Involved in pathways…	N=1C(N)=CC=C2C1NC=3C=CC=CC32, O=C1C(Cl)=C(N)C=NN1C=2C=CC=CC2, O=C(O)C(O)CC1=CC=C(O)C(O)=C1, O=C(O)C(O)C1=CC=C(O)C(OC)=C1, O=C(O)C1=CC(OC)=C(O)C(OC)=C1, O=C(O)C(=O)C=C1CCC(O)C2OC12, O=C(N)C=1N=CNC1N=NN(C)C	kegg				, Plantae
224.11	Buthionine sulfoximine, S-Butyl-DL-homocysteine-[S,R]-sulfoximine	C8H18N2O3S1	[M+H]1+	C8H19N2O3S1	1	C04543	Involved in pathways: . More specifically: . Also associated with compound classes:	O=C(O)C(N)CCS(=O)(=N)CCCC	kegg
224.113	Levamisole, 1-Guanidino-1-deoxy-scyllo-inositol, Amidino-scyllo-inosamine, gamma-Undecalactone, 2(3H)-Furanone, 5-heptyldihydro-, Citronellyl formate, Undecylenic acid, Undecenoic acid, 11-Undecanolactone, 2-Ethylhexyl acrylate, gamma-undecalactone, Undecylenic acid, 11-undecanolactone, 2-hendecenoic acid, 2Z-undecenoic acid, 9-hendecenoic acid, 9Z-undecenoic acid, Cascarillic acid, Methyl 2-dece…	C11H12N2S1, C7H15N3O5, C11H20O2	[M+NH4]1+, [M+H]1+, [M+K]1+	C11H16N3S1, C7H16N3O5, C11H20O2K1	1	C07070, C04280, C08571, C12295, C13910, C13823, C19420, LMFA07040030, LMPR0102010014, LMFA01030036, LMFA07040001, LMFA01030034, LMFA01030217, LMFA01030035, LMFA01030221, LMFA01140032, LMFA07010939, LMFA07010524, LMFA07010823, LMFA07010825, LMFA07010862, LMFA07010748, LMFA07010987, LMFA07011028, LMFA07010717, LMFA07010719, LMFA07010752, LMFA07010804, LMFA07010592, LMFA07010807, LMFA07010810, LMFA0…	Involved in pathways: . More specifically: . Also associated with compound classes: Anatomical Therapeutic Chemical classification, P ANTIPARASITIC PRODUCTS, INSECTICIDES AND REPELLENTS, P ANTHELMINTICS, PC ANTINEMATODAL AGENTS, PCE Imidazothiazole derivatives, PCE Levamisole, Levamisole, Involved in pathways: Streptomycin biosynthesis, Biosynthesis of secondary metabolites. More specifically: . …	N1=C2SCCN2CC1C=3C=CC=CC3, N=C(N)NC1C(O)C(O)C(O)C(O)C1O, O=C1OC(CC1)CCCCCCC, O=COCCC(C)CCC=C(C)C, O=C(O)CCCCCCCCC=C, O=C1OCCCCCCCCCC1, O=C(OCC(CC)CCCC)C=C, O=C(O)C=CCCCCCCCC, O=C(O)CCCCCCCC=CC, O=C(O)CC1CC1CCCCCC, O=C(OC)C=CCCCCCCC, O=C(OC)CC(C)CCC=C(C)C, O=C(OC1CCCCC1)CC(C)C, O=C(OC1CCCCC1)CCCC, O=C(OCC)CCC1CCCCC1, O=C(OCC=C)CCCCCCC, O=C(OCC=CCC)CCCCC, O=C(OCC=CCCC)C(C)CC, O=C(OCC=CCCC)CC(C)C, O=…	kegg, lipidmaps	, Lipids [LM], Lipids [BR:br08002]	, Prenol Lipids [PR], FA Fatty acyls, Fatty Acyls [FA], Polyketides [PR]	, Isoprenoids [PR01], FA07 Fatty esters, Fatty esters [FA07], Fatty Acids and Conjugates [FA01], Polyether antibiotics [PK09]	, Plantae
224.16	(+)-gamma-Hydroxy-L-homoarginine, Procarbazine, Psilocin, Bufotenine, Bufotenin, N,N-Dimethylserotonin, Caulophylline, N-Methylcytisine, Alchorneine, CGP 28014, Actinamine, Spectinamine	C7H16N4O3, C12H19N3O1, C12H16N2O1, C8H18N2O4	[M+NH4]1+, [M+H]1+	C7H20N5O3, C12H20N3O1, C8H22N3O4	1	C08286, C07402, C08312, C08299, C10760, C10566, C15477, C17575	Involved in pathways: . More specifically: . Also associated with compound classes:, Involved in pathways: . More specifically: . Also associated with compound classes: Anatomical Therapeutic Chemical classification, L ANTINEOPLASTIC AND IMMUNOMODULATING AGENTS, L ANTINEOPLASTIC AGENTS, LX OTHER ANTINEOPLASTIC AGENTS, LXB Methylhydrazines, LXB Procarbazine, Procarbazine, Involved in pathways: Ind…	O=C(O)C(N)CC(O)CCNC(=N)N, O=C(NC(C)C)C1=CC=C(C=C1)CNNC, OC1=CC=CC=2NC=C(C12)CCN(C)C, OC=1C=CC=2NC=C(C2C1)CCN(C)C, O=C1C=CC=C2N1CC3CN(C)CC2C3, N1=C2N(OC)C(C(=C)C)CN2C=CC1(C)C, O=C1C=CC=C(N=CN(CCC)CCC)N1, OC1C(O)C(NC)C(O)C(NC)C1O	kegg	, Natural toxins [BR:br08009], Phytochemical compounds [BR:br08003]#Natural toxins [BR:br08009], Phytochemical compounds [BR:br08003]	, Fungal toxins, Alkaloids#Venoms, Alkaloids	, Mushroom toxins, Alkaloids derived from tryptophan and anthranilic acid#Frog venoms, Alkaloids derived from lysine	Plantae,
224.894	Sodium molybdate, Sodium molybdate(VI)	Mo1Na2O4	[M+NH4]1+	Mo1Na2O4N1H4	1	C15455	Involved in pathways: . More specifically: . Also associated with compound classes:	[Na+].[Na+].O=[Mo](=O)([O-])[O-]	kegg
224.947	Se-Methyl-L-selenocysteine, Selenohomocysteine, Selenocysteine seleninic acid, Selenocysteine seleninate, 3-Seleninoalanine, Dichlorvos, 2,2-Dichloroethenyl dimethyl phosphate, DDVP	C4H9N1O2Se1, C3H7N1O4Se1, C4H7Cl2O4P1	[M+K]1+, [M+Na]1+, [M+H]1+	C4H9N1O2Se1K1, C3H7N1O4Se1Na1, C4H8Cl2O4P1	1	C05689, C05698, C05705, C14430	Involved in pathways: Selenocompound metabolism, Metabolic pathways. More specifically: . Also associated with compound classes: , Involved in pathways: . More specifically: . Also associated with compound classes:, Involved in pathways: . More specifically: . Also associated with compound classes: Pesticides, Insecticides, Organophosphorus insecticides, C Dichlorvos, Carcinogens, Group B: Possib…	O=C(O)C(N)C[Se]C, [H][Se]CCC(N)C(=O)O, O=C(O)C(N)C[Se](=O)O, O=P(OC=C(Cl)Cl)(OC)OC	kegg				Plantae,
225.06	tert-Butylbicyclophosphorothionate, tert-Butylbicyclophosphorothioic acid, TBPS, 7,8-Dihydro-7,8-dihydroxykynurenate, N-Malonylanthranilate, 4-(2-Amino-5-hydroxyphenyl)-2,4-dioxobutanoate, 4-(2-Amino-3-hydroxyphenyl)-2,4-dioxobutanoate, Flaviolin, 2,5,7-Trihydroxy-1,4-naphthalenedione, 4,5,7-Trihydroxynaphthalene-1,2-dione, 3-(1-Carboxyvinyloxy)anthranilate, 2-Amino-3-[(1-carboxyethenyl)oxy]benzo…	C8H15O3P1S1, C10H9N1O5, C10H6O5	[M+H]1+, [M+NH4]1+	C8H16O3P1S1, C10H10N1O5, C10H10O5N1	1	C19930, C01249, C03147, C05652, C05645, C18012, C19686	Involved in pathways: . More specifically: . Also associated with compound classes: Target-based classification of compounds, Ion channels, Cys-loop superfamily, GABA-A, GABAA-receptor, C tert-Butylbicyclophosphorothionate Antagonist, Involved in pathways: Tryptophan metabolism. More specifically: . Also associated with compound classes:, Involved in pathways: . More specifically: . Also associat…	S=P12OCC(CO1)(CO2)C(C)(C)C, O=C(O)C1=NC2=C(C=CC(O)C2O)C(O)=C1, O=C(O)C=1C=CC=CC1NC(=O)CC(=O)O, O=C(O)C(=O)CC(=O)C1=CC(O)=CC=C1N, O=C(O)C(=O)CC(=O)C=1C=CC=C(O)C1N, O=C1C=C(O)C(=O)C=2C=C(O)C=C(O)C12, O=C(O)C(OC1=CC=CC(C(=O)O)=C1N)=C	kegg
225.065	2-Succinylbenzoate, o-Succinylbenzoate, Succinylbenzoate, Leptodactylone, Sphagnum acid, 6-(2-Methoxyvinyl)benzo[1,3]dioxole-5-carboxylic acid, 2-Hydroxy-4-hydroxymethylbenzalpyruvate, 2-Hydroxy-7-hydroxymethylchromene-2-carboxylate, Fraxidin, 8-Hydroxy-6,7-dimethoxy-2H-1-benzopyran-2-one, Isofraxidin, 7-Hydroxy-6,8-dimethoxy-2H-1-benzopyran-2-one, Simazine, 3-[(1R,2S,5R,6S)-5-Hydroxy-7-oxabicycl…	C11H10O5, C7H12Cl1N5, C9H12O5, C8H13N2O2P1, C12H11N1O2, C7H14N1O5P1, C9H15N1O3, C8H13N3O2	[M+H]1+, [M+Na]1+, [M+K]1+	C11H11O5, C7H12Cl1N5Na1, C9H12O5Na1, C8H13N2O2P1Na1, C12H11N1O2Na1, C7H15N1O5P1, C9H15N1O3K1, C8H13N3O2K1	1	C02730, C09271, C10496, C12264, C14107, C14106, C17479, C17480, C11172, C21087, C19035, C07491, C08061, C18833, C13735, C17952, C18663, C10356, C10858, C12449, C20673, C04259, LMFA08030030	Involved in pathways: Ubiquinone and other terpenoid-quinone biosynthesis, Metabolic pathways, Biosynthesis of secondary metabolites. More specifically: Menaquinone biosynthesis, chorismate => menaquinol. Also associated with compound classes: , Involved in pathways: . More specifically: . Also associated with compound classes: Phytochemical compounds, Phenylpropanoids, Coumarins, C Leptodactylon…	O=C(O)C=1C=CC=CC1C(=O)CCC(=O)O, O=C1OC=2C(O)=C(OC)C=C(OC)C2C=C1, O=C(O)C=C(C1=CC=C(O)C=C1)CC(=O)O, O=C(O)C1=CC=2OCOC2C=C1C=COC, O=C(O)C(=O)C=CC1=CC=C(C=C1O)CO, O=C(O)C1(O)OC=2C=C(C=CC2C=C1)CO, O=C1OC=2C(O)=C(OC)C(OC)=CC2C=C1, O=C1OC=2C(OC)=C(O)C(OC)=CC2C=C1, ClC=1N=C(N=C(N1)NCC)NCC, O=C(O)C(=O)CC1CCC(O)C2OC21, O=P(OC=1C=CC=CC1)(NC)NC, O=C(OC1=CC=CC=2C=CC=CC12)NC, OC1=CC=CC(=C1O)C=2C=CC=CC2N, O=C(…	kegg, lipidmaps	, Phytochemical compounds [BR:br08003], Lipids [LM]	, Phenylpropanoids, Alkaloids, Fatty Acyls [FA]	, Coumarins, Alkaloids derived from ornithine, Fatty amides [FA08]	Plantae,
226.07	alpha,beta-Didehydrotryptophan, Vasicinone, IPA imine, 2-Imino-3-(indol-3-yl)propanoate, [5-(Aminomethyl)furan-3-yl]methyl phosphate, 5-(Aminomethyl)-3-furanmethanol phosphate, (5-Phenyl-1,2,4-triazol-3-yl)urea, 3-Phenyl-5-ureido-1,2,4-triazole, p-Aminobenzamidine dihydrochloride, AcOCH2BBT	C11H10N2O2, C6H10N1O5P1, C9H9N5O1, C7H11Cl2N3, C11H10O2S1	[M+Na]1+, [M+NH4]1+	C11H10N2O2Na1, C6H14N2O5P1, C9H9N5O1Na1, C7H15Cl2N4, C11H14O2S1N1	1	C06732, C10744, C21124, C21068, C15383, C11628, LMFA12000343	Involved in pathways: . More specifically: . Also associated with compound classes:, Involved in pathways: . More specifically: . Also associated with compound classes: Phytochemical compounds, Alkaloids, Alkaloids derived from tryptophan and anthranilic acid, Quinazoline alkaloids, C Vasicinone, Involved in pathways: Staurosporine biosynthesis, Metabolic pathways, Biosynthesis of secondary metab…	O=C(O)C(N)=CC1=CNC=2C=CC=CC12, O=C1C=2C=CC=CC2N=C3N1CCC3O, O=C(O)C(=N)CC1=CNC=2C=CC=CC21, O=P(O)(O)OCC1=COC(=C1)CN, O=C(N)NC1=NC(=NN1)C=2C=CC=CC2, Cl.Cl.N=C(N)C1=CC=C(N)C=C1, O=C(OCC=1SC(C#CC=C)=CC1)C	kegg, lipidmaps	, Phytochemical compounds [BR:br08003], Lipids [LM]	, Alkaloids, Fatty Acyls [FA]	, Alkaloids derived from tryptophan and anthranilic acid, Oxygenated hydrocarbons [FA12]	, Plantae
226.071	3-{[(2E)-4-Amino-4-oxobut-2-enoyl]amino}-L-alanine, Fraxetin, 7,8-Dihydroxy-6-methoxy-2H-chromen-2-one, 4-Amino-4-deoxychorismate, ADC, 2-Amino-2-deoxyisochorismate, (2S)-2-Amino-4-deoxychorismate, 3-[(1-Carboxyvinyl)oxy]benzoate, 3-[(1-Carboxyethenyl)oxy]benzoic acid, 4-Amino-4-deoxyprephenate, X-Trp	C7H11N3O4, C10H8O5, C10H11N1O5, C11H11N2O2	[M+Na]1+, [M+NH4]1+, [M+H]1+	C7H11N3O4Na1, C10H12O5N1, C10H12N1O5, C11H11N2O2Na1	1	C20966, C09265, C11355, C18054, C20772, C22210, C01365	Involved in pathways: Biosynthesis of various secondary metabolites - part 3, Metabolic pathways, Biosynthesis of secondary metabolites. More specifically: Dapdiamides biosynthesis, L-2,3-diaminopropanoate => dapdiamide A/B/C. Also associated with compound classes: , Involved in pathways: . More specifically: . Also associated with compound classes: Phytochemical compounds, Phenylpropanoids, Coum…	O=C(N)C=CC(=O)NCC(N)C(=O)O, O=C1OC=2C(O)=C(O)C(OC)=CC2C=C1, O=C(O)C(OC1C=C(C=CC1N)C(=O)O)=C, O=C(O)C(OC1C=CC=C(C(=O)O)C1N)=C, O=C(O)C(OC1=CC=CC(=C1)C(=O)O)=C, O=C(O)C(=O)CC1(C=CC(N)C=C1)C(=O)O, *NC(C(=O)O)CC1=CNC=2C=CC=CC21	kegg	, Phytochemical compounds [BR:br08003]	, Phenylpropanoids	, Coumarins	, Plantae
226.071	3-{[(2E)-4-Amino-4-oxobut-2-enoyl]amino}-L-alanine, Fraxetin, 7,8-Dihydroxy-6-methoxy-2H-chromen-2-one, 4-Amino-4-deoxychorismate, ADC, 2-Amino-2-deoxyisochorismate, (2S)-2-Amino-4-deoxychorismate, 3-[(1-Carboxyvinyl)oxy]benzoate, 3-[(1-Carboxyethenyl)oxy]benzoic acid, 4-Amino-4-deoxyprephenate, X-Trp, Metamitron, Goltix, 4-Chloro-4'-biphenylol, 4-Chloro-4'-hydroxybiphenyl, 2-Chloro-4-biphenylol,…	C7H11N3O4, C10H8O5, C10H11N1O5, C11H11N2O2, C10H10N4O1, C12H9Cl1O1	[M+Na]1+, [M+NH4]1+, [M+H]1+	C7H11N3O4Na1, C10H12O5N1, C10H12N1O5, C11H11N2O2Na1, C10H10N4O1Na1, C12H13Cl1O1N1	1	C20966, C09265, C11355, C18054, C20772, C22210, C01365, C10930, C14195, C14755, C15202	Involved in pathways: Biosynthesis of various secondary metabolites - part 3, Metabolic pathways, Biosynthesis of secondary metabolites. More specifically: Dapdiamides biosynthesis, L-2,3-diaminopropanoate => dapdiamide A/B/C. Also associated with compound classes: , Involved in pathways: . More specifically: . Also associated with compound classes: Phytochemical compounds, Phenylpropanoids, Coum…	O=C(N)C=CC(=O)NCC(N)C(=O)O, O=C1OC=2C(O)=C(O)C(OC)=CC2C=C1, O=C(O)C(OC1C=C(C=CC1N)C(=O)O)=C, O=C(O)C(OC1C=CC=C(C(=O)O)C1N)=C, O=C(O)C(OC1=CC=CC(=C1)C(=O)O)=C, O=C(O)C(=O)CC1(C=CC(N)C=C1)C(=O)O, *NC(C(=O)O)CC1=CNC=2C=CC=CC21, O=C1C(=NN=C(N1N)C)C=2C=CC=CC2, ClC=1C=CC(=CC1)C2=CC=C(O)C=C2, ClC=1C=C(O)C=CC1C=2C=CC=CC2, ClC=1C=CC=CC1C=2C=CC(O)=CC2	kegg	, Phytochemical compounds [BR:br08003]	, Phenylpropanoids	, Coumarins	, Plantae
226.163	Aspergillic acid, 3-(Dimethylamino)propyl benzoate, Fenobucarb, 2-sec-Butylphenyl N-methylcarbamate, BPMC, Promecarb	C12H20N2O2, C12H17N1O2	[M+H]1+, [M+NH4]1+	C12H21N2O2	1	C10571, C14168, C14425, C18956	Involved in pathways: . More specifically: . Also associated with compound classes:, Involved in pathways: Local analgesics. More specifically: . Also associated with compound classes:, Involved in pathways: . More specifically: . Also associated with compound classes: Pesticides, Insecticides, Carbamate insecticides, C Fenobucarb, Target-based classification of compounds, Enzymes, Hydrolases, AC…	O=C1C(=NC=C(N1O)C(C)CC)CC(C)C, O=C(OCCCN(C)C)C=1C=CC=CC1, O=C(OC=1C=CC=CC1C(C)CC)NC, O=C(OC=1C=C(C=C(C1)C(C)C)C)NC	kegg
226.2	Cuscohygrine, Cuskhygrine, L-(+)-Anaferine, Anapheline, D-(-)-Anaferine, (-)-Anaferine, Luciduline, (+)-Luciduline	C13H24N2O1, C13H21N1O1	[M+H]1+, [M+NH4]1+	C13H25N2O1	1	C06521, C06183, C11358, C09872	Involved in pathways: Tropane, piperidine and pyridine alkaloid biosynthesis, Biosynthesis of alkaloids derived from ornithine, lysine and nicotinic acid, Biosynthesis of secondary metabolites. More specifically: . Also associated with compound classes: Phytochemical compounds, Alkaloids, Alkaloids derived from ornithine, Pyrrolidine alkaloids, C Cuscohygrine, Involved in pathways: Tropane, piper…	O=C(CC1N(C)CCC1)CC2N(C)CCC2, [H]C1(NCCCC1)CC(=O)CC2([H])NCCCC2, [H]C12N(C)CC3C(=O)CC(CC(C)C1)C2([H])C3	kegg	Phytochemical compounds [BR:br08003],	Alkaloids,	Alkaloids derived from ornithine, Alkaloids derived from lysine,	Plantae
226.954	3-Phospho-D-glycerate, D-Glycerate 3-phosphate, 3-Phospho-(R)-glycerate, 3-Phosphoglycerate, Glycerate 3-phosphate, 3-Phosphoglycerate, 2-Phospho-D-glycerate, D-Glycerate 2-phosphate, 2-Phospho-(R)-glycerate	C3H7O7P1	[M+K]1+	C3H7O7P1K1	1	C00197, C00597, C00631	Involved in pathways: Glycolysis / Gluconeogenesis, Pentose phosphate pathway, Glycine, serine and threonine metabolism, Cysteine and methionine metabolism, Glycerolipid metabolism, Glyoxylate and dicarboxylate metabolism, Methane metabolism, Carbon fixation in photosynthetic organisms, Biosynthesis of various secondary metabolites - part 3, Biosynthesis of plant secondary metabolites, Biosynthes…	O=C(O)C(O)COP(=O)(O)O, O=C(O)C(OP(=O)(O)O)CO	kegg				, Plantae
226.954	3-Phospho-D-glycerate, D-Glycerate 3-phosphate, 3-Phospho-(R)-glycerate, 3-Phosphoglycerate, Glycerate 3-phosphate, 3-Phosphoglycerate, 2-Phospho-D-glycerate, D-Glycerate 2-phosphate, 2-Phospho-(R)-glycerate	C3H7O7P1	[M+K]1+	C3H7O7P1K1	1	C00197, C00597, C00631	Involved in pathways: Glycolysis / Gluconeogenesis, Pentose phosphate pathway, Glycine, serine and threonine metabolism, Cysteine and methionine metabolism, Glycerolipid metabolism, Glyoxylate and dicarboxylate metabolism, Methane metabolism, Carbon fixation in photosynthetic organisms, Biosynthesis of various secondary metabolites - part 3, Biosynthesis of plant secondary metabolites, Biosynthes…	O=C(O)C(O)COP(=O)(O)O, O=C(O)C(OP(=O)(O)O)CO	kegg				, Plantae
227.08	Sinapate, Sinapic acid, 3,5-Dimethoxy-4-hydroxycinnamic acid, 2-Benzylmalic acid, 2-Benzylmalate, 3-Benzylmalic acid, 3-Benzylmalate, Diethyl 2-methyl-3-oxosuccinate, Diethyl oxalpropionate, Butanedioic acid, 2-methyl-3-oxo-, 1,4-diethyl ester, 3-(2'-Methylthio)ethylmalic acid, 3-(2'-Methylthio)ethylmalate, 2-(2'-Methylthio)ethylmalic acid, 2-(2'-Methylthio)ethylmalate, 4-methyl-5-carboxyethyl-2-…	C11H12O5, C9H14O5, C7H12O5S1	[M+H]1+, [M+Na]1+, [M+NH4]1+	C11H13O5, C9H14O5Na1, C7H16O5S1N1	1	C00482, C20653, C20654, C04067, C17212, C17210, LMFA01150052	Involved in pathways: Phenylpropanoid biosynthesis, Biosynthesis of phenylpropanoids, Metabolic pathways, Biosynthesis of secondary metabolites. More specifically: . Also associated with compound classes: Phytochemical compounds, Phenylpropanoids, Monolignols, Sinapate derivatives, C Sinapate, Involved in pathways: Phenylalanine, tyrosine and tryptophan biosynthesis, Metabolic pathways, 2-Oxocarb…	O=C(O)C=CC=1C=C(OC)C(O)=C(OC)C1, O=C(O)CC(O)(C(=O)O)CC=1C=CC=CC1, O=C(O)C(O)C(C(=O)O)CC=1C=CC=CC1, O=C(OCC)C(=O)C(C(=O)OCC)C, O=C(O)C(O)C(C(=O)O)CCSC, O=C(O)CC(O)(C(=O)O)CCSC, O=C(O)C=CC=1OC(=C(C1)C)CCC(=O)O	kegg, lipidmaps	Phytochemical compounds [BR:br08003], , Lipids [LM]	Phenylpropanoids, , Fatty Acyls [FA]	Monolignols, , Fatty Acids and Conjugates [FA01]	Plantae,
227.958	S-Sulfo-L-cysteine, 3-Phospho-D-glycerate, D-Glycerate 3-phosphate, 3-Phospho-(R)-glycerate, 3-Phosphoglycerate, Glycerate 3-phosphate, 3-Phosphoglycerate, 2-Phospho-D-glycerate, D-Glycerate 2-phosphate, 2-Phospho-(R)-glycerate	C3H7N1O5S2, C3H7O7P1	[M+Na]1+, [M+K]1+	C3H7N1O5S2Na1, C3H7O7P1K1	1	C05824, C00197, C00597, C00631	Involved in pathways: Cysteine and methionine metabolism, Metabolic pathways, Biosynthesis of amino acids. More specifically: . Also associated with compound classes: , Involved in pathways: Glycolysis / Gluconeogenesis, Pentose phosphate pathway, Glycine, serine and threonine metabolism, Cysteine and methionine metabolism, Glycerolipid metabolism, Glyoxylate and dicarboxylate metabolism, Methane…	O=C(O)C(N)CSS(=O)(=O)O, O=C(O)C(O)COP(=O)(O)O, O=C(O)C(OP(=O)(O)O)CO	kegg				, Plantae
227.96	Ethyl 3-iodo-2E-acrylate	C5H7I1O2	[M+H]1+	C5H8I1O2	1	LMFA01090138	Systematic name: Ethyl 3-iodo-2E-propenoate. In class(es): fatty acids and conjugates, amino fatty acids	O=C(OCC)C=CI	lipidmaps	Lipids [LM]	Fatty Acyls [FA]	Fatty Acids and Conjugates [FA01]
228	(Z)-But-2-ene-1,2,3-tricarboxylate, cis-2-Methylaconitate, 2-Methyl-trans-aconitate, (Z)-But-1-ene-1,2,4-tricarboxylate, Homo-cis-aconitate, cis-Homoaconitate, (Z)-1,2,4-But-1-enetricarboxylic acid, trans-Homoaconitate, (E)-1,2,4-But-1-enetricarboxylic acid, (E)-2-(Methoxycarbonylmethyl)butenedioate, (E)-3-(Methoxycarbonyl)pent-2-enedioate, Dichloran, Dicloran, 2,6-Dichloro-4-nitroaniline, DCNA, …	C7H8O6, C6H4Cl2N2O2	[M+K]1+, [M+NH4]1+	C7H8O6K1, C6H8Cl2N3O2	1	C04225, C21250, C04002, C16579, C11515, C11514, C11000, LMFA01030999, LMFA01020393, LMFA07010698	Involved in pathways: Propanoate metabolism, Metabolic pathways. More specifically: . Also associated with compound classes: , Involved in pathways: Lysine biosynthesis, Metabolic pathways, Biosynthesis of secondary metabolites, Microbial metabolism in diverse environments, 2-Oxocarboxylic acid metabolism, Biosynthesis of amino acids. More specifically: Lysine biosynthesis, AAA pathway, 2-oxoglut…	O=C(O)C(=C(C(=O)O)CC(=O)O)C, O=C(O)C=C(C(=O)O)CCC(=O)O, O=C(O)C=C(C(=O)O)CC(=O)OC, O=C(O)C=C(C(=O)OC)CC(=O)O, O=[N+]([O-])C1=CC(Cl)=C(N)C(Cl)=C1	kegg, lipidmaps	, Lipids [LM]	, Fatty Acyls [FA]	, Fatty Acids and Conjugates [FA01], Fatty esters [FA07]
228.005	Se-Propenylselenocysteine Se-oxide, Glyphosate-monoammonium	C6H11N1O3Se1, C3H11N2O5P1	[M+H]1+, [M+K]1+	C6H12N1O3Se1, C3H11N2O5P1K1	1	C05706, C18565	Involved in pathways: . More specifically: . Also associated with compound classes:, Involved in pathways: . More specifically: . Also associated with compound classes: Pesticides, Herbicides, Organophosphorus herbicides, C Glyphosate-monoammonium	O=C(O)C(N)C[Se](=O)C=CC, [H]N([H])[H].O=C(O)CNCP(=O)(O)O	kegg
228.077	Dithranol, Anthralin, 4-Dihydroxyethyl-8,9-epoxy-enediyne, Flurecol, (5-Phenyl-1,2,4-triazol-3-yl)urea, 3-Phenyl-5-ureido-1,2,4-triazole, 1,5-Naphthalene diisocyanate, 2-Oxo-8-methylthiooctanoic acid, 8-Methylthio-2-octanoic acid, Fraxetin, 7,8-Dihydroxy-6-methoxy-2H-chromen-2-one, 4-Amino-4-deoxychorismate, ADC, 2-Amino-2-deoxyisochorismate, (2S)-2-Amino-4-deoxychorismate, 3-[(1-Carboxyvinyl)oxy…	C14H10O3, C9H9N5O1, C12H6N2O2, C9H16O3S1, C10H8O5, C10H11N1O5	[M+H]1+, [M+Na]1+, [M+NH4]1+	C14H11O3, C9H9N5O1Na1, C12H10N3O2, C9H16O3S1Na1, C10H12O5N1, C10H12N1O5	1	C06831, C11446, C18856, C15383, C19464, C17224, C09265, C11355, C18054, C20772, C22210	Involved in pathways: . More specifically: . Also associated with compound classes: Carcinogens, Group : Not classifiable as to its carcinogenicity to humans, Compounds, C Dithranol, Anatomical Therapeutic Chemical classification, D DERMATOLOGICALS, ANTIPSORIATICS, DA ANTIPSORIATICS FOR TOPICAL USE, DAC Antracen derivatives, DAC Dithranol, Anthralin, USP drug classification, Dermatological Agents…	O=C1C=2C(O)=CC=CC2CC=3C=CC=C(O)C13, OCC(O)C=1C#CC2=CC=CC32OC3C#CC1, O=C(O)C1(O)C=2C=CC=CC2C=3C=CC=CC31, O=C(N)NC1=NC(=NN1)C=2C=CC=CC2, O=C=NC1=CC=CC=2C(N=C=O)=CC=CC12, O=C(O)C(=O)CCCCCCSC, O=C1OC=2C(O)=C(O)C(OC)=CC2C=C1, O=C(O)C(OC1C=C(C=CC1N)C(=O)O)=C, O=C(O)C(OC1C=CC=C(C(=O)O)C1N)=C, O=C(O)C(OC1=CC=CC(=C1)C(=O)O)=C, O=C(O)C(=O)CC1(C=CC(N)C=C1)C(=O)O	kegg	, Lipids [BR:br08002], Phytochemical compounds [BR:br08003]	, FA Fatty acyls, Phenylpropanoids	, FA01 Fatty Acids and Conjugates, Coumarins	, Plantae
228.08	Benzthiazuron, Calligonine, Elaeagnine, Tetrahydroharman	C9H9N3O1S1, C12H14N2	[M+NH4]1+, [M+K]1+	C9H13N4O1S1, C12H14N2K1	1	C19058, C09089	Involved in pathways: . More specifically: . Also associated with compound classes: Pesticides, Obsolete pesticides, Herbicides, Urea herbicides, C Benzthiazuron, Involved in pathways: Biosynthesis of alkaloids derived from shikimate pathway. More specifically: . Also associated with compound classes:	O=C(NC1=NC=2C=CC=CC2S1)NC, C=1C=CC2=C(C1)NC3=C2CCNC3C	kegg				, Plantae
228.177	Ethambutol	C10H24N2O2	[M+Na]1+	C10H24N2O2Na1	1	C06984	Involved in pathways: . More specifically: . Also associated with compound classes: Anatomical Therapeutic Chemical classification, J ANTIINFECTIVES FOR SYSTEMIC USE, J ANTIMYCOBACTERIALS, JA DRUGS FOR TREATMENT OF TUBERCULOSIS, JAK Other drugs for treatment of tuberculosis, JAK Ethambutol, Ethambutol	OCC(NCCNC(CO)CC)CC	kegg
228.177	Ethambutol	C10H24N2O2	[M+Na]1+	C10H24N2O2Na1	1	C06984	Involved in pathways: . More specifically: . Also associated with compound classes: Anatomical Therapeutic Chemical classification, J ANTIINFECTIVES FOR SYSTEMIC USE, J ANTIMYCOBACTERIALS, JA DRUGS FOR TREATMENT OF TUBERCULOSIS, JAK Other drugs for treatment of tuberculosis, JAK Ethambutol, Ethambutol	OCC(NCCNC(CO)CC)CC	kegg
228.18	Pentalenene, delta-Cadinene, (+)-delta-Cadinene, (-)-delta-Cadinene, (1R,8aS)-4,7-Dimethyl-1-(propan-2-yl)-1,2,3,5,6,8a-hexahydronaphthalene, Zingiberene, alpha-Zingiberene, 7-Epizingiberene, (5R)-2-Methyl-5-[(2R)-6-methylhept-5-en-2-yl]cyclohexa-1,3-diene, beta-Cubebene, beta-Caryophyllene, Caryophyllene, (-)-beta-Caryophyllene, Isocaryophyllene, (+)-beta-Caryophyllene, (E)-2-epi-beta-Caryophyll…	C15H24	[M+Na]1+	C15H24Na1	1	C01841, C06394, C20182, C09750, C20486, C09648, C09629, C09691, C19973, C20478, C09723, C09625, C09647, C09639, C09630, C16028, C16775, C16776, C16815, C20272, C21679, C17120, C17065, C19752, C19734, C19738, C20173, C20273, C19754, C19753, C19741, C20480, C20174, C20162, C20159, C20163, C22044, C20476, C20274, C20804, C21685, C21707, C21676, LMPR0103330001, LMPR0103060002, LMPR0103440002, LMPR010…	Involved in pathways: Sesquiterpenoid and triterpenoid biosynthesis, Biosynthesis of various secondary metabolites - part 1, Metabolic pathways, Biosynthesis of secondary metabolites. More specifically: Pentalenolactone biosynthesis, farnesyl-PP => pentalenolactone. Also associated with compound classes: Lipids, PR Prenol lipids, PR Isoprenoids, PR C isoprenoids, PR Pentalenane sesquiterpenoids, …	[H]C12C=C(C)C3([H])CCC(C)C23CC(C)(C)C1, [H]C12C=C(C)CCC2=C(C)CCC1C(C)C, [H]C1(C=CC(=CC1)C)C(C)CCC=C(C)C, [H]C12C(=C)CCC32C(C)CCC(C(C)C)C31[H], [H]C12C(=C)CCC=C(C)CCC2([H])C(C)(C)C1, [H]C12C(=C)CCCC2(C)CCC(C(=C)C)C1, [H]C12C(=CCC(C(C)C)C2([H])CC(=CC1)C)C, [H]C12C(=CCC32C(C)CCC(C(C)C)C31[H])C, [H]C12C(=CCC3C2(C)CCC(C(C)C)C31[H])C, [H]C12CCC(C)C32CC=C(C)C(C3)C1(C)C, [H]C12C=C(C)CCC2([H])C(C)CCC1C(=C…	kegg, lipidmaps	Lipids [BR:br08002]#Phytochemical compounds [BR:br08003], Lipids [LM], , Phytochemical compounds [BR:br08003], Lipids [BR:br08002]	PR Prenol lipids#Terpenoids, Prenol Lipids [PR], , Terpenoids, PR Prenol lipids	PR01 Isoprenoids#Sesquiterpenoids (C15), Isoprenoids [PR01], , Sesquiterpenoids (C15), PR01 Isoprenoids	, Plantae
229.064	Garcinia acid	C6H8O8	[M+NH4]1+	C6H12O8N1	1	LMFA01050511	Systematic name: (1S,2S)-1,2-dihydroxypropane-1,2,3-tricarboxylic acid. In class(es): fatty acids and conjugates, oxo fatty acids	O=C(O)CC(O)(C(=O)O)C(O)C(=O)O	lipidmaps	Lipids [LM]	Fatty Acyls [FA]	Fatty Acids and Conjugates [FA01]
229.13	Sinapyl alcohol, Sinapoyl alcohol, Phlorisovalerophenone, 3-Methyl-1-(2,4,6-trihydroxyphenyl)butan-1-one, Multifidol, Proflavine, Deoxyguanidinoproclavaminic acid, Deoxyguanidinoproclavaminate, Deoxyamidinoproclavaminate, Zalcitabine, 2',3'-Dideoxycytidine, N-(3-oxo-heptanoyl)-homoserine lactone, 3,10-dihydroxydecanoic acid, (2xi,6xi)-7-Methyl-3-methylene-1,2,6,7-octanetetrol, 6,6-dimethoxy-octan…	C11H14O4, C13H11N3, C9H16N4O3, C9H13N3O3, C11H17N1O4, C10H20O4	[M+NH4]1+, [M+H]1+, [M+Na]1+	C11H18O4N1, C13H15N4, C9H17N4O3, C11H18N1O4, C10H20O4Na1	1	C02325, C07350, C10709, C11181, C06656, C07207, LMFA08030033, LMFA01050429, LMFA05000554, LMFA01080018	Involved in pathways: Phenylpropanoid biosynthesis, Biosynthesis of phenylpropanoids, Metabolic pathways, Biosynthesis of secondary metabolites. More specifically: Monolignol biosynthesis, phenylalanine/tyrosine => monolignol. Also associated with compound classes: Phytochemical compounds, Phenylpropanoids, Monolignols, Sinapate derivatives, C Sinapyl alcohol, Involved in pathways: . More specifi…	OC=1C(OC)=CC(C=CCO)=CC1OC, O=C(C=1C(O)=CC(O)=CC1O)CC(C)C, O=C(C=1C(O)=CC(O)=CC1O)C(C)CC, N=1C=2C=C(N)C=CC2C=C3C=CC(N)=CC13, O=C(O)C(N1C(=O)CC1)CCCNC(=N)N, O=C1N=C(N)C=CN1C2OC(CO)CC2, O=C(NC1C(=O)OCC1)CC(=O)CCCC, O=C(O)CC(O)CCCCCCCO, OCC(O)C(=C)CCC(O)C(O)(C)C, O=C(O)CCCCC(OC)(OC)CC	kegg, lipidmaps	Phytochemical compounds [BR:br08003], , Lipids [LM]	Phenylpropanoids, , Fatty Acyls [FA]	Monolignols, , Fatty amides [FA08], Fatty Acids and Conjugates [FA01], Fatty alcohols [FA05]	Plantae,
230.01	6-(2-Chloroallylthio)purine, CCCP, Carbonyl cyanide m-chlorophenyl hydrazone, 4-Hydroxy-2-quinolinecarboxylic acid, Kynurenic acid, Kynurenate, N-Acetylisatin, 1-Acetylisatin, 1-Nitronaphthalene-5,6-oxide, 1-Nitronaphthalene-7,8-oxide, 2-Oxo-1,2-dihydroquinoline-4-carboxylate, 3-Hydroxyquinaldic acid, (2E)-3-(4-Hydroxyphenyl)-2-isocyanoprop-2-enoate, 3-Amino-4,7-dihydroxy-8-chlorocoumarin, Thiote…	C8H7Cl1N4S1, C9H5Cl1N4, C10H7N1O3, C9H6Cl1N1O4, C6H12N3P1S1, C5H11As1O2S1	[M+H]1+, [M+Na]1+, [M+K]1+, [M+NH4]1+	C8H8Cl1N4S1, C9H5Cl1N4Na1, C10H7N1O3K1, C9H7Cl1N1O4, C6H12N3P1S1K1, C5H15As1O2S1N1	1	C15397, C11164, C01717, C02172, C14800, C14802, C16715, C18621, C21891, C12469, C07641, LMFA00000040	Involved in pathways: . More specifically: . Also associated with compound classes:, Involved in pathways: Tryptophan metabolism, Metabolic pathways. More specifically: . Also associated with compound classes: , Involved in pathways: Tryptophan metabolism. More specifically: . Also associated with compound classes:, Involved in pathways: Metabolism of xenobiotics by cytochrome P450. More specific…	ClC(=C)CSC1=NC=NC=2N=CNC21, N#CC(C#N)=NNC=1C=CC=C(Cl)C1, O=C(O)C1=NC=2C=CC=CC2C(O)=C1, O=C1C(=O)N(C(=O)C)C=2C=CC=CC12, O=[N+]([O-])C1=CC=CC2=C1C=CC3OC23, O=[N+]([O-])C1=CC=CC=2C=CC3OC3C21, O=C(O)C1=CC(=O)NC=2C=CC=CC21, O=C(O)C1=NC=2C=CC=CC2C=C1O, [C-]#[N+]C(=CC1=CC=C(O)C=C1)C(=O)O, O=C1OC=2C(Cl)=C(O)C=CC2C(O)=C1N, S=P(N1CC1)(N2CC2)N3CC3, O=C(O)CC[As](=S)(C)C	kegg, lipidmaps	, Lipids [LM]	, Fatty Acyls [FA]	, Other Fatty Acyls [FA00]	, Plantae
230.013	4-Hydroxy-2-quinolinecarboxylic acid, Kynurenic acid, Kynurenate, N-Acetylisatin, 1-Acetylisatin, 1-Nitronaphthalene-5,6-oxide, 1-Nitronaphthalene-7,8-oxide, 2-Oxo-1,2-dihydroquinoline-4-carboxylate, 3-Hydroxyquinaldic acid, (2E)-3-(4-Hydroxyphenyl)-2-isocyanoprop-2-enoate, 3,5-Dinitrosalicylic acid, 3-Amino-4,7-dihydroxy-8-chlorocoumarin, Chloranocryl, Cypromid, Thiarubrine B, Thiarubrin B, 3-(3…	C10H7N1O3, C7H4N2O7, C9H6Cl1N1O4, C10H9Cl2N1O1, C13H8S2	[M+K]1+, [M+H]1+	C10H7N1O3K1, C7H5N2O7, C9H7Cl1N1O4, C10H10Cl2N1O1, C13H9S2	1	C01717, C02172, C14800, C14802, C16715, C18621, C21891, C11319, C12469, C19046, C19049, C08462, C08461, LMFA12000371	Involved in pathways: Tryptophan metabolism, Metabolic pathways. More specifically: . Also associated with compound classes: , Involved in pathways: Tryptophan metabolism. More specifically: . Also associated with compound classes:, Involved in pathways: Metabolism of xenobiotics by cytochrome P450. More specifically: . Also associated with compound classes:, Involved in pathways: . More specific…	O=C(O)C1=NC=2C=CC=CC2C(O)=C1, O=C1C(=O)N(C(=O)C)C=2C=CC=CC12, O=[N+]([O-])C1=CC=CC2=C1C=CC3OC23, O=[N+]([O-])C1=CC=CC=2C=CC3OC3C21, O=C(O)C1=CC(=O)NC=2C=CC=CC21, O=C(O)C1=NC=2C=CC=CC2C=C1O, [C-]#[N+]C(=CC1=CC=C(O)C=C1)C(=O)O, O=C(O)C=1C=C(C=C(C1O)[N+](=O)[O-])[N+](=O)[O-], O=C1OC=2C(Cl)=C(O)C=CC2C(O)=C1N, O=C(NC1=CC=C(Cl)C(Cl)=C1)C(=C)C, O=C(NC1=CC=C(Cl)C(Cl)=C1)C2CC2, C(C#CC)#CC=1SSC(C#CC=C)=CC1…	kegg, lipidmaps	, Phytochemical compounds [BR:br08003], Lipids [LM]	, Fatty acids related compounds, Fatty Acyls [FA]	, Fatty acids, Oxygenated hydrocarbons [FA12]	Plantae,
230.94	2,6-Dichlorobenzamide, DCB, Chlorthiamid, 2,6-Dichlorothiobenzamide	C7H5Cl2N1O1, C7H5Cl2N1S1	[M+K]1+, [M+Na]1+	C7H5Cl2N1O1K1, C7H5Cl2N1S1Na1	1	C10934, C11041	Involved in pathways: . More specifically: . Also associated with compound classes:, Involved in pathways: . More specifically: . Also associated with compound classes: Pesticides, Obsolete pesticides, Herbicides, Amide herbicides, C Chlorthiamid	O=C(N)C=1C(Cl)=CC=CC1Cl, S=C(N)C=1C(Cl)=CC=CC1Cl	kegg
231.037	Indolylmethylthiohydroximate, (E)-2-(1H-Indol-3-yl)-1-thioacetohydroximate, Aldicarb, Butocarboxim, Lipoate, Lipoic acid, Thioctic acid, dl-alpha-Lipoic acid, DL-Thioctic acid, (R)-Lipoate, (R)-Lipoic acid, (R)-(+)-Lipoate, R-(+)-Lipoic acid, 1,2-Dithiolane-3R-pentanoic acid, (1S,3R)-3-(2,2-Dichloroethenyl)-2,2-dimethylcyclopropanecarboxylate, 2-Amino-5-(5-nitro-2-furyl)-1,3,4-thiadiazole, Triafu…	C10H10N2O1S1, C7H14N2O2S1, C8H14O2S2, C8H10Cl2O2, C6H4N4O3S1, C4H8N1O7P1	[M+Na]1+, [M+K]1+, [M+NH4]1+	C10H10N2O1S1Na1, C7H14N2O2S1K1, C8H14O2S2Na1, C8H14Cl2O2N1, C6H8N5O3S1, C4H12N2O7P1	1	C16516, C11015, C18645, C00725, C16241, C19844, C19189, C03082, C07335, LMFA01130001	Involved in pathways: Tryptophan metabolism, Glucosinolate biosynthesis, Metabolic pathways, Biosynthesis of secondary metabolites, 2-Oxocarboxylic acid metabolism. More specifically: Glucosinolate biosynthesis, tryptophan => glucobrassicin. Also associated with compound classes: , Involved in pathways: . More specifically: . Also associated with compound classes: Endocrine disrupting compounds, …	ON=C(S)CC1=CNC=2C=CC=CC21, O=C(ON=CC(SC)(C)C)NC, O=C(ON=C(C)C(SC)C)NC, O=C(O)CCCCC1SSCC1, O=C(O)C1C(C=C(Cl)Cl)C1(C)C, O=[N+]([O-])C=1OC(=CC1)C2=NN=C(S2)N, O=C(O)C(N)CC(=O)OP(=O)(O)O, O=C(O)C(N)C(=O)COP(=O)(O)O, [H]C1(SSCC1)CCCCC(=O)O	kegg, lipidmaps	, Lipids [LM], Lipids [BR:br08002]	, Fatty Acyls [FA], FA Fatty acyls	, Fatty Acids and Conjugates [FA01], FA01 Fatty Acids and Conjugates	Plantae,
231.15	Burimamide, Traumatic acid, (2E)-Dodecenedioic acid, Dodec-2-enedioic acid, Traumatic acid, 2Z-Dodecenedioic acid, (-)-11-hydroxy-9,10-dihydrojasmonic acid, (-)-12-hydroxy-9,10-dihydrojasmonic acid, 3Z-dodecenedioic acid, 9,12-dioxo-dodecanoic acid	C9H16N4S1, C12H20O4	[M+NH4]1+, [M+H]1+	C9H20N5S1, C12H21O4	1	C07448, C16308, LMFA01170002, LMFA01170033, LMFA02020012, LMFA02020015, LMFA01170137, LMFA01060092	Involved in pathways: Histamine H2/H3 receptor agonists/antagonists. More specifically: . Also associated with compound classes:, Involved in pathways: alpha-Linolenic acid metabolism, Biosynthesis of secondary metabolites. More specifically: . Also associated with compound classes: , Systematic name: 2E-dodecenedioic acid. In class(es): fatty acids and conjugates, octadecanoids, Systematic name:…	S=C(NC)NCCCCC=1N=CNC1, O=C(O)C=CCCCCCCCCC(=O)O, O=C(O)CC1CCC(=O)C1CCCC(O)C, O=C(O)CC1CCC(=O)C1CCCCCO, O=C(O)CC=CCCCCCCCC(=O)O, [H]C(=O)CCC(=O)CCCCCCCC(=O)O	kegg, lipidmaps	, Lipids [LM]	, Fatty Acyls [FA]	, Fatty Acids and Conjugates [FA01], Octadecanoids [FA02]
232.063	Omethoate, Epibatidine, 2-Methyl-4-chlorophenoxybutyric acid, MCPB, Zonisamide, Lamivudine, 3TC, 2',3'-Dideoxy-3'-thiacytidine	C5H12N1O4P1S1, C11H13Cl1N2, C11H13Cl1O3, C8H8N2O3S1, C8H11N3O3S1	[M+NH4]1+, [M+Na]1+, [M+H]1+	C5H16N2O4P1S1, C11H13Cl1N2Na1, C11H14Cl1O3, C8H12N3O3S1	1	C18662, C11690, C18529, C07504, C07065	Involved in pathways: . More specifically: . Also associated with compound classes: Pesticides, Insecticides, Organophosphorus insecticides, C Omethoate, Target-based classification of compounds, Enzymes, Hydrolases, ACHE; acetylcholinesterase, Involved in pathways: . More specifically: . Also associated with compound classes: Natural toxins, Venoms, Frog venoms, Alkaloids, C Epibatidine, Target-…	O=C(NC)CSP(=O)(OC)OC, [H]C1(C2=CN=C(Cl)C=C2)CC3NC1CC3, O=C(O)CCCOC1=CC=C(Cl)C=C1C, O=S(=O)(N)CC1=NOC=2C=CC=CC21, O=C1N=C(N)C=CN1C2OC(SC2)CO	kegg	, Natural toxins [BR:br08009]	, Venoms	, Frog venoms
232.91	Nitrapyrin	C6H3Cl4N1	[M+H]1+	C6H4Cl4N1	1	C18751	Involved in pathways: . More specifically: . Also associated with compound classes: Pesticides, Fungicides, Others, C Nitrapyrin	ClC=1N=C(C=CC1)C(Cl)(Cl)Cl	kegg
232.911	Clopyralid, 3,6-Dichloro-2-pyridinecarboxylic acid	C6H3Cl2N1O2	[M+K]1+	C6H3Cl2N1O2K1	1	C18779	Involved in pathways: . More specifically: . Also associated with compound classes: Pesticides, Herbicides, Benzoic acid herbicides, C Clopyralid	O=C(O)C1=NC(Cl)=CC=C1Cl	kegg
232.911	Clopyralid, 3,6-Dichloro-2-pyridinecarboxylic acid	C6H3Cl2N1O2	[M+K]1+	C6H3Cl2N1O2K1	1	C18779	Involved in pathways: . More specifically: . Also associated with compound classes: Pesticides, Herbicides, Benzoic acid herbicides, C Clopyralid	O=C(O)C1=NC(Cl)=CC=C1Cl	kegg
[truncated: 815 more rows]
