# Supplementary material for: A Metabolome Analysis and the Immunity of Phlomis purpurea against Phytophthora cinnamomi
Source: Plants (Basel). 2023 May 9;12(10):1929. doi: 10.3390/plants12101929 (PMC10223286; doi:10.3390/plants12101929)
Supplement: Supplementary file 1 [file plants-12-01929-s001.zip › Table S3.xlsx]

## Sheet: Sheet 1
Leaves 6 hpc
m/z RT	Fold Change	compound name	base formula	adduct	identifier	description	source	Major Class	Class	Secondary Class	KNApSAcK
579.2598RT635.990982055664	6.7034	C-13(2)-Carboxypyropheophorbide a, C-13(2)-Carboxylpyropheophorbide a, Euphorbia factor Ti2, Condurangogenin A, Kondurangogenin A, Butirosin A, Butirosin B, Oxyapramycin, punaglandin 2, SQMG(16:1(9Z)/0:0), SQMG(16:1(11Z)/0:0), SQMG(16:1(13Z)/0:0), SQMG(0:0/16:1(9Z)), SQMG(0:0/16:1(11Z)), SQMG(0:0/16:1(13Z))	C34H34N4O5, C32H42O7, C21H41N5O12, C27H39Cl1O10, C25H46O11S1	[M+H]1+, [M+K]1+, [M+Na]1+, [M+NH4]1+	C18063, C09091, C17767, C17585, C17586, C17997, LMFA03120029, LMGL04010002, LMGL04010003, LMGL04010004, LMGL04010005, LMGL04010006, LMGL04010007	Involved in pathways: . More specifically: . Also associated with compound classes:, Involved in pathways: . More specifically: . Also associated with compound classes: Phytochemical compounds, Terpenoids, Diterpenoids, Tiglianes, C Euphorbia factor Ti, Involved in pathways: Neomycin, kanamycin and gentamicin biosynthesis, Biosynthesis of secondary metabolites. More specifically: . Also associate…	kegg, lipidmaps	, Phytochemical compounds [BR:br08003], Compounds with biological roles [BR:br08001], Lipids [LM]	, Terpenoids, Antibiotics, Fatty Acyls [FA], Glycerolipids [GL]	, Diterpenoids (C20), Aminoglycosides, Eicosanoids [FA03], Glycosylmonoradylglycerols [GL04]	, Plantae
149.0069RT635.990982055664	3.9441	Taurine, 2-Aminoethanesulfonic acid, Aminoethylsulfonic acid	C2H7N1O3S1	[M+Na]1+	C00245	Involved in pathways: Primary bile acid biosynthesis, Taurine and hypotaurine metabolism, Sulfur metabolism, Metabolic pathways, ABC transporters, Neuroactive ligand-receptor interaction. More specifically: . Also associated with compound classes: Therapeutic category of drugs in Japan, Agents affecting nervous system and sensory organs, Agents affecting central nervous system, Miscellaneous, Tau…	kegg				Plantae
150.0082RT636.639976501465	3.8359	Imidazole-4-acetaldehyde, Imidazole acetaldehyde	C5H6N2O1	[M+Na]1+, [M+K]1+	C05130	Involved in pathways: . More specifically: . Also associated with compound classes: Carcinogens, Group B: Possibly carcinogenic to humans, Compounds, C Ethyl methanesulfonate, Involved in pathways: Chlorocyclohexane and chlorobenzene degradation, Microbial metabolism in diverse environments. More specifically: . Also associated with compound classes: Carcinogens, Group B: Possibly carcinogenic to…	kegg			Imidazol metabolism	, Plantae
301.1262RT636.639976501465	3.5478	Saccharopine, L-Saccharopine, N-[(S)-5-Amino-5-carboxypentyl]-L-glutamic acid, Xylobiose, beta-L-Arabinofuranosyl-(1->2)-beta-L-arabinofuranose, alpha-1,5-L-Arabinobiose, Methyl nigakinone, 1-(4-Hydroxyphenylazo)-naphthalene-2,6-diol, 4',6-diOH-Sudan I, 1-(3,4-Dihydroxyphenylazo)-2-naphthol, 3',4'-diOH-Sudan I, 5,7-Dimethoxyflavone, Chrysin 5,7-dimethyl ether, Agrostophyllin, 7-Hydroxy-3-(4-metho…	C12H14N2O6, C7H16N8O4, C10H13N5O5, C17H18N2O1S1, C10H20N1O4P1S1, C11H20N2O6, C10H18O9, C16H12N2O3, C17H14O4, C10H22N1O7P1	[M+NH4]1+, [M+Na]1+, [M+H]1+	C19119, C06386, C00387, C08432, C17619, C18669, C00449, C01630, C20568, C20570, C16996, C20282, C20283, C10029, C10244, C15052, LMPK12110188, LMPK12050159, LMPK12110102, LMPK12110171, LMPK12070150, LMPK12120570, LMPK12050040, LMPK12111546, LMPK12110074, LMPK12110175, LMPK12110106, LMPK12110103, LMPK12120411, LMPK12100006, LMGP01050043, LMGP01050084	Involved in pathways: . More specifically: . Also associated with compound classes: Pesticides, Obsolete pesticides, Herbicides, Nitrophenol herbicides, C Dinoseb acetate, Involved in pathways: . More specifically: . Also associated with compound classes:, Involved in pathways: Purine metabolism, Metabolic pathways, ABC transporters. More specifically: . Also associated with compound classes: Com…	kegg, lipidmaps	Phytochemical compounds [BR:br08003], Phytochemical compounds [BR:br08003], Lipids [LM]	Carbohydrates, PK Polyketides#Flavonoids, Shikimate / acetate-malonate pathway derived compounds, Polyketides [PR], Glycerophospholipids [GP]	Oligosaccharides, PK12 Flavonoids#Flavonoids, Stilbenoids, Flavonoids [PK12], Glycerophosphocholines [GP01]	, Plantae
302.1302RT636.639976501465	3.4561	Guanosine, Isoguanosine, Crotonoside, 5,7-Dimethoxyflavone, Chrysin 5,7-dimethyl ether, Agrostophyllin, 7-Hydroxy-3-(4-methoxyphenyl)-4-methylcoumarin, 7-Hydroxy-3-(4-methoxyphenyl)-4-methyl-2H-1-benzopyran-2-one, N-Benzoyl-D-arginine, Pentoxifylline, Nortriptyline, Protriptyline, 2-Ethyl-5-methyl-3,3-diphenyl-1-pyrroline, EMDP, 8-Oxocoformycin, chrysin 5,7-dimethyl ether, 5,7-Dimethoxyisoflavone…	C10H13N5O5, C17H14O4, C13H18N4O3, C19H21N1, C11H14N4O5	[M+NH4]1+, [M+Na]1+, [M+K]1+	C00387, C08432, C10029, C10244, C15052, C03001, C07424, C07274, C07408, C16660, C02243, LMPK12110188, LMPK12050159, LMPK12110102, LMPK12110171, LMPK12070150, LMPK12120570, LMPK12050040, LMPK12111546, LMPK12110074, LMPK12110175, LMPK12110106, LMPK12110103, LMPK12120411, LMPK12100006	Involved in pathways: Purine metabolism, Metabolic pathways, ABC transporters. More specifically: . Also associated with compound classes: Compounds with biological roles, Nucleic acids, Nucleosides, Ribonucleosides, C Guanosine, Involved in pathways: . More specifically: . Also associated with compound classes:, Involved in pathways: . More specifically: . Also associated with compound classes: …	kegg, lipidmaps	Lipids [BR:br08002]#Phytochemical compounds [BR:br08003], Phytochemical compounds [BR:br08003], Lipids [LM]	PK Polyketides#Flavonoids, Shikimate / acetate-malonate pathway derived compounds, Polyketides [PR]	PK12 Flavonoids#Flavonoids, Stilbenoids, Flavonoids [PK12]	Plantae,
191.0519RT636.639976501465	2.7954	Pyridoxal, D-4-Hydroxyphenylglycine, (alphaR)-alpha-Amino-4-hydroxybenzeneacetic acid, L-4-Hydroxyphenylglycine, 3-Hydroxy-4-methylanthranilate, 3-Methoxyanthranilate, 3-Methoxyanthranilic acid, Isopyridoxal, p-Aminosalicylic acid methyl ester, Orthoform, Orthocaine, C20821, Carbapenem biosynthesis intermediate 6, sn-Glycerol 3-phosphate, Glycerophosphoric acid, D-Glycerol 1-phosphate, sn-Glycero…	C8H9N1O3, C3H9O6P1, C6H9N5, C8H10N2S1	[M+Na]1+, [M+NH4]1+, [M+K]1+	C00250, C03493, C12323, C03986, C05831, C06051, C14170, C14171, C20821, C00093, C00623, C03189, C02979, C05026, C07665	Involved in pathways: Vitamin B6 metabolism, Metabolic pathways, Microbial metabolism in diverse environments, Vitamin digestion and absorption. More specifically: . Also associated with compound classes: Compounds with biological roles, Vitamins and cofactors, Vitamins, Water-soluble vitamins, C Pyridoxal, Risk category of Japanese OTC drugs, Third-class OTC drugs, Inorganic and organic chemical…	kegg	Compounds with biological roles [BR:br08001],	Vitamins and cofactors,	Vitamins,	Plantae,
209.0663RT636.639976501465	2.7487	Indolylmethylthiohydroximate, (E)-2-(1H-Indol-3-yl)-1-thioacetohydroximate, Tricyclazole, Lipoamide, Thioctic acid amide, Dihydrolipoate, Dihydrolipoic acid, Dihydrothioctic acid, lipoamide, (S)-dihydrolipoic acid	C10H10N2O1S1, C9H7N3S1, C8H15N1O1S2, C8H16O2S2	[M+H]1+, [M+NH4]1+	C16516, C18492, C00248, C02147, LMFA08010006, LMFA01130003	Involved in pathways: Tryptophan metabolism, Glucosinolate biosynthesis, Metabolic pathways, Biosynthesis of secondary metabolites, 2-Oxocarboxylic acid metabolism. More specifically: Glucosinolate biosynthesis, tryptophan => glucobrassicin. Also associated with compound classes: , Involved in pathways: . More specifically: . Also associated with compound classes: Pesticides, Fungicides, Others, …	kegg, lipidmaps	Lipids [LM]	, Fatty Acyls [FA]	, Fatty amides [FA08], Fatty Acids and Conjugates [FA01]	Plantae,
267.1547RT639.881973266602	1.7988	Esprocarb, Myristoleic acid, (9Z)-Tetradecenoic acid, 9-Tetradecenoic acid, (Z)-Tetradec-9-enoic acid, Isobutylphendienamide, 2-Heptyl-4(1H)-quinolone, 2-Heptyl-4-quinolone, 2-Heptyl-4-hydroxyquinoline, Fagaramide, Feruloylputrescine, Subaphyllin, Myristoleic acid, Myristelaidic acid, 2-tetradecenoic acid, 2Z-tetradecenoic acid, Physeteric acid, 5E-Tetradecenoic acid, 7Z-tetradecenoic acid, cis-t…	C15H23N1O1S1, C14H26O2, C16H21N1O1, C14H17N1O3, C14H20N2O3	[M+H]1+, [M+K]1+, [M+Na]1+, [M+NH4]1+	C14526, C08322, C10944, C20643, C10455, C10497, LMFA01030051, LMFA01030250, LMFA01030047, LMFA01031161, LMFA01030248, LMFA01030913, LMFA01030249, LMFA01030770, LMFA01030771, LMFA01030048, LMFA01030247, LMFA07010847, LMFA07010718, LMFA07010817, LMFA07010814, LMFA07011013, LMFA07011011, LMFA07010791, LMFA07040050, LMFA07040045, LMFA01020132, LMFA01020108, LMFA01030246, LMFA01140047, LMFA01030050, L…	Involved in pathways: . More specifically: . Also associated with compound classes: Pesticides, Herbicides, Thiocarbamate herbicides, C Esprocarb, Involved in pathways: . More specifically: . Also associated with compound classes: Lipids, FA Fatty acyls, FA Fatty Acids and Conjugates, FA Unsaturated fatty acids, Monounsaturated fatty acids, C -Tetradec--enoic acid, Phytochemical compounds, Fatty …	kegg, lipidmaps	Lipids [LM]	, Fatty Acyls [FA]	, Fatty Acids and Conjugates [FA01], Fatty amides [FA08], Fatty esters [FA07], Fatty aldehydes [FA06]	, Plantae
440.3972RT766.700992584229	0.64617	Stigmastanol, beta-Sitostanol, 25-Methyl-24-isopropenyl-22E-dehydrocholesterol, Ophirasterol, poriferastan-3beta-ol, 23R,24R-dimethylcholestan-3b-ol, 23S,24R-Dimethylcholestan-3beta-ol, 23S-methyl-5alpha-ergostan-3beta-ol, Stigmastanol, 24-ethylcoprostanol, 4alpha,24-Dimethyl-5alpha-cholestan-3beta-ol	C29H52O1, C31H50O1	[M+Na]1+, [M+H]1+	C19644, LMST01050016, LMST01050011, LMST01040127, LMST01030141, LMST01030147, LMST01031074, LMST01040266, LMST01040267, LMST01030146	Involved in pathways: . More specifically: . Also associated with compound classes: Compounds with biological roles, Steroids, -Carbon atoms, Stigmastane derivatives, C Stigmastanol, Systematic name: 25-Methyl-24-isopropenyl-cholesta-5,22E-dien-3beta-ol. In class(es):cholesterol and derivatives, Systematic name: (22E,24R)-24-(1-Buten-2-yl)-cholesta-5,22-dien-3beta-ol. In class(es):cholesterol and…	kegg, lipidmaps	Lipids [LM]	Steroids, Sterols [ST]	Sterols [ST01]	Plantae,
149.0443RT325.656995773315	0.61894	Ribonolactone, Citramalic acid, D-2-Hydroxyglutaric acid, L-2-Hydroxyglutaric acid, 2-Hydroxyglutarate, D-Xylono-1,5-lactone, 3-methylmalate(2-), 3-Hydroxyglutaric acid, ureidoperacrylic acid, 2-dehydro-3-deoxy-D-arabinonic acid, D-ribono-1,4-lactone, D-lyxono-1,4-lactone, 3-methylmalic acid, L-threo-3-methylmalic acid, 3-hydroxyglutaric acid, 2-keto-D-xylose, 2-keto-L-xylose, 5-methylcytosin-1-y…	C5H8O5, C4H6N2O4, C5H6N3O1	[M+H]1+, [M+Na]1+	HMDB0001900, HMDB0000426, HMDB0000606, HMDB0000694, HMDB0059655, HMDB0011676, HMDB0062739, HMDB0000428, 59889, 1060, 74168, 134539, 25312, 28456, 39980, 46675, 60785, 65274, C11117, C15607, C20231, C00684, C03826, C00652, C01114, C02753, C02994, C00815, C02612, C02614, C01087, C02630, C03196, C02266, C05405, C06029, C06031, C06032, C22218, LMFA01050474, LMFA01050476, LMFA01050483	HMDB: Ribonolactone belongs to the class of organic compounds known as pentoses. These are monosaccharides in which the carbohydrate moiety contains five carbon atoms. Ribonolactone exists as a solid, soluble (in water), and a very weakly acidic compound (based on its pKa). Ribonolactone has been primarily detected in urine. Within the cell, ribonolactone is primarily located in the cytoplasm. Ri…	hmdb, chebi, kegg, lipidmaps	Lipids [LM]	, Fatty Acyls [FA]	, Fatty Acids and Conjugates [FA01]	, Plantae
177.0393RT325.656995773315	0.62376	Brassilexin, Ascorbic acid, 1,2,3-Propanetricarboxylic acid, D-Glucurono-6,3-lactone, L-xylo-hex-2-ulono-1,4-lactone, tricarballylic acid, 3-dehydro-scyllo-inosose, 1,1,1-propanetricarboxylic acid, 4-deoxy-Delta(4)-beta-D-GlcpA, 4-deoxy-beta-L-threo-hex-4-enopyranuronic acid, 2,3-didehydro-D-glucose, 3,4-didehydro-D-glucose, 5-dehydro-4-deoxy-D-glucuronic acid, alpha-mannofuranuronic acid gamma-l…	C9H6N2S1, C6H8O6, C4H7Na1O3S1	[M+H]1+, [M+NH4]1+	HMDB0039638, HMDB0000044, HMDB0031193, HMDB0006355, 73681, 45969, 137015, 100148, 41893, 62479, 55433, 55463, 17782, 90764, C20360, C00072, C01041, C20364, C02670, C06430, C03217, C03387, C03289, C04349, C04053, C04471, C06033, C06440, C19806, C21643, LMFA01050479, LMFA01050490, LMFA01050449	HMDB: Brassilexin belongs to the class of organic compounds known as indoles. Indoles are compounds containing an indole moiety, which consists of pyrrole ring fused to benzene to form 2,3-benzopyrrole. Brassilexin is considered to be a practically insoluble (in water) and relatively neutral molecule. Within the cell, brassilexin is primarily located in the cytoplasm. Outside of the human body, b…	hmdb, chebi, kegg, lipidmaps	Lipids [LM]	Vitamins and cofactors, Fatty Acyls [FA]	Vitamins, Fatty Acids and Conjugates [FA01]	, Plantae
Leaves 12 hpc
m/z RT	Fold Change	compound name	base formula	adduct	identifier	description	source	Major Class	Class	Secondary Class	KNApSAcK
579.2598RT635.990982055664	3.4563	C-13(2)-Carboxypyropheophorbide a, C-13(2)-Carboxylpyropheophorbide a, Euphorbia factor Ti2, Condurangogenin A, Kondurangogenin A, Butirosin A, Butirosin B, Oxyapramycin, punaglandin 2, SQMG(16:1(9Z)/0:0), SQMG(16:1(11Z)/0:0), SQMG(16:1(13Z)/0:0), SQMG(0:0/16:1(9Z)), SQMG(0:0/16:1(11Z)), SQMG(0:0/16:1(13Z))	C34H34N4O5, C32H42O7, C21H41N5O12, C27H39Cl1O10, C25H46O11S1	[M+H]1+, [M+K]1+, [M+Na]1+, [M+NH4]1+	C18063, C09091, C17767, C17585, C17586, C17997, LMFA03120029, LMGL04010002, LMGL04010003, LMGL04010004, LMGL04010005, LMGL04010006, LMGL04010007	Involved in pathways: . More specifically: . Also associated with compound classes:, Involved in pathways: . More specifically: . Also associated with compound classes: Phytochemical compounds, Terpenoids, Diterpenoids, Tiglianes, C Euphorbia factor Ti, Involved in pathways: Neomycin, kanamycin and gentamicin biosynthesis, Biosynthesis of secondary metabolites. More specifically: . Also associate…	kegg, lipidmaps	, Phytochemical compounds [BR:br08003], Compounds with biological roles [BR:br08001], Lipids [LM]	, Terpenoids, Antibiotics, Fatty Acyls [FA], Glycerolipids [GL]	, Diterpenoids (C20), Aminoglycosides, Eicosanoids [FA03], Glycosylmonoradylglycerols [GL04]	, Plantae
149.0069RT635.990982055664	2.3512	Taurine, 2-Aminoethanesulfonic acid, Aminoethylsulfonic acid	C2H7N1O3S1	[M+Na]1+	C00245	Involved in pathways: Primary bile acid biosynthesis, Taurine and hypotaurine metabolism, Sulfur metabolism, Metabolic pathways, ABC transporters, Neuroactive ligand-receptor interaction. More specifically: . Also associated with compound classes: Therapeutic category of drugs in Japan, Agents affecting nervous system and sensory organs, Agents affecting central nervous system, Miscellaneous, Tau…	kegg				Plantae
150.0082RT636.639976501465	2.2824	Imidazole-4-acetaldehyde, Imidazole acetaldehyde	C5H6N2O1	[M+Na]1+, [M+K]1+	C05130	Involved in pathways: . More specifically: . Also associated with compound classes: Carcinogens, Group B: Possibly carcinogenic to humans, Compounds, C Ethyl methanesulfonate, Involved in pathways: Chlorocyclohexane and chlorobenzene degradation, Microbial metabolism in diverse environments. More specifically: . Also associated with compound classes: Carcinogens, Group B: Possibly carcinogenic to…	kegg			Imidazol metabolism	, Plantae
302.1302RT636.639976501465	2.0784	Guanosine, Isoguanosine, Crotonoside, 5,7-Dimethoxyflavone, Chrysin 5,7-dimethyl ether, Agrostophyllin, 7-Hydroxy-3-(4-methoxyphenyl)-4-methylcoumarin, 7-Hydroxy-3-(4-methoxyphenyl)-4-methyl-2H-1-benzopyran-2-one, N-Benzoyl-D-arginine, Pentoxifylline, Nortriptyline, Protriptyline, 2-Ethyl-5-methyl-3,3-diphenyl-1-pyrroline, EMDP, 8-Oxocoformycin, chrysin 5,7-dimethyl ether, 5,7-Dimethoxyisoflavone…	C10H13N5O5, C17H14O4, C13H18N4O3, C19H21N1, C11H14N4O5	[M+NH4]1+, [M+Na]1+, [M+K]1+	C00387, C08432, C10029, C10244, C15052, C03001, C07424, C07274, C07408, C16660, C02243, LMPK12110188, LMPK12050159, LMPK12110102, LMPK12110171, LMPK12070150, LMPK12120570, LMPK12050040, LMPK12111546, LMPK12110074, LMPK12110175, LMPK12110106, LMPK12110103, LMPK12120411, LMPK12100006	Involved in pathways: Purine metabolism, Metabolic pathways, ABC transporters. More specifically: . Also associated with compound classes: Compounds with biological roles, Nucleic acids, Nucleosides, Ribonucleosides, C Guanosine, Involved in pathways: . More specifically: . Also associated with compound classes:, Involved in pathways: . More specifically: . Also associated with compound classes: …	kegg, lipidmaps	Compounds with biological roles [BR:br08001], , Lipids [BR:br08002]#Phytochemical compounds [BR:br08003], Phytochemical compounds [BR:br08003], Lipids [LM]	PK Polyketides#Flavonoids, Shikimate / acetate-malonate pathway derived compounds, Polyketides [PR]	PK12 Flavonoids#Flavonoids, Stilbenoids, Flavonoids [PK12]	Plantae,
301.1262RT636.639976501465	2.1974	Saccharopine, L-Saccharopine, N-[(S)-5-Amino-5-carboxypentyl]-L-glutamic acid, Xylobiose, beta-L-Arabinofuranosyl-(1->2)-beta-L-arabinofuranose, alpha-1,5-L-Arabinobiose, Methyl nigakinone, 1-(4-Hydroxyphenylazo)-naphthalene-2,6-diol, 4',6-diOH-Sudan I, 1-(3,4-Dihydroxyphenylazo)-2-naphthol, 3',4'-diOH-Sudan I, 5,7-Dimethoxyflavone, Chrysin 5,7-dimethyl ether, Agrostophyllin, 7-Hydroxy-3-(4-metho…	C12H14N2O6, C7H16N8O4, C10H13N5O5, C17H18N2O1S1, C10H20N1O4P1S1, C11H20N2O6, C10H18O9, C16H12N2O3, C17H14O4, C10H22N1O7P1	[M+NH4]1+, [M+Na]1+, [M+H]1+	C19119, C06386, C00387, C08432, C17619, C18669, C00449, C01630, C20568, C20570, C16996, C20282, C20283, C10029, C10244, C15052, LMPK12110188, LMPK12050159, LMPK12110102, LMPK12110171, LMPK12070150, LMPK12120570, LMPK12050040, LMPK12111546, LMPK12110074, LMPK12110175, LMPK12110106, LMPK12110103, LMPK12120411, LMPK12100006, LMGP01050043, LMGP01050084	Involved in pathways: . More specifically: . Also associated with compound classes: Pesticides, Obsolete pesticides, Herbicides, Nitrophenol herbicides, C Dinoseb acetate, Involved in pathways: . More specifically: . Also associated with compound classes:, Involved in pathways: Purine metabolism, Metabolic pathways, ABC transporters. More specifically: . Also associated with compound classes: Com…	kegg, lipidmaps	Phytochemical compounds [BR:br08003], Phytochemical compounds [BR:br08003], Lipids [LM]	Carbohydrates, PK Polyketides#Flavonoids, Shikimate / acetate-malonate pathway derived compounds, Polyketides [PR], Glycerophospholipids [GP]	Oligosaccharides, PK12 Flavonoids#Flavonoids, Stilbenoids, Flavonoids [PK12], Glycerophosphocholines [GP01]	, Plantae
209.0663RT636.639976501465	2.031	Indolylmethylthiohydroximate, (E)-2-(1H-Indol-3-yl)-1-thioacetohydroximate, Tricyclazole, Lipoamide, Thioctic acid amide, Dihydrolipoate, Dihydrolipoic acid, Dihydrothioctic acid, lipoamide, (S)-dihydrolipoic acid	C10H10N2O1S1, C9H7N3S1, C8H15N1O1S2, C8H16O2S2	[M+H]1+, [M+NH4]1+	C16516, C18492, C00248, C02147, LMFA08010006, LMFA01130003	Involved in pathways: Tryptophan metabolism, Glucosinolate biosynthesis, Metabolic pathways, Biosynthesis of secondary metabolites, 2-Oxocarboxylic acid metabolism. More specifically: Glucosinolate biosynthesis, tryptophan => glucobrassicin. Also associated with compound classes: , Involved in pathways: . More specifically: . Also associated with compound classes: Pesticides, Fungicides, Others, …	kegg, lipidmaps	, Lipids [LM]	, Fatty Acyls [FA]	, Fatty amides [FA08], Fatty Acids and Conjugates [FA01]	Plantae,
191.0519RT636.639976501465	1.8213	Pyridoxal, D-4-Hydroxyphenylglycine, (alphaR)-alpha-Amino-4-hydroxybenzeneacetic acid, L-4-Hydroxyphenylglycine, 3-Hydroxy-4-methylanthranilate, 3-Methoxyanthranilate, 3-Methoxyanthranilic acid, Isopyridoxal, p-Aminosalicylic acid methyl ester, Orthoform, Orthocaine, C20821, Carbapenem biosynthesis intermediate 6, sn-Glycerol 3-phosphate, Glycerophosphoric acid, D-Glycerol 1-phosphate, sn-Glycero…	C8H9N1O3, C3H9O6P1, C6H9N5, C8H10N2S1	[M+Na]1+, [M+NH4]1+, [M+K]1+	C00250, C03493, C12323, C03986, C05831, C06051, C14170, C14171, C20821, C00093, C00623, C03189, C02979, C05026, C07665	Involved in pathways: Vitamin B6 metabolism, Metabolic pathways, Microbial metabolism in diverse environments, Vitamin digestion and absorption. More specifically: . Also associated with compound classes: Compounds with biological roles, Vitamins and cofactors, Vitamins, Water-soluble vitamins, C Pyridoxal, Risk category of Japanese OTC drugs, Third-class OTC drugs, Inorganic and organic chemical…	kegg	Compounds with biological roles [BR:br08001],	Vitamins and cofactors,	Vitamins,	Plantae,
295.0849RT321.766004562378	0.64902	Nitenpyram, Ancymidol, Albonoursin, (3Z,6Z)-3-Benzylidene-6-(2-methylpropylidene)piperazine-2,5-dione, L-Tyrosine methyl ester 4-sulfate, (+)-Medicarpin, 3-Hydroxy-9-methoxypterocarpan, Medicarpin, (-)-Medicarpin, Imperatorin, Alloimperatorin, Vignafuran, Strobopinin, 2'-O-Methylisoliquiritigenin, Pinostrobin, Isoimperatorin, Prontosil, Sulfamidochrysoidine, Prontosil rubrum, Derriobtusone A, Kar…	C11H15Cl1N4O2, C15H16N2O2, C10H13N1O6S1, C16H14O4, C12H13N5O2S1, C18H12O4, C13H18O5	[M+Na]1+, [M+K]1+, [M+NH4]1+, [M+H]1+	C18511, C18774, C20520, C04201, C01729, C10503, C09269, C09053, C08993, C09939, C15531, C16419, C16976, C07573, LMPK12130059, LMPK12111542, LMPK12111543, LMPK12130025, LMPK12110073, LMPK12110027, LMPK12110011, LMPK12110060, LMPK12110028, LMPK12110012, LMPK12110008, LMPK12110163, LMPK12070028, LMPK12160036, LMPK12120098, LMPK12140216, LMPK12120244, LMPK12140089, LMPK12050448, LMPK12070030, LMPK121…	Involved in pathways: . More specifically: . Also associated with compound classes: Pesticides, Insecticides, Neonicotinoid insecticides, C Nitenpyram, Animal drugs in Japan, Agents for not mainly purpose of therapeutic, Insecticides and insect-repellents, Other insecticides and insect repellents, Involved in pathways: . More specifically: . Also associated with compound classes: Pesticides, Plan…	kegg, lipidmaps	, Phytochemical compounds [BR:br08003], Lipids [BR:br08002]#Phytochemical compounds [BR:br08003], Lipids [LM]	, Flavonoids, PK Polyketides#Flavonoids, Phenylpropanoids, Polyketides [PR], Fatty Acyls [FA]	, Isoflavonoids, PK12 Flavonoids#Isoflavonoids, Coumarins, PK12 Flavonoids#Flavonoids, Flavonoids, Flavonoids [PK12], Fatty Acids and Conjugates [FA01]	, Plantae
Leaves 24 hpc
m/z RT	Fold.Change	compound name	base formula	adduct	fullformula	identifier	description	source	Major Class	Class	Secondary Class	KNApSAcK
365.0908RT1654.62604522705	1.8311	4-Methylthiobutyl-desulfoglucosinolate, Quizalofop, Dihydro-O-methylsterigmatocystin, DHOMST, Dihydromethylsterigmatocystin, 8-O-Methyldihydrosterigmatocystin, Psorospermin, Methylophiopogonone A, 2-Phenethylsulfanyl-5,6,7,8-tetrahydro-benzo[4,5]thieno[2,3-d]pyrimidin-4-ylamine, S-[2-(N7-Guanyl)ethyl]-N-acetyl-L-cysteine, Sulfometuron methyl, (S)-Cheilanthifoline, (6aS)-6,6a,11,14-Tetrahydro-8-me…	C12H23N1O6S2, C17H13Cl1N2O4, C19H16O6, C18H19N3S2, C12H16N6O4S1, C15H16N4O5S1, C19H19N1O4, C18H18Cl1N1O5, C21H14O6	[M+Na]1+, [M+NH4]1+, [M+H]1+, [M+K]1+	C12H23N1O6S2Na1, C17H17Cl1N3O4, C19H16O6Na1, C18H19N3S2Na1, C12H16N6O4S1Na1, C15H17N4O5S1, C19H19N1O4K1, C18H19Cl1N1O5, C21H15O6	C17248, C18763, C03944, C10090, C17473, C11567, C14877, C10955, C05174, C09334, C09333, C09367, C09389, C19980, C21370, C19021, LMPK12090001, LMPK12080058	Involved in pathways: Glucosinolate biosynthesis, 2-Oxocarboxylic acid metabolism. More specifically: . Also associated with compound classes: Glycosides, S-glycosides, C -Methylthiobutyl-desulfoglucosinolate, Involved in pathways: . More specifically: . Also associated with compound classes: Pesticides, Herbicides, Phenoxy herbicides, C Quizalofop, Involved in pathways: Aflatoxin biosynthesis, M…	kegg, lipidmaps	Glycosides [BR:br08021], , Lipids [LM], Phytochemical compounds [BR:br08003], Phytochemical compounds [BR:br08003]#Natural toxins [BR:br08009]	S-glycosides, , Polyketides [PR], Polyketides, Alkaloids, Alkaloids#Phytotoxins	C17248 4-Methylthiobutyl-desulfoglucosinolate, , Aflatoxins and related substances [PK10], Pyrones, Alkaloids derived from tyrosine, Alkaloids derived from tyrosine#Alkaloids, Flavonoids [PK12]	, Plantae
225.0583RT354.97899055481	0.371	7,8-Dihydro-7,8-dihydroxykynurenate, N-Malonylanthranilate, 4-(2-Amino-5-hydroxyphenyl)-2,4-dioxobutanoate, 4-(2-Amino-3-hydroxyphenyl)-2,4-dioxobutanoate, Flaviolin, 2,5,7-Trihydroxy-1,4-naphthalenedione, 4,5,7-Trihydroxynaphthalene-1,2-dione, 3-(1-Carboxyvinyloxy)anthranilate, 2-Amino-3-[(1-carboxyethenyl)oxy]benzoate, cis-2,3-Dihydro-2,3-dihydroxy-4'-chlorobiphenyl	C10H9N1O5, C10H6O5, C12H11Cl1O2	[M+H]1+, [M+NH4]1+	C10H10N1O5, C10H10O5N1, C12H12Cl1O2	C01249, C03147, C05652, C05645, C18012, C19686, C06585	Involved in pathways: Tryptophan metabolism	kegg	Tryptophan metabolism intermediates
387.1193RT354.97899055481	0.37158	Pachyrrhizone, Lilaline, Hyoscyamine methylbromide, Laninamivir, Chromopyrrolic acid, 3'-Methoxypongapin, 12a-Methoxydolineone, Neofolin, Hyoscyamine methylbromide, Atropine methobromide, Atropine methylbromide, Pyribencarb, FPL64176, Methyl-2,5-dimethyl-4-(2-(phenylmethyl)benzoyl)-1H-pyrrole-3-carboxylate, Laninamivir, S-Inosyl-L-homocysteine, Chromopyrrolate, Chromopyrrolic acid, Gibberellin A1…	C20H14O7, C20H17N1O7, C18H26Br1N1O3, C18H20Cl1N3O3, C22H21N1O3, C13H22N4O7, C14H19N5O6S1, C22H15N3O4, C18H26Br1N1O3, C18H20Cl1N3O3, C22H21N1O3, C13H22N4O7, C14H19N5O6S1, C22H15N3O4, C19H24O6, C22H20O5	[M+NH4]1+, [M+H]1+, [M+Na]1+, [M+K]1+, [M+H]1+, [M+Na]1+, [M+K]1+	C20H18O7N1, C20H18N1O7, C18H27Br1N1O3, C18H20Cl1N3O3Na1, C22H21N1O3K1, C13H22N4O7K1, C14H20N5O6S1, C22H16N3O4, C18H27Br1N1O3, C18H20Cl1N3O3Na1, C22H21N1O3K1, C13H22N4O7K1, C14H20N5O6S1, C22H16N3O4, C19H24O6K1, C22H20O5Na1	C10512, C10602, C12367, C12258, C13109, C22042, C13759, C21557, C03431, C21125, LMPK12060023, LMPK12111576, LMPK12060034, LMPK12160016, LMPK12111977, C13109, C22042, C13759, C21557, C03431, C21125, C00859, C04597, C04844, C06096, C08759, C09356, C09407, C09520, C09554, C09539, C11868, LMPK12050340, LMPK12111650, LMPK12111585, LMPK12110959, LMST02020063, LMST02020118, LMPR0104170001, LMPR010417002…	Involved in pathways: . More specifically: . Also associated with compound classes: Lipids, PK Polyketides, PK Flavonoids, PK Rotenoid flavonoids, C Pachyrrhizone, Phytochemical compounds, Flavonoids, Isoflavonoids, Rotenones, Involved in pathways: . More specifically: . Also associated with compound classes: Lipids, PK Polyketides, PK Flavonoids, PK Flavones and Flavonols, C Lilaline, Phytochemi…	kegg, lipidmaps	Phytochemical compounds [BR:br08003]	PK Polyketides#Flavonoids, , D09410, Prenol Lipids [PR], Sterols [ST], Terpenoids, Polyketides [PR]	PK12 Flavonoids#Isoflavonoids, PK12 Flavonoids#Flavonoids, , D#0#9#4#1#0, Flavonoids [PK12], Isoprenoids [PR01], Steroids [ST02], Triterpenoids (C30), Sesquiterpenoids (C15), ]	, Plantae
193.0303RT354.97899055481	0.38256	Xylitol, Ribitol, Adonitol, L-Arabitol, L-Arabinol, L-Arabinitol, L-Lyxitol, D-Arabitol, D-Arabinitol, D-Arabinol, D-Lyxitol, D-Apiitol, 3-(Hydroxymethyl)erythritol, L-2,3-Dihydrodipicolinate, Dihydrodipicolinic acid, Dihydrodipicolinate, 2,3-Dihydrodipicolinate, (S)-2,3-Dihydropyridine-2,6-dicarboxylate, 3,5-Dihydroxyanthranilate, 3,5-Dihydroxyanthranilic acid, 3-Methylpyrrole-2,4-dicarboxylic a…	C6H6O4S1, C5H12O5, C7H7N1O4, C4H12F1N2O1P1	[M+NH4]1+, [M+K]1+, [M+Na]1+	C6H10O4S1N1, C5H12O5K1, C7H7N1O4Na1, C4H12F1N2O1P1K1	C00379, C00474, C00532, C01904, C01569, C03340, C11465, C12477, C17386, C17385, C18315, C18980	Involved in pathways: . More specifically: . Also associated with compound classes:, Involved in pathways: Pentose and glucuronate interconversions, Metabolic pathways, ABC transporters. More specifically: Glucuronate pathway (uronate pathway). Also associated with compound classes: Compounds with biological roles, Carbohydrates, Monosaccharides, Sugar alcohols, C Xylitol, Therapeutic category of…	kegg	, Compounds with biological roles [BR:br08001]	, Carbohydrates	, Monosaccharides	, Plantae
175.0231RT354.97899055481	0.38893	4-Hydroxy-L-threonine, Hydroxythreonine, Xanthine, Alloxanthine, Oxipurinol, Oxypurinol, Nitrogen mustard N-oxide, (+)-threo-2-Amino-3,4-dihydroxybutanoic acid	C4H9N1O4, C5H4N4O2, C5H11Cl2N1O1	[M+K]1+, [M+Na]1+, [M+H]1+	C4H9N1O4K1, C5H4N4O2Na1, C5H12Cl2N1O1	C06056, C00385, C07599, C19274, LMFA01050439	Involved in pathways: . More specifically: . Also associated with compound classes:, Involved in pathways: Vitamin B6 metabolism. More specifically: . Also associated with compound classes:, Involved in pathways: Purine metabolism, Caffeine metabolism, Biosynthesis of plant secondary metabolites, Biosynthesis of alkaloids derived from histidine and purine, Metabolic pathways, Biosynthesis of seco…	kegg, lipidmaps	Phytochemical compounds [BR:br08003], Lipids [BR:br08002], Lipids [LM]	, Alkaloids, PR Prenol lipids, Fatty Acyls [FA]	PR01 Isoprenoids, Fatty Acids and Conjugates [FA01]	, Plantae
175.0231RT340.883989334106	0.42425	Xanthine, Alloxanthine, Oxipurinol, Oxypurinol, Nitrogen mustard N-oxide, (+)-threo-2-Amino-3,4-dihydroxybutanoic acid	C4H9N1O4, C5H4N4O2, C5H11Cl2N1O1	[M+K]1+, [M+Na]1+, [M+H]1+	C4H9N1O4K1, C5H4N4O2Na1, C5H12Cl2N1O1	C00385, C07599, C19274, LMFA01050439	Involved in pathways: . More specifically: . Also associated with compound classes:, Involved in pathways: Vitamin B6 metabolism. More specifically: . Also associated with compound classes:, Involved in pathways: Purine metabolism, Caffeine metabolism, Biosynthesis of plant secondary metabolites, Biosynthesis of alkaloids derived from histidine and purine, Metabolic pathways, Biosynthesis of seco…	kegg, lipidmaps	Phytochemical compounds [BR:br08003], Lipids [BR:br08002], Lipids [LM]	, Alkaloids,		, Plantae
226.0712RT354.97899055481	0.39152	3-{[(2E)-4-Amino-4-oxobut-2-enoyl]amino}-L-alanine, Fraxetin, 7,8-Dihydroxy-6-methoxy-2H-chromen-2-one, 4-Amino-4-deoxychorismate, ADC, 2-Amino-2-deoxyisochorismate, (2S)-2-Amino-4-deoxychorismate, 3-[(1-Carboxyvinyl)oxy]benzoate, 3-[(1-Carboxyethenyl)oxy]benzoic acid, 4-Amino-4-deoxyprephenate, X-Trp, Metamitron, Goltix, 4-Chloro-4'-biphenylol, 4-Chloro-4'-hydroxybiphenyl, 2-Chloro-4-biphenylol,…	C7H11N3O4, C10H8O5, C10H11N1O5, C11H11N2O2, C10H10N4O1, C12H9Cl1O1	[M+Na]1+, [M+NH4]1+, [M+H]1+	C7H11N3O4Na1, C10H12O5N1, C10H12N1O5, C11H11N2O2Na1, C10H10N4O1Na1, C12H13Cl1O1N1	C20966, C09265, C11355, C18054, C20772, C22210, C01365, C10930, C14195, C14755, C15202	Involved in pathways: Biosynthesis of various secondary metabolites - part 3, Metabolic pathways, Biosynthesis of secondary metabolites. More specifically: Dapdiamides biosynthesis, L-2,3-diaminopropanoate => dapdiamide A/B/C. Also associated with compound classes: , Involved in pathways: . More specifically: . Also associated with compound classes: Phytochemical compounds, Phenylpropanoids, Coum…	kegg	, Phytochemical compounds [BR:br08003]	, Phenylpropanoids	, Coumarins	, Plantae
207.045RT354.97899055481	0.40391	Choline sulfate, 4-Sulfobenzyl alcohol, 4-(Hydroxymethyl)benzenesulfonate, 1-Deoxy-D-glucitol	C5H13N1O4S1, C7H8O4S1, C6H14O5	[M+Na]1+, [M+NH4]1+, [M+K]1+	C5H13N1O4S1Na1, C7H12O4S1N1, C6H14O5K1	C00919, C06678, LMFA05000598	Involved in pathways: ABC transporters. More specifically: . Also associated with compound classes:, Involved in pathways: Toluene degradation, Microbial metabolism in diverse environments, Degradation of aromatic compounds. More specifically: . Also associated with compound classes: , Systematic name: hexane-1,2,3,4,5-pentol. In class(es): fatty acids and conjugates	kegg, lipidmaps	, Lipids [LM]	, Fatty Acyls [FA]	, Fatty alcohols [FA05]	Plantae,
191.0519RT393.845987319946	0.41194	Pyridoxal, D-4-Hydroxyphenylglycine, (alphaR)-alpha-Amino-4-hydroxybenzeneacetic acid, L-4-Hydroxyphenylglycine, 3-Hydroxy-4-methylanthranilate, 3-Methoxyanthranilate, 3-Methoxyanthranilic acid, Isopyridoxal, p-Aminosalicylic acid methyl ester, Orthoform, Orthocaine, C20821, Carbapenem biosynthesis intermediate 6, sn-Glycerol 3-phosphate, Glycerophosphoric acid, D-Glycerol 1-phosphate, sn-Glycero…	C8H9N1O3, C3H9O6P1, C6H9N5, C8H10N2S1	[M+Na]1+, [M+NH4]1+, [M+K]1+	C8H9N1O3Na1, C3H13O6P1N1, C6H9N5K1, C8H10N2S1Na1	C00250, C03493, C12323, C03986, C05831, C06051, C14170, C14171, C20821, C00093, C00623, C03189, C02979, C05026, C07665	Involved in pathways: Vitamin B6 metabolism, Metabolic pathways, Microbial metabolism in diverse environments, Vitamin digestion and absorption. More specifically: . Also associated with compound classes: Compounds with biological roles, Vitamins and cofactors, Vitamins, Water-soluble vitamins, C Pyridoxal, Risk category of Japanese OTC drugs, Third-class OTC drugs, Inorganic and organic chemical…	kegg	Compounds with biological roles [BR:br08001],	Vitamins and cofactors,	Vitamins,	Plantae,
503.1025RT354.97899055481	0.41899	(Glutathione-S-yl)(1H-indol-3-yl)acetonitrile, Afrormosin 7-O-glucoside, Irisolidone 7-O-rhamnoside, 8-O-Methylretusin 7-O-glucoside, Cladrin 7-O-glucoside, Immaculoside, Luteolin 7,3'-dimethyl ether 5-rhamnoside, Luteolin 3',4'-dimethyl ether 7-rhamnoside, 5-Hydroxy-7,8-dimethoxyflavone 5-glucoside, Isoembigenin, Embigenin, Pectolinarigenin 7-rhamnoside, 7-Hydroxy-5,6-dimethoxyflavone 7-glucosid…	C20H23N5O6S1, C16H14F5N5O5S1, C22H23Cl1N2O8, C23H24O10	[M+K]1+, [M+NH4]1+, [M+Na]1+	C20H23N5O6S1K1, C16H18F5N6O5S1, C22H23Cl1N2O8Na1, C23H24O10K1	LMPK12050097, LMPK12050380, LMPK12050130, LMPK12050046, LMPK12111328, LMPK12111049, LMPK12110828, LMPK12111324, LMPK12111020, LMPK12111026, LMPK12111124, LMPK12111088, LMPK12100040, LMPK12111013, LMPK07000004	Involved in pathways: . More specifically: . Also associated with compound classes: Anatomical Therapeutic Chemical classification, J ANTIINFECTIVES FOR SYSTEMIC USE, J ANTIBACTERIALS FOR SYSTEMIC USE, JC BETA-LACTAM ANTIBACTERIALS, PENICILLINS, JCA Penicillins with extended spectrum, JCA Azlocillin, Azlocillin, Involved in pathways: . More specifically: . Also associated with compound classes:, …	kegg, lipidmaps	, Lipids [LM]	, Polyketides [PR]	Flavonoids [PK12]
209.0663RT393.845987319946	0.42459	Indolylmethylthiohydroximate, (E)-2-(1H-Indol-3-yl)-1-thioacetohydroximate, Tricyclazole, Lipoamide, Thioctic acid amide, Dihydrolipoate, Dihydrolipoic acid, Dihydrothioctic acid, lipoamide, (S)-dihydrolipoic acid	C10H10N2O1S1, C9H7N3S1, C8H15N1O1S2, C8H16O2S2	[M+H]1+, [M+NH4]1+	C10H11N2O1S1, C9H11N4S1, C8H16N1O1S2, C8H17O2S2	C16516, C18492, C00248, C02147, LMFA08010006, LMFA01130003	Involved in pathways: Tryptophan metabolism, Glucosinolate biosynthesis, Metabolic pathways, Biosynthesis of secondary metabolites, 2-Oxocarboxylic acid metabolism. More specifically: Glucosinolate biosynthesis, tryptophan => glucobrassicin. Also associated with compound classes: , Involved in pathways: . More specifically: . Also associated with compound classes: Pesticides, Fungicides, Others, …	kegg, lipidmaps	, Lipids [LM]	, Fatty Acyls [FA]	, Fatty amides [FA08], Fatty Acids and Conjugates [FA01]	Plantae,
337.251RT665.303993225098	0.5246	Nonadecanoic acid, Nonadecylic acid, Leukotriene A4, LTA4, (7E,9E,11Z,14Z)-(5S,6S)-5,6-Epoxyeicosa-7,9,11,14-tetraenoic acid, (7E,9E,11Z,14Z)-(5S,6S)-5,6-Epoxyeicosa-7,9,11,14-tetraenoate, (7E,9E,11Z,14Z)-(5S,6S)-5,6-Epoxyicosa-7,9,11,14-tetraenoate, (5S,6S,7E,9E,11Z,14Z)-5,6-Epoxyicosa-7,9,11,14-tetraenoate, 4,5-Leukotriene A4, 15-OxoETE, (5Z,8Z,11Z,13E)-15-Oxoicosa-5,8,11,13-tetraenoic acid, 15…	C19H38O2, C20H30O3	[M+K]1+, [M+NH4]1+	C19H38O2K1, C20H34O3N1	C00909, C02645, C04577, C09079, C09110, C11875, C13843, C14732, C14807, C14628, C14555, C14683, C14665, C14945, C15354, C14980, C14891, C14929, C15434, C17498, C18177, C17956, C20212, C21830, LMFA01020015, LMFA01020396, LMFA01010019, LMPR0104010022, LMFA01020211, LMFA01020016, LMFA01020096, LMFA07010675, LMFA07010474, LMFA01020095, LMFA01020214, LMFA01020047, LMFA01020215, LMFA01020216, LMFA01020…	Involved in pathways: . More specifically: . Also associated with compound classes:, Involved in pathways: . More specifically: . Also associated with compound classes: Lipids, FA Fatty acyls, FA Fatty Acids and Conjugates, FA Straight chain fatty acids, C Nonadecanoic acid, Involved in pathways: Arachidonic acid metabolism, Metabolic pathways, Serotonergic synapse, Eicosanoids. More specifically…	kegg, lipidmaps	, Lipids [LM], Phytochemical compounds [BR:br08003], Lipids [BR:br08002]#Phytochemical compounds [BR:br08003], Lipids [BR:br08002]	, Fatty Acyls [FA], Terpenoids, PR Prenol lipids#Terpenoids, FA Fatty acyls, Prenol Lipids [PR], Sterols [ST]	, Fatty Acids and Conjugates [FA01], Eicosanoids [FA03], Diterpenoids (C20), PR01 Isoprenoids#Diterpenoids (C20), FA03 Eicosanoids, Isoprenoids [PR01], Fatty esters [FA07], Secosteroids [ST03]	, Plantae
149.0443RT393.845987319946	0.54957	Ribonolactone, Citramalic acid, D-2-Hydroxyglutaric acid, L-2-Hydroxyglutaric acid, 2-Hydroxyglutarate, D-Xylono-1,5-lactone, 3-methylmalate(2-), 3-Hydroxyglutaric acid, ureidoperacrylic acid, 2-dehydro-3-deoxy-D-arabinonic acid, D-ribono-1,4-lactone, D-lyxono-1,4-lactone, 3-methylmalic acid, L-threo-3-methylmalic acid, 3-hydroxyglutaric acid, 2-keto-D-xylose, 2-keto-L-xylose, 5-methylcytosin-1-y…	C5H8O5, C4H6N2O4, C5H6N3O1	[M+H]1+, [M+Na]1+	C5H9O5, C4H7N2O4, C5H6N3O1Na1	HMDB0001900, HMDB0000426, HMDB0000606, HMDB0000694, HMDB0059655, HMDB0011676, HMDB0062739, HMDB0000428, 59889, 1060, 74168, 134539, 25312, 28456, 39980, 46675, 60785, 65274, C11117, C15607, C20231, C00684, C03826, C00652, C01114, C02753, C02994, C00815, C02612, C02614, C01087, C02630, C03196, C02266, C05405, C06029, C06031, C06032, C22218, LMFA01050474, LMFA01050476, LMFA01050483	HMDB: Ribonolactone belongs to the class of organic compounds known as pentoses. These are monosaccharides in which the carbohydrate moiety contains five carbon atoms. Ribonolactone exists as a solid, soluble (in water), and a very weakly acidic compound (based on its pKa). Ribonolactone has been primarily detected in urine. Within the cell, ribonolactone is primarily located in the cytoplasm. Ri…	hmdb, chebi, kegg, lipidmaps	Lipids [LM]	, Fatty Acyls [FA]	, Fatty Acids and Conjugates [FA01]	, Plantae
506.1029RT349.141988754272	0.59072	Hesperetin 7-O-glucoside, 3,4,2',3',4',6',alpha-Heptahydroxychalcone 2'-glucoside, 5,4'-Dihydrox-3-methoxy-6,7-methylenedioxyflavone 4'-glucuronide, Luteolin 3'-(3''-acetylglucuronide), Luteolin 3'-(4''-acetylglucuronide), Hesperetin 5-O-glucoside, Lanceolin, Homoeriodictyolchalcone 2'-glucoside, Okanin 4-methyl ether 3'-glucoside, Okanin 4-methyl ether 4'-glucoside, Dihydroscoparin, 7-O-Methyler…	C21H27N3O4S3, C22H24O11, C21H22O13, C23H20O13	[M+Na]1+, [M+K]1+, [M+H]1+	C21H27N3O4S3Na1, C22H24O11K1, C21H22O13Na1, C23H21O13	C16422, LMPK12120366, LMPK12112850, LMPK12110703, LMPK12110704, LMPK12140378, LMPK12140377, LMPK12120172, LMPK12120272, LMPK12120167, LMPK12120169, LMPK12140433, LMPK12140575, LMPK12140435, LMPK12140357	Involved in pathways: Biosynthesis of siderophore group nonribosomal peptides, Biosynthesis of secondary metabolites. More specifically: . Also associated with compound classes: , Involved in pathways: Flavonoid biosynthesis. More specifically: . Also associated with compound classes: Lipids, PK Polyketides, PK Flavonoids, PK Flavanones, C Hesperetin -O-glucoside, Phytochemical compounds, Flavono…	kegg, lipidmaps	, Lipids [BR:br08002]#Phytochemical compounds [BR:br08003]#Glycosides [BR:br08021], Lipids [LM]	, PK Polyketides#Flavonoids#O-glycosides, Polyketides [PR]	, PK12 Flavonoids#Flavonoids#Flavonoid glycosides, Flavonoids [PK12]	, Plantae
188.0553RT184.102993011475	0.5709	p-Cumic aldehyde, Cuminaldehyde, Anethole, t-Anethole, trans-Anethole, Estragole, 1-Methoxy-4-(2-propenyl)benzene, Methylchavicol, 5,6,7,8-Tetrahydro-2-naphthol, trans-Lachnophyllol, Gallate, Gallic acid, 3,4,5-Trihydroxybenzoic acid, 3,4,5-Trihydroxybenzoate, Pyrogallol-5-carboxylic acid, 2-(Acetamidomethylene)succinate, 2-(Acetamidomethylidene)succinate, (2S,4S)-4-Hydroxy-2,3,4,5-tetrahydrodipi…	C6H4N2O4, C10H12O1, C7H6O5, C7H9N1O5	[M+NH4]1+, [M+K]1+, [M+H]1+	C6H8N3O4, C10H12O1K1, C7H10O5N1, C7H10N1O5	C14702, C06577, C10428, C10452, C14309, C17965, C01424, C01215, C20258, LMFA06000061	Involved in pathways: . More specifically: . Also associated with compound classes:, Involved in pathways: Xylene degradation, Metabolic pathways, Microbial metabolism in diverse environments, Degradation of aromatic compounds. More specifically: Cymene degradation, p-cymene => p-cumate. Also associated with compound classes: Phytochemical compounds, Terpenoids, Monoterpenoids, Cyclic monoterpene…	kegg, lipidmaps	, Phytochemical compounds [BR:br08003], Lipids [LM]	, Terpenoids, Phenylpropanoids, Others, Fatty Acyls [FA]	, Monoterpenoids (C10), Monolignols, Tannins and galloyl derivatives, Fatty aldehydes [FA06]	, Plantae
Leaves 48 hpc
m/z RT	Fold Change	compound name	base formula	adduct	fullformula	identifier	description	source	Major Class	Class	Secondary Class	KNApSAcK
175.0984RT184.102993011475	2.1084	1-Naphthaldehyde, 1,2,5,6-Tetrahydro-4H-pyrrolo[3,2,1-ij]quinolin-4-one, 2-Naphthaldehyde, 4-Amino-2-methyl-1-naphthol, (+)-(S)-Carvone, (R)-Carvone, Carvone, (S)-2-methyl-5-(1-Methylethenyl)-2-cyclohexen-1-one, Piperitenone, Cuminyl alcohol, (-)-Pinocarvone, Thymol, 5-Isopropyl-2-methylphenol, Myrtenal, 4-tert-Butylphenol, Safranal, 1-Methoxy-4-propylbenzene, Linden ether, 1-Acetyl-4-isopropenyl…	C11H8O1, C11H11N1O1, C10H14O1, C8H12O1S1, C8H15N1O1S1	[M+NH4]1+, [M+H]1+, [M+Na]1+	C11H12O1N1, C11H12N1O1, C10H14O1Na1, C8H16O1S1N1, C8H16N1O1S1	HMDB0060325, HMDB0037113, HMDB0060349, HMDB0032887, HMDB0004487, HMDB0035089, HMDB0035824, HMDB0061788, HMDB0036999, HMDB0031817, HMDB0035761, HMDB0001878, HMDB0035770, HMDB0035250, HMDB0032063, HMDB0036061, HMDB0032626, HMDB0037561, HMDB0036070, HMDB0035591, HMDB0034921, HMDB0035172, HMDB0032213, HMDB0033544, HMDB0031570, HMDB0031613, HMDB0029652, HMDB0133616, HMDB0034846, HMDB0038913, HMDB00036…	HMDB: 1-Naphthaldehyde, also known as alpha-naphthal or 1-formylnaphthalene, belongs to the class of organic compounds known as naphthalenes. Naphthalenes are compounds containing a naphthalene moiety, which consists of two fused benzene rings. 1-Naphthaldehyde is considered to be a practically insoluble (in water) and relatively neutral molecule. Within the cell, 1-naphthaldehyde is primarily lo…	hmdb, chebi, kegg, lipidmaps	, Lipids [LM], Lipids [BR:br08002]#Phytochemical compounds [BR:br08003], Phytochemical compounds [BR:br08003]	, Prenol Lipids [PR], PR Prenol lipids#Terpenoids, Terpenoids, Fatty Acyls [FA]	, Isoprenoids [PR01], PR01 Isoprenoids#Monoterpenoids (C10), Monoterpenoids (C10), Carotenoids and apocarotenoids, Fatty alcohols [FA05], Fatty aldehydes [FA06]	, Plantae
244.035RT174.548006057739	1.6923	Levamisole, Aspartyl-Alanine, Alanyl-Aspartic acid, Glycyl-Glutamate, Glutamylglycine, gamma-Glutamylglycine, L-beta-aspartyl-L-alanine, Eupolauridine, {4-[(1E)-3-oxobut-1-en-1-yl]phenyl}oxidanesulfonic acid, {3-[(1E)-3-oxobut-1-en-1-yl]phenyl}oxidanesulfonic acid, {[(3E)-2-oxo-4-phenylbut-3-en-1-yl]oxy}sulfonic acid, {4-[(1Z)-2-methyl-3-oxoprop-1-en-1-yl]phenyl}oxidanesulfonic acid, {3-[(1Z)-2-m…	C11H12N2S1, C7H12N2O5, C14H8N2, C10H10O5S1, C7H10Cl1N3O3, C6H12N4O2S1, C6H10N3O4P1, C9H8N4O1S1, C5H11N2O7P1, C10H11Cl1N2O1S1, C6H7F3N4O1S1	[M+K]1+, [M+H]1+, [M+Na]1+	C11H12N2S1K1, C7H12N2O5K1, C14H8N2K1, C10H11O5S1, C7H10Cl1N3O3Na1, C6H12N4O2S1K1, C6H10N3O4P1Na1, C9H8N4O1S1Na1, C5H12N2O7P1, C10H12Cl1N2O1S1, C6H8F3N4O1S1	HMDB0014986, HMDB0028746, HMDB0028683, HMDB0028840, HMDB0028819, HMDB0011667, HMDB0011162, HMDB0030182, HMDB0133761, HMDB0133759, HMDB0133757, HMDB0133630, HMDB0133627, HMDB0133624, 75176, 63493, 73826, 73803, 73801, 73505, 73843, 73845, 39349, 84559, C04556, C18812, C07070, C04111, C14081, C19093	HMDB: Levamisole, also known as ketrax or lepuron, belongs to the class of organic compounds known as imidazothiazoles. These are organic polycyclic compounds containing an imidazole ring fused to a thiazole ring. Imidazole is 5-membered ring consisting of three carbon atoms, and two nitrogen centers at the 1- and 3-positions. Thiazole is a 6-membered ring that contains both sulfur and nitrogen. …	hmdb, chebi, kegg
207.0828RT358.049011230469	0.36693	Eflornithine, DL-Ornithine, 2-(difluoromethyl)-, Thiotepa, L-Adrenaline, (R)-(-)-Adrenaline, (R)-(-)-Epinephrine, (R)-(-)-Epirenamine, (R)-(-)-Adnephrine, 4-[(1R)-1-Hydroxy-2-(methylamino)ethyl]-1,2-benzenediol, L-Normetanephrine, Levonordefrin, alpha-Methylnoradrenaline, Nordephrine, alpha-Methylnorepinephrine, alpha-Methylnoradrenaline, Soman, Pydanon, Hexahydro-4-hydroxy-3,6-dioxopyridazine-4-…	C6H12F2N2O2, C6H12N3P1S1, C9H13N1O3, C7H16F1O2P1, C6H8N2O5	[M+Na]1+, [M+NH4]1+	C6H12F2N2O2Na1, C6H16N4P1S1, C9H13N1O3Na1, C7H16F1O2P1Na1, C6H12N3O5	C07997, C07641, C00788, C05589, C11768, C17925, C07494, C19128	Involved in pathways: . More specifically: . Also associated with compound classes: Anatomical Therapeutic Chemical classification, D DERMATOLOGICALS, OTHER DERMATOLOGICAL PREPARATIONS, DA OTHER DERMATOLOGICAL PREPARATIONS, DAX Other dermatologicals, DAX Eflornithine, Eflornithine, P ANTIPARASITIC PRODUCTS, INSECTICIDES AND REPELLENTS, P ANTIPROTOZOALS, PC AGENTS AGAINST LEISHMANIASIS AND TRYPANO…	kegg	, Compounds with biological roles [BR:br08001]#Prodrugs [br08324.html]	, Hormones and transmitters#D00095	, Other hormones#Neurotransmitters#D#0#0#0#9#5	, Plantae
207.1206RT359.345998764038	0.40235	cis-2,3-Dihydro-2,3-dihydroxybiphenyl, cis-3-Phenylcyclohexa-3,5-diene-1,2-diol, (1S,2R)-3-Phenylcyclohexa-3,5-diene-1,2-diol, Bellendine, Butylidenephthalide, Acetyltropine, 3-Acetyltropine, Acetylpseudotropine, 5,8,11-dodecatriynoic acid, (E)-dodeca-2-en-4,6,8-triyne-1,1-diol, Hexyl 3-mercaptobutanoate	C12H12O2, C12H15N1O2, C10H17N1O2, C10H20O2S1	[M+NH4]1+, [M+H]1+, [M+Na]1+	C12H16O2N1, C12H16N1O2, C10H17N1O2Na1, C10H21O2S1	C06589, C10846, C16924, C12452, C12453, LMFA01030465, LMFA05000710, LMFA07010907	Involved in pathways: Dioxin degradation, Metabolic pathways, Microbial metabolism in diverse environments, Degradation of aromatic compounds. More specifically: Biphenyl degradation, biphenyl => 2-oxopent-4-enoate + benzoate. Also associated with compound classes: , Involved in pathways: . More specifically: . Also associated with compound classes: Phytochemical compounds, Alkaloids, Alkaloids d…	kegg, lipidmaps	, Phytochemical compounds [BR:br08003], Lipids [LM]	, Alkaloids, Fatty Acyls [FA]	, Alkaloids derived from ornithine, Fatty Acids and Conjugates [FA01], Fatty alcohols [FA05], Fatty esters [FA07]	, Plantae
247.0682RT178.438997268677	0.5261	5-(alpha-Phenylethyl)semioxamazide, 5-(alpha-Methylbenzyl)semioxamazide, 4-(N-Nitrosomethylamino)-1-(3-pyridyl)-1-butanone, NNK, 6-Acetyl-D-glucose, Maculine, 1,3-Dioxolo(4,5-g)furo(2,3-b)quinoline, 9-methoxy-	C10H13N3O2, C8H14O7, C13H9N1O4	[M+K]1+, [M+Na]1+, [M+H]1+	C10H13N3O2K1, C8H14O7Na1, C13H10N1O4	C15418, C16453, C02655, C10714	Involved in pathways: . More specifically: . Also associated with compound classes:, Involved in pathways: Metabolism of xenobiotics by cytochrome P450, Chemical carcinogenesis. More specifically: . Also associated with compound classes: Carcinogens, Group : Carcinogenic to humans, Compounds, C ---butanone, Involved in pathways: . More specifically: . Also associated with compound classes: Phytoc…	kegg	, Phytochemical compounds [BR:br08003]	, Alkaloids	, Alkaloids derived from tryptophan and anthranilic acid	, Plantae
259.071RT422.510004043579	0.52988	Validamine 7-phosphate, Orbencarb, Thiobencarb, Benthiocarb, S-4-Chlorobenzyl diethylthiocarbamate, Pantothenate, Pantothenic acid, (R)-Pantothenate, N-Acetyl-L-citrulline, N-Phenyl-1-naphthylamine, N-Phenyl-2-naphthylamine, Neozone, 2-Phenylaminonaphthalene, Thalidomide	C7H16N1O7P1, C12H16Cl1N1O1S1, C9H17N1O5, C8H15N3O4, C16H13N1, C13H10N2O4	[M+H]1+, [M+K]1+	C7H17N1O7P1, C12H17Cl1N1O1S1, C9H17N1O5K1, C8H15N3O4K1, C16H13N1K1, C13H11N2O4	C21216, C11087, C14428, C00864, C15532, C14405, C14694, C07910	Involved in pathways: Acarbose and validamycin biosynthesis, Metabolic pathways, Biosynthesis of secondary metabolites. More specifically: Validamycin A biosynthesis, sedoheptulopyranose-7P => validamycin A. Also associated with compound classes: , Involved in pathways: . More specifically: . Also associated with compound classes:, Involved in pathways: . More specifically: . Also associated with…	kegg	, Compounds with biological roles [BR:br08001]	, Vitamins and cofactors	, Vitamins	, Plantae
339.0952RT178.438997268677	0.52969	(+)-Luguine, Pyraclonil, N-Sulfonyloxy-PhIP, 4,4'-Stilbenedicarboxamidine dihydrochloride, Stilbamidine dihydrochloride, Flusilazole, 5-O-Caffeoylshikimic acid, Altersolanol A, 5,6-dichloro-tetradecanoic acid	C19H13N1O5, C15H15Cl1N6, C13H12N4O4S1, C16H18Cl2N4, C16H15F2N3Si1, C16H16O8, C14H26Cl2O2	[M+H]1+, [M+Na]1+, [M+NH4]1+, [M+K]1+	C19H14N1O5, C15H15Cl1N6Na1, C13H16N5O4S1, C16H19Cl2N4, C16H15F2N3Si1Na1, C16H17O8, C14H26Cl2O2K1	C09575, C18613, C20288, C15389, C18733, C10434, C10296, LMFA01090061	Involved in pathways: . More specifically: . Also associated with compound classes: Phytochemical compounds, Alkaloids, Alkaloids derived from tyrosine, Isoquinoline alkaloids, C -Luguine, Involved in pathways: . More specifically: . Also associated with compound classes: Pesticides, Herbicides, Nitrile herbicides, C Pyraclonil, Involved in pathways: Chemical carcinogenesis. More specifically: . …	kegg, lipidmaps	Phytochemical compounds [BR:br08003], , Lipids [LM]	Alkaloids, , Phenylpropanoids, Fatty Acyls [FA]	Alkaloids derived from tyrosine, , Monolignols, Fatty Acids and Conjugates [FA01]	Plantae,
217.05RT179.563994407654	0.6057	Bergapten, 5-Methoxypsoralen, O-Methylbergaptol, 5-Methoxyfuranocoumarin, Xanthotoxin, Methoxsalen, O-Methylxanthotoxol, 8-Methoxypsoralen, 8-Methoxyfuranocoumarin, Norvisnagin, Isobergapten, Sphondin, D-Alanyl-D-serine, Ethylenediamine-N,N'-diacetic acid, Ethylenediaminediacetate, EDDA, N-Acetylmethionine, N-Acetyl-L-methionine, N'-Nitrosonornicotine, NNN, 2-Benzimidazolylguanidine	C12H8O4, C6H12N2O4, C7H13N1O3S1, C9H11N3O1, C8H9N5	[M+H]1+, [M+K]1+, [M+Na]1+	C12H9O4, C6H12N2O4K1, C7H13N1O3S1Na1, C9H11N3O1K1, C8H9N5K1	C01557, C01864, C17843, C18082, C18081, C19719, C21397, C02712, C16452, C10898	Involved in pathways: Biosynthesis of phenylpropanoids, Biosynthesis of secondary metabolites. More specifically: . Also associated with compound classes: Phytochemical compounds, Phenylpropanoids, Coumarins, Furanocoumarins, C Bergapten, Carcinogens, Group A: Probably carcinogenic to humans, Compounds, C -Methoxypsoralen, Anatomical Therapeutic Chemical classification, D DERMATOLOGICALS, ANTIPSO…	kegg	Phytochemical compounds [BR:br08003],	Phenylpropanoids,	Coumarins,	Plantae,
323.0953RT177.141995429993	0.58674	Metolachlor, Delachlor, Tributyltin chloride, Tri-n-butylchlorotin, Tributylchlorostannane, PS-5, Antibiotic PS 5, Methylene blue, Methylthioninium chloride, Olsalazine, Randainol, Taxifolin, Dihydroquercetin, (+)-Dihydroquercetin, (+)-Taxifolin, trans-Dihydroquercetin, cis-Dihydroquercetin, Pentahydroxyflavanone, Dihydrotricetin, Chlorpromazine, Ohobanin, 5,7,3',4',5'-Pentahydroxyflavanone, Alph…	C15H22Cl1N1O2, C12H27Cl1Sn1, C13H18N2O4S1, C16H18Cl1N3S1, C14H10N2O6, C18H18O3, C15H12O7, C17H19Cl1N2S1	[M+K]1+, [M+H]1+, [M+Na]1+, [M+NH4]1+	C15H22Cl1N1O2K1, C12H28Cl1Sn1, C13H18N2O4S1Na1, C16H19Cl1N3S1, C14H14N3O6, C18H18O3K1, C15H16O7N1, C17H20Cl1N2S1	C10953, C19050, C15224, C17370, C00220, C07323, C10878, C01617, C12316, C05911, C06906, LMPK12120414, LMPK12140455, LMPK12130073, LMPK12130067	Involved in pathways: . More specifically: . Also associated with compound classes: Pesticides, Herbicides, Anilide herbicides, C Metolachlor, Involved in pathways: . More specifically: . Also associated with compound classes: Pesticides, Obsolete pesticides, Herbicides, Anilide herbicides, C Delachlor, Involved in pathways: . More specifically: . Also associated with compound classes:, Involved …	kegg, lipidmaps	, Phytochemical compounds [BR:br08003], Lipids [BR:br08002], Lipids [LM]	, Phenylpropanoids, Flavonoids, PK Polyketides, Polyketides [PR]	, Lignans, Flavonoids, PK12 Flavonoids, Flavonoids [PK12]	, Plantae
441.3075RT699.805011749268	0.33934	beta-Carotinal, Apo-8'-lycopenal, Calcidiol, 7a-Hydroxy-cholestene-3-one, 3beta-Hydroxy-5-cholestenal, 5-Methyl-2,4-bis(3-methyl-2-butenyl)-6-(2-methyl-1-oxopropyl)-5-(4-methyl-3-pentenyl)cyclohexanone, 1-Phenyl-1,3-heneicosanedione, (3beta,5alpha,6a)-Cholesta-8,14-diene-3,6-diol, 5-(12,15-Heneicosadienyl)-1,3-benzenediol, 27alpha-Hydroxy-8-dehydrocholesterol, Alfacalcidol, 5,6-trans-25-Hydroxyvi…	C30H40O1, C27H44O2, C21H41O6P1, C21H44N1O6P1, C23H45N1O4, C24H38O6, C23H44O6, C23H39F1N4O3, C24H46O4, C28H36O3, C28H39N1O3, C26H41N1O3	[M+Na]1+, [M+K]1+, [M+NH4]1+, [M+H]1+	C30H40O1Na1, C27H44O2K1, C21H45O6P1N1, C21H45N1O6P1, C23H45N1O4K1, C24H42O6N1, C23H44O6Na1, C23H40F1N4O3, C24H46O4K1, C28H40O3N1, C28H40N1O3, C26H41N1O3Na1	HMDB0036886, HMDB0039016, HMDB0003550, HMDB0001993, HMDB0060131, HMDB0036012, HMDB0035585, HMDB0034328, HMDB0039871, HMDB0060132, HMDB0015504, HMDB0006721, HMDB0000501, HMDB0006722, HMDB0007004, HMDB0011152, HMDB0000222, 79065, 53154, 17933, 17899, 83860, 83861, 84145, 86096, 31186, 41633, 137053, 61829, 90983, 137061, 137057, 64294, 74686, 82985, 67547, 66318, 636, 65675, 65947, 66815, 66813, 71…	HMDB: Beta-Carotinal, also known as b-carotinal or apocarotenal, belongs to the class of organic compounds known as triterpenoids. These are terpene molecules containing six isoprene units. Beta-Carotinal exists as a solid and is considered to be practically insoluble (in water) and relatively neutral. Within the cell, Beta-carotinal is primarily located in the membrane (predicted from logP) and …	hmdb, chebi, kegg, lipidmaps	, Lipids [LM], Phytochemical compounds [BR:br08003]	, Sterols [ST], Terpenoids, Polyketides [PR], Fatty Acyls [FA], Glycerophospholipids [GP]	, Secosteroids [ST03], Bile acids and derivatives [ST04], Triterpenoids (C30), null, Sterols [ST01], Fatty Acids and Conjugates [FA01], Fatty amides [FA08], Glycerophosphoethanolamines [GP02], Other Glycerophospholipids [GP00], Fatty esters [FA07]	, Plantae
579.2598RT635.990982055664	0.65192	C-13(2)-Carboxypyropheophorbide a, C-13(2)-Carboxylpyropheophorbide a, Euphorbia factor Ti2, Condurangogenin A, Kondurangogenin A, Butirosin A, Butirosin B, Oxyapramycin, punaglandin 2, SQMG(16:1(9Z)/0:0), SQMG(16:1(11Z)/0:0), SQMG(16:1(13Z)/0:0), SQMG(0:0/16:1(9Z)), SQMG(0:0/16:1(11Z)), SQMG(0:0/16:1(13Z))	C34H34N4O5, C32H42O7, C21H41N5O12, C27H39Cl1O10, C25H46O11S1	[M+H]1+, [M+K]1+, [M+Na]1+, [M+NH4]1+	C34H35N4O5, C32H42O7K1, C21H41N5O12Na1, C27H43Cl1O10N1, C25H46O11S1Na1	C18063, C09091, C17767, C17585, C17586, C17997, LMFA03120029, LMGL04010002, LMGL04010003, LMGL04010004, LMGL04010005, LMGL04010006, LMGL04010007	Involved in pathways: . More specifically: . Also associated with compound classes:, Involved in pathways: . More specifically: . Also associated with compound classes: Phytochemical compounds, Terpenoids, Diterpenoids, Tiglianes, C Euphorbia factor Ti, Involved in pathways: Neomycin, kanamycin and gentamicin biosynthesis, Biosynthesis of secondary metabolites. More specifically: . Also associate…	kegg, lipidmaps	, Phytochemical compounds [BR:br08003], Compounds with biological roles [BR:br08001], Lipids [LM]	, Terpenoids, Antibiotics, Fatty Acyls [FA], Glycerolipids [GL]	, Diterpenoids (C20), Aminoglycosides, Eicosanoids [FA03], Glycosylmonoradylglycerols [GL04]	, Plantae
Leaves 72 hpc
m/z RT	Fold Change	compound name	base formula	adduct	identifier	description	source	Major Class	Class	Secondary Class	KNApSAcK
427.1087RT308.968992233276	2.8491	2-Hydroxy-2-methylbutyl glucosinolate	C13H16N10O5S1	[M+H]1+	C08406	Involved in pathways: . More specifically: . Also associated with compound classes: Anatomical Therapeutic Chemical classification, M MUSCULO-SKELETAL SYSTEM, M ANTIGOUT PREPARATIONS, MA ANTIGOUT PREPARATIONS, MAB Preparations increasing uric acid excretion, MAB Sulfinpyrazone, Sulfinpyrazone, Involved in pathways: . More specifically: . Also associated with compound classes: Pesticides, Fungicid…	kegg	, Phytochemical compounds [BR:br08003]		, Glucosinolates	, Plantae
579.2598RT635.990982055664	0.22943	C-13(2)-Carboxypyropheophorbide a, C-13(2)-Carboxylpyropheophorbide a, Euphorbia factor Ti2, Condurangogenin A, Kondurangogenin A, Butirosin A, Butirosin B, Oxyapramycin, punaglandin 2, SQMG(16:1(9Z)/0:0), SQMG(16:1(11Z)/0:0), SQMG(16:1(13Z)/0:0), SQMG(0:0/16:1(9Z)), SQMG(0:0/16:1(11Z)), SQMG(0:0/16:1(13Z))	C34H34N4O5, C32H42O7, C21H41N5O12, C27H39Cl1O10, C25H46O11S1	[M+H]1+, [M+K]1+, [M+Na]1+, [M+NH4]1+	C18063, C09091, C17767, C17585, C17586, C17997, LMFA03120029, LMGL04010002, LMGL04010003, LMGL04010004, LMGL04010005, LMGL04010006, LMGL04010007	Involved in pathways: . More specifically: . Also associated with compound classes:, Involved in pathways: . More specifically: . Also associated with compound classes: Phytochemical compounds, Terpenoids, Diterpenoids, Tiglianes, C Euphorbia factor Ti, Involved in pathways: Neomycin, kanamycin and gentamicin biosynthesis, Biosynthesis of secondary metabolites. More specifically: . Also associate…	kegg, lipidmaps	, Phytochemical compounds [BR:br08003], Compounds with biological roles [BR:br08001], Lipids [LM]	, Terpenoids, Antibiotics, Fatty Acyls [FA], Glycerolipids [GL]	, Diterpenoids (C20), Aminoglycosides, Eicosanoids [FA03], Glycosylmonoradylglycerols [GL04]	, Plantae
149.0069RT635.990982055664	0.39198	Taurine, 2-Aminoethanesulfonic acid, Aminoethylsulfonic acid	C2H7N1O3S1	[M+Na]1+	C00245	Involved in pathways: Primary bile acid biosynthesis, Taurine and hypotaurine metabolism, Sulfur metabolism, Metabolic pathways, ABC transporters, Neuroactive ligand-receptor interaction. More specifically: . Also associated with compound classes: Therapeutic category of drugs in Japan, Agents affecting nervous system and sensory organs, Agents affecting central nervous system, Miscellaneous, Tau…	kegg				Plantae
150.0082RT636.639976501465	0.39933	Imidazole-4-acetaldehyde, Imidazole acetaldehyde	C5H6N2O1	[M+Na]1+, [M+K]1+	C05130	Involved in pathways: . More specifically: . Also associated with compound classes: Carcinogens, Group B: Possibly carcinogenic to humans, Compounds, C Ethyl methanesulfonate, Involved in pathways: Chlorocyclohexane and chlorobenzene degradation, Microbial metabolism in diverse environments. More specifically: . Also associated with compound classes: Carcinogens, Group B: Possibly carcinogenic to…	kegg			Imidazol metabolism	, Plantae
301.1262RT636.639976501465	0.4103	Saccharopine, L-Saccharopine, N-[(S)-5-Amino-5-carboxypentyl]-L-glutamic acid, Xylobiose, beta-L-Arabinofuranosyl-(1->2)-beta-L-arabinofuranose, alpha-1,5-L-Arabinobiose, Methyl nigakinone, 1-(4-Hydroxyphenylazo)-naphthalene-2,6-diol, 4',6-diOH-Sudan I, 1-(3,4-Dihydroxyphenylazo)-2-naphthol, 3',4'-diOH-Sudan I, 5,7-Dimethoxyflavone, Chrysin 5,7-dimethyl ether, Agrostophyllin, 7-Hydroxy-3-(4-metho…	C12H14N2O6, C7H16N8O4, C10H20N1O4P1S1, C11H20N2O6, C10H18O9, C16H12N2O3, C17H14O4, C10H22N1O7P1	[M+NH4]1+, [M+Na]1+, [M+H]1+	C17619, C18669, C00449, C01630, C20568, C20570, C16996, C20282, C20283, C10029, C10244, C15052, LMPK12110188, LMPK12050159, LMPK12110102, LMPK12110171, LMPK12070150, LMPK12120570, LMPK12050040, LMPK12111546, LMPK12110074, LMPK12110175, LMPK12110106, LMPK12110103, LMPK12120411, LMPK12100006, LMGP01050043, LMGP01050084.	Involved in pathways: . More specifically: . Also associated with compound classes: Pesticides, Obsolete pesticides, Herbicides, Nitrophenol herbicides, C Dinoseb acetate, Involved in pathways: . More specifically: . Also associated with compound classes:, Involved in pathways: Purine metabolism, Metabolic pathways, ABC transporters. More specifically: . Also associated with compound classes: Com…	kegg, lipidmaps	, Compounds with biological roles [BR:br08001], Lipids [BR:br08002]#Phytochemical compounds [BR:br08003], Phytochemical compounds [BR:br08003], Lipids [LM]	Carbohydrates, PK Polyketides#Flavonoids, Shikimate / acetate-malonate pathway derived compounds, Polyketides [PR], Glycerophospholipids [GP]	Oligosaccharides, PK12 Flavonoids#Flavonoids, Stilbenoids, Flavonoids [PK12], Glycerophosphocholines [GP01]	, Plantae
302.1302RT636.639976501465	0.42086	Guanosine, Isoguanosine, Crotonoside, 5,7-Dimethoxyflavone, Chrysin 5,7-dimethyl ether, Agrostophyllin, 7-Hydroxy-3-(4-methoxyphenyl)-4-methylcoumarin, 7-Hydroxy-3-(4-methoxyphenyl)-4-methyl-2H-1-benzopyran-2-one, N-Benzoyl-D-arginine, Pentoxifylline, Nortriptyline, Protriptyline, 2-Ethyl-5-methyl-3,3-diphenyl-1-pyrroline, EMDP, 8-Oxocoformycin, chrysin 5,7-dimethyl ether, 5,7-Dimethoxyisoflavone…	C10H13N5O5, C17H14O4, C13H18N4O3, C19H21N1, C11H14N4O5	[M+NH4]1+, [M+Na]1+, [M+K]1+	C00387, C08432, C10029, C10244, C15052, C03001, C07424, C07274, C07408, C16660, C02243, LMPK12110188, LMPK12050159, LMPK12110102, LMPK12110171, LMPK12070150, LMPK12120570, LMPK12050040, LMPK12111546, LMPK12110074, LMPK12110175, LMPK12110106, LMPK12110103, LMPK12120411, LMPK12100006	Involved in pathways: Purine metabolism, Metabolic pathways, ABC transporters. More specifically: . Also associated with compound classes: Compounds with biological roles, Nucleic acids, Nucleosides, Ribonucleosides, C Guanosine, Involved in pathways: . More specifically: . Also associated with compound classes:, Involved in pathways: . More specifically: . Also associated with compound classes: …	kegg, lipidmaps	Compounds with biological roles [BR:br08001], , Lipids [BR:br08002]#Phytochemical compounds [BR:br08003], Phytochemical compounds [BR:br08003], Lipids [LM]	PK Polyketides#Flavonoids, Shikimate / acetate-malonate pathway derived compounds, Polyketides [PR]	PK12 Flavonoids#Flavonoids, Stilbenoids, Flavonoids [PK12]	Plantae,
209.0663RT636.639976501465	0.47182	Indolylmethylthiohydroximate, (E)-2-(1H-Indol-3-yl)-1-thioacetohydroximate, Tricyclazole, Lipoamide, Thioctic acid amide, Dihydrolipoate, Dihydrolipoic acid, Dihydrothioctic acid, lipoamide, (S)-dihydrolipoic acid	C10H10N2O1S1, C9H7N3S1, C8H15N1O1S2, C8H16O2S2	[M+H]1+, [M+NH4]1+	C16516, C18492, C00248, C02147, LMFA08010006, LMFA01130003	Involved in pathways: Tryptophan metabolism, Glucosinolate biosynthesis, Metabolic pathways, Biosynthesis of secondary metabolites, 2-Oxocarboxylic acid metabolism. More specifically: Glucosinolate biosynthesis, tryptophan => glucobrassicin. Also associated with compound classes: , Involved in pathways: . More specifically: . Also associated with compound classes: Pesticides, Fungicides, Others, …	kegg, lipidmaps	, Lipids [LM]	, Fatty Acyls [FA]	, Fatty amides [FA08], Fatty Acids and Conjugates [FA01]	Plantae,
191.0519RT636.639976501465	0.49608	Pyridoxal, D-4-Hydroxyphenylglycine, (alphaR)-alpha-Amino-4-hydroxybenzeneacetic acid, L-4-Hydroxyphenylglycine, 3-Hydroxy-4-methylanthranilate, 3-Methoxyanthranilate, 3-Methoxyanthranilic acid, Isopyridoxal, p-Aminosalicylic acid methyl ester, Orthoform, Orthocaine, C20821, Carbapenem biosynthesis intermediate 6, sn-Glycerol 3-phosphate, Glycerophosphoric acid, D-Glycerol 1-phosphate, sn-Glycero…	C8H9N1O3, C3H9O6P1, C6H9N5, C8H10N2S1	[M+Na]1+, [M+NH4]1+, [M+K]1+	C00250, C03493, C12323, C03986, C05831, C06051, C14170, C14171, C20821, C00093, C00623, C03189, C02979, C05026, C07665	Involved in pathways: Vitamin B6 metabolism, Metabolic pathways, Microbial metabolism in diverse environments, Vitamin digestion and absorption. More specifically: . Also associated with compound classes: Compounds with biological roles, Vitamins and cofactors, Vitamins, Water-soluble vitamins, C Pyridoxal, Risk category of Japanese OTC drugs, Third-class OTC drugs, Inorganic and organic chemical…	kegg	Compounds with biological roles [BR:br08001],	Vitamins and cofactors,	Vitamins,	Plantae,
471.1428RT394.495010375977	0.50384	Salvinorin A, Cinchonain 1a, Aripiprazole, 9,10-Dihydro-10-(3,4-dihydroxyphenyl)-pyrano[2,3-h]catechin-8-one, Cinchonain Ib, Epigallocatechin 3-O-p-coumarate, Cinchonain Ic, Cinchonain Id, Leucodelphinidin 3-O-alpha-L-rhamnopyranoside, Catechin-4-ol 3-O-beta-D-galactopyranoside, Catechin-4-ol 3-O-beta-D-glycopyranoside, Didymocalyxin B	C23H28O8, C24H20O9, C23H27Cl2N3O2, C21H24O12, C28H22O7	[M+K]1+, [M+NH4]1+, [M+Na]1+, [M+H]1+	C20196, C10217, C12564, LMPK12020083, LMPK12020084, LMPK12020117, LMPK12020085, LMPK12020086, LMPK12020206, LMPK12020199, LMPK12020200, LMPK12120331	Involved in pathways: . More specifically: . Also associated with compound classes: Phytochemical compounds, Terpenoids, Diterpenoids, Clerodanes, C Salvinorin A, Target-based classification of compounds, G Protein-coupled receptors, Rhodopsin family: peptide receptors, Opioid, kappa-opioid receptor, Involved in pathways: . More specifically: . Also associated with compound classes:, Involved in …	kegg, lipidmaps	Phytochemical compounds [BR:br08003], Lipids [LM]	Terpenoids, , D01164, Polyketides [PR]	Diterpenoids (C20), , D#0#1#1#6#4, Flavonoids [PK12]	Plantae,
149.0443RT637.287998199463	0.54814	Ribonolactone, Citramalic acid, D-2-Hydroxyglutaric acid, L-2-Hydroxyglutaric acid, 2-Hydroxyglutarate, D-Xylono-1,5-lactone, 3-methylmalate(2-), 3-Hydroxyglutaric acid, ureidoperacrylic acid, 2-dehydro-3-deoxy-D-arabinonic acid, D-ribono-1,4-lactone, D-lyxono-1,4-lactone, 3-methylmalic acid, L-threo-3-methylmalic acid, 3-hydroxyglutaric acid, 2-keto-D-xylose, 2-keto-L-xylose, 5-methylcytosin-1-y…	C5H8O5, C4H6N2O4, C5H6N3O1	[M+H]1+, [M+Na]1+	HMDB0001900, HMDB0000426, HMDB0000606, HMDB0000694, HMDB0059655, HMDB0011676, HMDB0062739, HMDB0000428, 59889, 1060, 74168, 134539, 25312, 28456, 39980, 46675, 60785, 65274, C11117, C15607, C20231, C00684, C03826, C00652, C01114, C02753, C02994, C00815, C02612, C02614, C01087, C02630, C03196, C02266, C05405, C06029, C06031, C06032, C22218, LMFA01050474, LMFA01050476, LMFA01050483	HMDB: Ribonolactone belongs to the class of organic compounds known as pentoses. These are monosaccharides in which the carbohydrate moiety contains five carbon atoms. Ribonolactone exists as a solid, soluble (in water), and a very weakly acidic compound (based on its pKa). Ribonolactone has been primarily detected in urine. Within the cell, ribonolactone is primarily located in the cytoplasm. Ri…	hmdb, chebi, kegg, lipidmaps	Lipids [LM]	, Fatty Acyls [FA]	, Fatty Acids and Conjugates [FA01]	, Plantae
210.068RT393.845987319946	0.55263	S-(2-Hydroxyethyl)-N-acetyl-L-cysteine	C7H13N1O4S1	[M+H]1+	C14876	Involved in pathways: Metabolism of xenobiotics by cytochrome P450. More specifically: . Also associated with compound classes:	kegg
371.0898RT393.845987319946	0.57098	Miraxanthin-III, Decarbamoylgonyautoxin 1, Daphnoretin, Coumestrol diacetate, 3,9-Diacetoxy-6H-benzofuro[3,2-c][1]benzopyran-6-one, S-(2-Chloroethyl)glutathione, Dehydrogriseofulvin, Oryzalin, Calopogoniumisoflavone B, 6'',6''-Dimethyl-3',4'-methylenedioxypyrano[2'',3'':7,8]flavone, Tuberostan, Catechin 5,7,4'-trimethyl ether, Dihydropedicin, 2',6'-Dihydroxy-3,4,4'-trimethoxydihydrochalcone, 2',4…	C17H18N2O5, C9H16N6O8S1, C19H12O7, C16H17N3O4S1, C20H15N3O2, C12H20Cl1N3O6S1, C17H15Cl1O6, C12H18N4O6S1, C21H16O5, C18H20O6	[M+K]1+, [M+H]1+, [M+NH4]1+, [M+Na]1+	C08556, C20022, C09216, C15095, C06895, C11569, C20304, C18838, C18877, LMPK12050052, LMPK12110041, LMPK12090016, LMPK12020148, LMPK12120562, LMPK12120547, LMPK12120541, LMPK12120564, LMPK12020146, LMPK12020147, LMPK12080040, LMPK12080041, LMPK12080035, LMPK12020183, LMPK12060033	Involved in pathways: . More specifically: . Also associated with compound classes: Phytochemical compounds, Amino acid related compounds, Betalains, Betaxanthins, C Miraxanthin-III, More specifically: . Also associated with compound classes:, Involved in pathways: . More specifically: . Also associated with compound classes: Pesticides, Herbicides, Dinitroaniline herbicides, C Oryzalin, Systemat…	kegg, lipidmaps	Phytochemical compounds [BR:br08003], Lipids [LM]	Phenylpropanoids, , Polyketides [PR]	BetalainsCoumarins, , Flavonoids [PK12]	Plantae,
267.1547RT639.881973266602	0.61321	Esprocarb, Myristoleic acid, (9Z)-Tetradecenoic acid, 9-Tetradecenoic acid, (Z)-Tetradec-9-enoic acid, Isobutylphendienamide, 2-Heptyl-4(1H)-quinolone, 2-Heptyl-4-quinolone, 2-Heptyl-4-hydroxyquinoline, Fagaramide, Feruloylputrescine, Subaphyllin, Myristoleic acid, Myristelaidic acid, 2-tetradecenoic acid, 2Z-tetradecenoic acid, Physeteric acid, 5E-Tetradecenoic acid, 7Z-tetradecenoic acid, cis-t…	C15H23N1O1S1, C14H26O2, C16H21N1O1, C14H17N1O3, C14H20N2O3	[M+H]1+, [M+K]1+, [M+Na]1+, [M+NH4]1+	C14526, C08322, C10944, C20643, C10455, C10497, LMFA01030051, LMFA01030250, LMFA01030047, LMFA01031161, LMFA01030248, LMFA01030913, LMFA01030249, LMFA01030770, LMFA01030771, LMFA01030048, LMFA01030247, LMFA07010847, LMFA07010718, LMFA07010817, LMFA07010814, LMFA07011013, LMFA07011011, LMFA07010791, LMFA07040050, LMFA07040045, LMFA01020132, LMFA01020108, LMFA01030246, LMFA01140047, LMFA01030050, L…	Involved in pathways: . More specifically: . Also associated with compound classes: Pesticides, Herbicides, Thiocarbamate herbicides, C Esprocarb, Involved in pathways: . More specifically: . Also associated with compound classes: Lipids, FA Fatty acyls, FA Fatty Acids and Conjugates, FA Unsaturated fatty acids, Monounsaturated fatty acids, C -Tetradec--enoic acid, Phytochemical compounds, Fatty …	kegg, lipidmaps	, Lipids [LM]	, Fatty Acyls [FA]	, Fatty Acids and Conjugates [FA01], Fatty amides [FA08], Fatty esters [FA07], Fatty aldehydes [FA06]	, Plantae
259.071RT422.510004043579	0.63213	Validamine 7-phosphate, Orbencarb, Thiobencarb, Benthiocarb, S-4-Chlorobenzyl diethylthiocarbamate, Pantothenate, Pantothenic acid, (R)-Pantothenate, N-Acetyl-L-citrulline, N-Phenyl-1-naphthylamine, N-Phenyl-2-naphthylamine, Neozone, 2-Phenylaminonaphthalene, Thalidomide	C7H16N1O7P1, C12H16Cl1N1O1S1, C9H17N1O5, C8H15N3O4, C16H13N1, C13H10N2O4	[M+H]1+, [M+K]1+	C21216, C11087, C14428, C00864, C15532, C14405, C14694, C07910	Involved in pathways: Acarbose and validamycin biosynthesis, Metabolic pathways, Biosynthesis of secondary metabolites. More specifically: Validamycin A biosynthesis, sedoheptulopyranose-7P => validamycin A. Also associated with compound classes: , Involved in pathways: . More specifically: . Also associated with compound classes:, Involved in pathways: . More specifically: . Also associated with…	kegg	, Compounds with biological roles [BR:br08001]	, Vitamins and cofactors	, Vitamins	, Plantae
