# Supplementary material for: A Metabolome Analysis and the Immunity of Phlomis purpurea against Phytophthora cinnamomi
Source: Plants (Basel). 2023 May 9;12(10):1929. doi: 10.3390/plants12101929 (PMC10223286; doi:10.3390/plants12101929)
Supplement: Supplementary file 1 [file plants-12-01929-s001.zip › Table S4.xlsx]

## Sheet: Sheet1
Roots 6 hpc
m/z RT	Fold Change	compound name	base formula	adduct	identifier	description	source	Major Class	Class	Secondary Class	KNApSAcK
172.9954RT21.4840006828308	1.9832	(S)-Ureidoglycolate, (-)-Ureidoglycolate,	C3H6N2O4	[M+H]1+, [M+K]1+	C00603	Involved in pathways: . More specifically: . Also associated with compound classes:, Involved in pathways: Purine metabolism, Metabolic pathways, Microbial metabolism in diverse environments. More specifically: . Also associated with compound classes:	kegg				, Plantae
198.965RT120.304999351501	1.7814	cis-2-Chloro-4-carboxymethylenebut-2-en-1,4-olide, cis-2-Chlorodienelactone, cis-4-Carboxymethylene-2-chlorobut-2-en-4-olide, trans-2-Chloro-4-carboxymethylenebut-2-en-1,4-olide, trans-2-Chlorodienelactone	C6H3Cl1O4	[M+H]1+, [M+Na]1+	C04706, C04729	Involved in pathways: . More specifically: . Also associated with compound classes:, Involved in pathways: Chlorocyclohexane and chlorobenzene degradation, Metabolic pathways, Microbial metabolism in diverse environments. More specifically: . Also associated with compound classes:	kegg
248.951RT120.953993797302	1.7433	3,5-Dichloro-2-methylmuconate, 3,5-Dichloro-2-methylmuconolactone, Tungstate, Tungstic acid	C7H6Cl2O4, H2O4W1,	[M+Na]1+, [M+H]1+, [M+K]1+	C18303, C18308, C20679	Involved in pathways: Toluene degradation, Microbial metabolism in diverse environments. More specifically: . Also associated with compound classes: , Involved in pathways: . More specifically: . Also associated with compound classes:, Involved in pathways: Two-component system. More specifically: . Also associated with compound classes: Carcinogens, Group B: Possibly carcinogenic to humans, Comp…	kegg
507.0985RT249.074993133545	1.6441	Hesperetin 7-O-glucoside , Hypericin, Hesperetin 5-O-glucoside, Lanceolin, Homoeriodictyolchalcone 2'-glucoside, Okanin 4-methyl ether 3'-glucoside, Okanin 4-methyl ether 4'-glucoside, Dihydroscoparin, 7-O-Methyleriodictyol 3'-O-glucoside, Viscumiside A, 5,7,3',4'-Tetrahydroxy-6-C-methylflavanone 7-O-glucoside, 3,4,2',3',4',6',alpha-Heptahydroxychalcone 2'-glucoside	C22H24O11, C30H16O8, C21H22O13	[M+K]1+, [M+Na]1+, [M+H]1+	C16422, C07606, LMPK12140378, LMPK12140377, LMPK12120172, LMPK12120272, LMPK12120167, LMPK12120169, LMPK12140433, LMPK12140575, LMPK12140435, LMPK12140357, LMPK13040001, LMPK12120366	Involved in pathways: . More specifically: . Also associated with compound classes:, Involved in pathways: Flavonoid biosynthesis. More specifically: . Also associated with compound classes: Lipids, PK Polyketides, PK Flavonoids, PK Flavanones, C Hesperetin -O-glucoside, Phytochemical compounds, Flavonoids, Flavanones, Glycosides, O-glycosides, Flavonoid glycosides, Involved in pathways: Biosynth…	kegg, lipidmaps	, Lipids [BR:br08002]#Phytochemical compounds [BR:br08003]#Glycosides [BR:br08021], Lipids [LM]	, PK Polyketides#Flavonoids#O-glycosides, Polyketides [PR]	, PK12 Flavonoids#Flavonoids#Flavonoid glycosides, Aromatic polyketides [PK13], Flavonoids [PK12]	, Plantae
194.9456RT1691.66702270508	1.5985	2-Phosphoglycolate, Phosphoglycolic acid	C2H5O6P1	[M+K]1+	C00988	Involved in pathways: Glyoxylate and dicarboxylate metabolism, Metabolic pathways, Biosynthesis of secondary metabolites, Carbon metabolism. More specifically: Photorespiration. Also associated with compound classes:	kegg
218.925RT113.993003368378	1.5546	2,3,6-Trichlorohydroquinone, 3,4,6-Trichlorocatechol	C6H3Cl3O2	[M+H]1+	C07099, C12831	Involved in pathways: Chlorocyclohexane and chlorobenzene degradation, Metabolic pathways, Microbial metabolism in diverse environments. More specifically: . Also associated with compound classes: , Involved in pathways: Chlorocyclohexane and chlorobenzene degradation, Metabolic pathways, Microbial metabolism in diverse environments, Degradation of aromatic compounds. More specifically: . Also as…	kegg
578.2589RT552.658996582031	0.33736	Euphorbia factor Ti2, Labriformidin, 11-Hydroxyiridodial glucoside pentaacetate, 8-epi-11-Hydroxyiridodial glucoside pentaacetate, punaglandin 2	C32H42O7, C29H36O11, C26H36O13, C27H39Cl1O10	[M+H]1+, [M+K]1+, [M+NH4]1+	C09091, C08870, C11666, C11667, LMFA03120029, LMPR0102070031, LMPR0102070032	Involved in pathways: Porphyrin and chlorophyll metabolism. More specifically: . Also associated with compound classes:, Involved in pathways: . More specifically: . Also associated with compound classes: Phytochemical compounds, Terpenoids, Diterpenoids, Tiglianes, C Euphorbia factor Ti, Involved in pathways: . More specifically: . Also associated with compound classes:, Involved in pathways: . …	kegg, lipidmaps	, Phytochemical compounds [BR:br08003], Phytochemical compounds [BR:br08003]#Glycosides [BR:br08021], Lipids [LM]	, Terpenoids, Terpenoids#O-glycosides, Prenol Lipids [PR], Fatty Acyls [FA]	, Diterpenoids (C20), Steroids#Cardiac glycosides, Isoprenoids [PR01], Eicosanoids [FA03]	, Plantae
Roots 12 hpc
m/z RT	Fold Change	compound name	base formula	adduct	identifier	description	source	Major Class	Class	Secondary Class	KNApSAcK
365.0908RT354.368991851807	3.0647	4-Methylthiobutyl-desulfoglucosinolate, Dihydro-O-methylsterigmatocystin, DHOMST, Dihydromethylsterigmatocystin, 8-O-Methyldihydrosterigmatocystin, Psorospermin, 2-Phenethylsulfanyl-5,6,7,8-tetrahydro-benzo[4,5]thieno[2,3-d]pyrimidin-4-ylamine, S-[2-(N7-Guanyl)ethyl]-N-acetyl-L-cysteine, (6aS)-6,6a,11,14-Tetrahydro-8-methoxy-12H-benzo[a]-1,3-benzodioxolo[4,5-g]quinolizim-9-ol, Bulbocapnine, (+)-C…	C12H23N1O6S2, C18H19N3S2, C12H16N6O4S1, C21H14O6	[M+Na]1+, [M+NH4]1+, [M+H]1+, [M+K]1+	C17248, C03944, C10090, C11567, C14877, C05174, C09334, C09367, C09389, C19980, LMPK12090001, LMPK12080058	Involved in pathways: Glucosinolate biosynthesis, 2-Oxocarboxylic acid metabolism. More specifically: . Also associated with compound classes: Glycosides, S-glycosides, C -Methylthiobutyl-desulfoglucosinolate, Involved in pathways: Involved in pathways: Aflatoxin biosynthesis, Metabolic pathways, Biosynthesis of secondary metabolites. More specifically: . Also associated with compound classes: Li…	kegg, lipidmaps	Glycosides [BR:br08021], , Lipids [LM], Phytochemical compounds [BR:br08003], Phytochemical compounds [BR:br08003]#Natural toxins [BR:br08009]	S-glycosides, , Polyketides [PR], Polyketides, Alkaloids, Alkaloids#Phytotoxins	C17248 4-Methylthiobutyl-desulfoglucosinolate, , Aflatoxins and related substances [PK10], Pyrones, Alkaloids derived from tyrosine, Alkaloids derived from tyrosine#Alkaloids, Flavonoids [PK12]	, Plantae
345.1053RT117.884001731873	2.5997	Sterigmatocystin, Miraxanthin-II, Neobanol	C18H12O6, C13H14N2O8	[M+K]1+, [M+NH4]1+, [M+Na]1+	C00961, C08555, LMPK10000001, LMPK12070107	Involved in pathways: Aflatoxin biosynthesis, Biosynthesis of secondary metabolites. Also associated with compound classes: Phytochemical compounds, Amino acid related compounds, Betalains, Betaxanthins, C Miraxanthin-II, Systematic name: NA. In class(es):, Systematic name: NA. In class(es):isoflavans	kegg, lipidmaps	, Lipids [LM], Phytochemical compounds [BR:br08003]	, Polyketides [PR], Amino acid related compounds	, Aflatoxins and related substances [PK10], Betalains, Flavonoids [PK12]	, Plantae
198.965RT120.304999351501	2.4074	cis-2-Chloro-4-carboxymethylenebut-2-en-1,4-olide, cis-2-Chlorodienelactone, cis-4-Carboxymethylene-2-chlorobut-2-en-4-olide, trans-2-Chloro-4-carboxymethylenebut-2-en-1,4-olide, trans-2-Chlorodienelactone	C6H3Cl1O4	[M+H]1+, [M+Na]1+	C04706, C04729	Involved in pathways: Chlorocyclohexane and chlorobenzene degradation, Metabolic pathways, Microbial metabolism in diverse environments. More specifically: . Also associated with compound classes:	Kegg	kegg
353.0748RT117.884001731873	2.1877	Musca-aurin-I, Muscaaurin I, 2-Succinyl-5-enolpyruvyl-6-hydroxy-3-cyclohexene-1-carboxylate, 5-Enolpyruvoyl-6-hydroxy-2-succinylcyclohex-3-ene-1-carboxylate, SEPHCHC, Vicianose, Dihydropteroate, 7,8-Dihydropteroate,	C14H13N3O8, C14H14N6O3,	[M+H]1+, [M+Na]1+, [M+K]1+	C08559, C16519, C01625, C00921	Involved in pathways: . More specifically: . Also associated with compound classes: Phytochemical compounds, Amino acid related compounds, Betalains, Betaxanthins, C Musca-aurin-I, Involved in pathways: . More specifically: . Also associated with compound classes:, Involved in pathways: . More specifically: Involved in pathways: Ubiquinone and other terpenoid-quinone biosynthesis, Metabolic pathw…	kegg	Phytochemical compounds [BR:br08003], , Compounds with biological roles [BR:br08001]	Amino acid related compounds, , Carbohydrates	Betalains, Oligosaccharides	, Plantae
247.0407RT119.181003570557	2.0267	Aminopyrrolnitrin, 3-(3'-Methylthio)propylmalic acid, 3-(3'-Methylthio)propylmalate, 2-(3'-Methylthio)propylmalic acid, 2-(3'-Methylthio)propylmalate,	C10H8Cl2N2, C8H14O5S,	[M+Na]1+, [M+K]1+	C21109, C17215, C17214,	Involved in pathways: Staurosporine biosynthesis, Metabolic pathways, Biosynthesis of secondary metabolites. More specifically: Pyrrolnitrin biosynthesis, tryptophan => pyrrolnitrin. Also associated with compound classes: , Involved in pathways: Phosphonate and phosphinate metabolism. More specifically: . Also associated with compound classes:, Also associated with compound classes: , Involved in…	kegg,	, Lipids [LM]	, Fatty Acyls [FA]	, Fatty amides [FA08]	, Plantae
262.9695RT120.304999351501	1.9932	4-Methyl-5-(2-phosphooxyethyl)thiazole, 4-Methyl-5-(2-phosphonooxyethyl)thiazole, 5-(2-Hydroxyethyl)-4-methylthiazole phosphate, HET-P	C6H10N1O4P1S1	[M+K]1+	C04327	Involved in pathways: Thiamine metabolism, Metabolic pathways. More specifically: . Also associated with compound classes: Phytochemical compounds, Alkaloids, Alkaloids derived from tyrosine, Thiazole alkaloids, C -Methyl---thiazole	kegg	Phytochemical compounds [BR:br08003]	Alkaloids	Alkaloids derived from tyrosine	Plantae
423.0637RT113.34400177002	1.9453	Glucoerucin, 4-Methylthiobutyl glucosinolate, Sulfasalazine, Salicylazosulfapyridine, Salazosulfapyridine	C12H23N1O9S3,	[M+NH4]1+, [M+K]1+, [M+H]1+, [M+Na]1+	C08409,	Involved in pathways: Glucosinolate biosynthesis, Biosynthesis of secondary metabolites, 2-Oxocarboxylic acid metabolism. More specifically: . Also associated with compound classes: Phytochemical compounds, Amino acid related compounds, Glucosinolates	kegg	Phytochemical compounds [BR:br08003]#Glycosides [BR:br08021], Compounds with biological roles [BR:br08001]	S-glycosides,	Glucosinolates	, Plantae
307.0906RT117.235000133514	1.7247	Xylobiose,	C10H18O9,	[M+K]1+, [M+H]1+,	C01630,	associated with compound classes: Compounds with biological roles, Carbohydrates, Oligosaccharides, Disaccharides, C Xylobiose,	kegg	, Compounds with biological roles [BR:br08001]	, Carbohydrates	, Oligosaccharides	, Plantae
174.1262RT115.289998054504	1.62	Retronecine, Heliotridine, Arecoline, Scopoline,	C8H13N1O2	[M+NH4]1+	C06177, C10321, C10129, C10866,	Involved in pathways: Tropane, piperidine and pyridine alkaloid biosynthesis, Biosynthesis of alkaloids derived from ornithine, lysine and nicotinic acid, Biosynthesis of secondary metabolites. More specifically: . Also associated with compound classes: Phytochemical compounds, Alkaloids,	kegg	Phytochemical compounds	Alkaloids	Alkaloids derived from ornithine#Alkaloids, Alkaloids derived from ornithine, Alkaloids derived from nicotinic acid,	Plantae,
246.078RT117.235000133514	1.525	Bellendine	C12H15N1O2,	[M+K]1+, [M+H]1+	C10846,	Involved in pathways: . More specifically: . Also associated with compound classes: Phytochemical compounds, Alkaloids, Alkaloids derived from ornithine, Tropane alkaloids, C Bellendine,	kegg	Phytochemical compounds [BR:br08003],	Alkaloids,	Alkaloids derived from ornithine,	Plantae,
570.4608RT581.972007751465	0.63358	Echinenone, beta,beta-Caroten-4-one, Mayolene-17, Echinenone/ (Myxoxanthin), alpha-Echinenone/ Phoenicopterone, 1-OH-3,4,3',4'-Tetradehydrolycopene, 36:4(21Z,24Z,27Z,30Z), Linolenyl oleate, Linoleyl linoleate, Oleyl linolenate, Cholestanyl glucoside	C40H54O1, C36H64O2, C33H58O6	[M+Na]1+, [M+NH4]1+, [M+K]1+	C08592, C15911, LMFA07010689, LMPR01070060, LMPR01070081, LMPR01070181, LMFA01030829, LMFA07010145, LMFA07010146, LMFA07010147, LMST01010366	Biosynthesis of secondary metabolites. More specifically: . Also associated with compound classes: Lipids, PR Prenol lipids, PR Isoprenoids, PR C isoprenoids, C Echinenone, Prenol lipids, PR Isoprenoids, PR C isoprenoids, In class(es): isoprenoids, Systematic name:. In class(es): isoprenoids, polyterpenes, Systematic name: NA. In class(es): isoprenoids, polyterpenes	kegg, lipidmaps	, Lipids [BR:br08002], null, Lipids [LM]	, PR Prenol lipids, null, Prenol Lipids [PR], Fatty Acyls [FA], Sterols [ST]	, PR01 Isoprenoids, null, Hopanoids [PR04], Isoprenoids [PR01], Fatty Acids and Conjugates [FA01], Fatty esters [FA07], Sterols [ST01]	, Plantae
Roots 24 hpc
m/z RT	Fold Change	compound name	base formula	adduct	identifier	description	source	Major Class	Class	Secondary Class	KNApSAcK
157.9579RT1701.22203826904	2.149
112.9469RT116.586999893188	1.7579
635.4089RT549.416027069092	1.6957
354.8792RT39.471001625061	1.6889
154.9616RT1698.80001068115	1.6695
152.9348RT114.640996456146	1.5787
412.8573RT26.0259997844696	1.5632
154.9616RT365.876998901367	1.5511
413.2578RT714.477024078369	0.62346
393.3046RT721.610012054443	0.60451
Roots 48 hpc
m/z RT	Fold Change	compound name	base formula	adduct	identifier	description	source	Major Class	Class	Secondary Class	KNApSAcK
225.0649RT126.143002510071	3.9567	2-Succinylbenzoate, o-Succinylbenzoate, Succinylbenzoate, Leptodactylone, Otonecine, (1R,4beta,7abeta)-2,3,5,7a-Tetrahydro-1,7a-dihydroxy-7-(hydroxymethyl)-4-methyl-1H-pyrrolizin-4-ium, Ecgonine	C11H10O5, C9H15N1O3,	[M+H]1+, [M+Na]1+, [M+K]1+	C02730, C09271, C10356, C10858,	Also associated with compound classes: Phytochemical compounds, Alkaloids, Alkaloids derived from ornithine, Pyrrolizidine alkaloids, C Otonecine, Involved in pathways: Tropane, piperidine and pyridine alkaloid biosynthesis. More specifically: . Also associated with compound classes: Phytochemical compounds, Alkaloids, Alkaloids derived from ornithine, Tropane alkaloids, C Ecgonine, Involved in p…	kegg, lipidmaps	, Phytochemical compounds [BR:br08003], Lipids [LM]	, Phenylpropanoids, Alkaloids, Fatty Acyls [FA]	, Coumarins, Alkaloids derived from ornithine, Fatty amides [FA08]	Plantae,
461.1018RT122.251996994019	3.7415	Jadomycin A, Jadomycin B aglycon, Glycyphyllin, Phloretin 2'-O-rhamnoside, Melampodin A, Isorhapontin, Rhaponticin, Rhapontin, Glycyphyllin, Rhaponticin, Davidioside, Confusoside, Afzelechin 3-O-alpha-L-rhamnopyranoside	C24H21N1O6, C21H24O9	[M+K]1+, [M+Na]1+	C18680, C09754, C09500, C10266, C10288, LMPK12120516, LMPK13090010, LMPK13090002, LMPK12120445, LMPK12120446, LMPK12020029	Also associated with compound classes: Lipids, PK Polyketides, PK Flavonoids, PK Chalcones and dihydrochalcones, C Glycyphyllin, Phytochemical compounds, Flavonoids, Dihydrochalcones, Involved in pathways: . More specifically: . Also associated with compound classes: Phytochemical compounds, Terpenoids, Sesquiterpenoids, Germacrenes, C Melampodin A sesqui. Also associated with compound classes: L…	kegg, lipidmaps	, Lipids [BR:br08002]#Phytochemical compounds [BR:br08003], Phytochemical compounds [BR:br08003], Lipids [LM]	, PK Polyketides#Flavonoids, Terpenoids, Polyketides [PR]	, PK12 Flavonoids#Flavonoids, Sesquiterpenoids (C15), Aromatic polyketides [PK13], Flavonoids [PK12]	, Plantae
230.0127RT115.93799829483	2.8699	4-Hydroxy-2-quinolinecarboxylic acid, Kynurenic acid, Kynurenate, N-Acetylisatin, 1-Acetylisatin, (2E)-3-(4-Hydroxyphenyl)-2-isocyanoprop-2-enoate, Thiarubrine B, Thiarubrin B, 3-(3-Buten-1-ynyl)-6-(1,3-pentadiynyl)-1,2-dithiin, Thiarubrine A, Thiarubrin A, 3-(5-Hexene-1,3-diynyl)-6-(1-propynyl)-1,2-dithiin, Thiorubrine A	C10H7N1O3, C13H8S2	[M+K]1+, [M+H]1+	C01717, C02172, C21891, C08462, C08461, LMFA12000371	Involved in pathways: Tryptophan metabolism, Metabolic pathways. More specifically: . Also associated with compound classes: , Involved in pathways: Tryptophan metabolism. Also associated with compound classes: Phytochemical compounds, Fatty acids related compounds, Fatty acids, Polyynes, C Thiarubrine A, Systematic name: 3-(hexa-5-en-1,3-diyn-1-yl)-6-(prop-1-yn-1-yl)-1,2-dithiine. In class(es): …	kegg, lipidmaps	, Phytochemical compounds [BR:br08003], Lipids [LM]	, Fatty acids related compounds, Fatty Acyls [FA]	, Fatty acids, Oxygenated hydrocarbons [FA12]	Plantae,
193.0364RT131.806998252869	2.8399	Orsellinate, o-Orsellinic acid, 2,4-Dihydroxy-6-methylbenzoic acid, 2,4-Dihydroxy-6-methylbenzoate, 4,6-Dihydroxy-o-toluic acid, 3,4-Dihydroxymandelaldehyde, 3,4-Dihydroxyphenylglycolaldehyde, 2,6-Dihydroxyphenylacetate, Orsellinic acid	C8H8O4	[M+Na]1+, [M+NH4]1+, [M+K]1+	C01839, C05577, C06207, C00474, LMPK13010001	Involved in pathways: Ubiquinone and other terpenoid-quinone biosynthesis . Also associated with compound classes: Lipids, PK Polyketides, PK Aromatic polyketides, PK Monocyclic aromatic polyketides, C Orsellinic acid. Involved in pathways: Phenylalanine metabolism. More specifically: . Also associated with compound classes. Also associated with compound classes: Compounds with biological roles, …	kegg, lipidmaps	, Lipids [LM], Compounds with biological roles [BR:br08001]	, Polyketides [PR], Carbohydrates	, Aromatic polyketides [PK13], Monosaccharides	Plantae,
462.1368RT121.607995033264	2.6332	Phlorizin, Phlorhizin, Phloridzin, Lamioside, Daidzein 6''-O-acetate, Chrysin 7-(4''-acetylglucoside), Puerarin 6''-acetate, Phloridzin, Trilobatin, Nothofagin, Coatline A, Pterosupin, Licoagroside F, Rocymosin B, Ent-afzelechin-7-O-beta-D-glucopyranoside, Epiafzelechin 3-O-beta-D-allopyranoside, Epiafzelechin 5-O-beta-D-glucopyranoside, Catechin 7-O-alpha-L-rhamnopyranoside, Catechin 3-O-alpha-L…	C21H24O10, C18H28O11, C23H22O10	[M+Na]1+, [M+K]1+, [M+H]1+	C01604, C11645, LMPK12050015, LMPK12110153, LMPK12050006, LMPK12120517, LMPK12120518, LMPK12120514, LMPK12120566, LMPK12120581, LMPK12120569, LMPK12120582, LMPK12020033, LMPK12020026, LMPK12020030, LMPK12020062, LMPK12020052, LMPK12020032, LMPK12020027, LMPK12020028, LMPR0102070018	Involved in pathways: Flavonoid biosynthesis, Biosynthesis of secondary metabolites. More specifically: . Also associated with compound classes: Lipids, PK Polyketides, PK Flavonoids, PK Chalcones and dihydrochalcones, C Phlorizin, Phytochemical compounds, Flavonoids, Dihydrochalcones, Glycosides, O-glycosides, Phenolic glycosides. Also associated with compound classes: Lipids, PR Prenol lipids, …	kegg, lipidmaps	Lipids [BR:br08002]#Phytochemical compounds [BR:br08003]#Glycosides [BR:br08021], Lipids [LM], Phytochemical compounds [BR:br08003]#Glycosides [BR:br08021],	PK Polyketides#Flavonoids#O-glycosides, Prenol Lipids [PR], Amino acid related compounds#O-glycosides, , Polyketides [PR]	PK12 Flavonoids#Flavonoids#Phenolic glycosides, Isoprenoids [PR01],	Plantae,
231.0367RT120.304999351501	2.5456	Indolylmethylthiohydroximate, (E)-2-(1H-Indol-3-yl)-1-thioacetohydroximate, Lipoate, Lipoic acid, Thioctic acid, dl-alpha-Lipoic acid, DL-Thioctic acid, (R)-Lipoate, (R)-Lipoic acid, (R)-(+)-Lipoate, R-(+)-Lipoic acid, 1,2-Dithiolane-3R-pentanoic acid, 2-Amino-3-oxo-4-phosphonooxybutyrate, L-2-Amino-3-oxo-4-phosphonooxybutyrate, (2S)-2-Amino-3-oxo-4-phosphonooxybutanoate, Lipoic acid	C10H10N2O1S1, C8H14O2S2	[M+Na]1+, [M+K]1+,	C16516, C00725, C16241, C07335, LMFA01130001	Involved in pathways: Tryptophan metabolism, Glucosinolate biosynthesis, Metabolic pathways, Biosynthesis of secondary metabolites, 2-Oxocarboxylic acid metabolism. More specifically: Glucosinolate biosynthesis, tryptophan => glucobrassicin. Also associated with compound classes: Lipids, FA Fatty acyls, FA Fatty Acids and Conjugates, FA Thia fatty acids, C -Lipoic acid. Also associated with compo…	kegg, lipidmaps	, Lipids [LM], Lipids [BR:br08002]	, Fatty Acyls [FA], FA Fatty acyls	, Fatty Acids and Conjugates [FA01], FA01 Fatty Acids and Conjugates	Plantae,
387.1193RT126.790995597839	2.1891	Pachyrrhizone, Lilaline, Tetracenomycin F1, Chromopyrrolate, Chromopyrrolic acid, 3'-Methoxypongapin, 12a-Methoxydolineone, Neofolin	C20H14O7, C20H17N1O7, C22H15N3O4	[M+H]1+, [M+Na]1+, [M+K]1+	C10512, C10602, C12367, C21125, LMPK12060023, LMPK12111576, LMPK12060034, LMPK12160016, LMPK12111977	Also associated with compound classes: Lipids, PK Polyketides, PK Flavonoids, PK Rotenoid flavonoids, C Pachyrrhizone, Phytochemical compounds, Flavonoids, Isoflavonoids, Rotenones, Also associated with compound classes: Lipids, PK Polyketides, PK Flavonoids, PK Flavones and Flavonols, C Lilaline, Phytochemical compounds, Flavonoids, Flavonols, Involved in pathways: Biosynthesis of type II polyke…	kegg, lipidmaps	Lipids [BR:br08002]#Phytochemical compounds [BR:br08003], , Prodrugs [br08324.html], Lipids [LM]	PK Polyketides#Flavonoids, , D09410, Polyketides [PR]	PK12 Flavonoids#Isoflavonoids, PK12 Flavonoids#Flavonoids, ,	Plantae,
482.3205RT623.436985015869	0.53523	Pterosterone, Inokosterone, Ajugasterone C,	C27H44O7	[M+H]1+, [M+Na]1+,	C08838, C08819, C08811	Involved in pathways: Insect hormone biosynthesis. More specifically: . Also associated with compound classes: Phytochemical compounds, Terpenoids, Steroids, Cholestane, C -Hydroxyecdysone. Also associated with compound classes: Phytochemical compounds, Terpenoids, Steroids, Cholestane, C Pterosterone, I	kegg	Lipids [LM], Phytochemical compounds [BR:br08003],	Sterols [ST], Terpenoids, , Polyketides [PR]	Sterols [ST01], Steroids, , Flavonoids [PK12], Secosteroids [ST03]	Plantae,
439.3134RT616.303997039795	0.41863	Diosgenin, (3beta,25R)-Spirost-5-en-3-ol, Yamogenin,	C27H42O3	[M+K]1+, [M+H]1+	C08898, C08918	Compounds with biological roles, Steroids, -Carbon atoms, Spirostan derivatives, C Diosgenin, Phytochemical compounds, Terpenoids, Spirostan, Major components of natural products, Dioscorea rhizome. Also associated with compound classes: Phytochemical compounds, Terpenoids,	kegg	Compounds with biological roles [BR:br08001]#Phytochemical compounds [BR:br08003], Phytochemical compounds [BR:br08003], , Lipids [LM]	Steroids#Terpenoids, Terpenoids, , Sterols [ST], Fatty Acyls [FA]	Secosteroids [ST03], Sterols [ST01]	Plantae,
367.2948RT704.922008514404	0.34688	Ginkgoic acid, Ginkgolic acid, Taxa-4(20),11(12)-dien-5alpha-acetoxy-10beta-ol, 10beta-Hydroxytaxa-4(20),11-dien-5alpha-yl acetate, 5alpha-Acetoxytaxa-4(20),11(12)-dien-10beta-ol, 6-((Z)-heptadec-8-en-1-yl)salicylic acid, Taxa-4(20),11(12)-dien-5alpha-acetoxy-10beta-ol, 5(6)-EpETrE-EA, 8(9)-EpETrE-EA, 11(12)-EpETrE-EA, 14(15)-EpETrE-EA, 20-HETE-EA, LTB4 dimethyl amide, 15-HETE-EA, 6-((Z)-pentadec…	C22H34O3, C22H37N1O3	[M+H]1+	C10794, C11898, LMPK15040003, LMPR0104390006, LMFA08040032, LMFA08040033, LMFA08040034, LMFA08040035, LMFA08040039, LMFA03020011, LMFA08040040, LMPK15040008, LMFA01070037, LMST03020011	Involved in pathways: . More specifically: . Also associated with compound classes:, Involved in pathways: Diterpenoid biosynthesis, Biosynthesis of secondary metabolites. More specifically: . Also associated with compound classes: Lipids, PR Prenol lipids, PR Isoprenoids, PR C isoprenoids, PR Taxane and abeotaxane diterpenoids, C Taxa--dien-alpha-acetoxy-beta-ol, Systematic name: (Z)-2-(heptadec…	kegg, lipidmaps	, Lipids [LM]	, Prenol Lipids [PR], Polyketides [PR], Fatty Acyls [FA], Sterols [ST]	Isoprenoids [PR01], null, Fatty amides [FA08], Eicosanoids [FA03], Fatty Acids and Conjugates [FA01], Secosteroids [ST03]	Plantae,
Roots 72 hpc
m/z RT	Fold Change	compound name	base formula	adduct	identifier	description	source	Major Class	Class	Secondary Class	KNApSAcK
127.025RT114.640996456146	2.1131	2-Oxobutanoate, 2-Ketobutyric acid, 2-Oxobutyric acid, 2-Oxobutyrate, 2-Oxobutanoic acid, 3-methyl pyruvic acid, Acetoacetic acid, (S)-Methylmalonic acid semialdehyde, 2-methyl-3-oxo-propanoic acid, Succinic acid semialdehyde, 4-hydroxy-crotonic acid, 3-hydroxybut-2-enoic acid	C4H6O3	[M+Na]1+, [M+H]1+	C00109, LMFA01060002, LMFA01060003, LMFA01060190, LMFA01060193, LMFA06000118, LMFA01050398, LMFA01030978	Involved in pathways: Glycine, serine and threonine metabolism, Cysteine and methionine metabolism, Valine, leucine and isoleucine biosynthesis, Metabolic pathways, Biosynthesis of secondary metabolites, 2-Oxocarboxylic acid metabolism, Biosynthesis of amino acids. More specifically: Valine/isoleucine biosynthesis, pyruvate => valine / 2-oxobutanoate => isoleucine, Isoleucine biosynthesis, pyruva…	kegg, lipidmaps	Lipids [LM], , Compounds with biological roles [BR:br08001]	Fatty Acyls [FA], , Organic acids	Fatty Acids and Conjugates [FA01], , Carboxylic acids, Fatty aldehydes [FA06]	Plantae,
353.2641RT654.538993835449	1.6148	Phytanate, Phytanic acid, 3,7,11,15-Tetramethylhexadecanoic acid, Icosanoic acid, Eicosanoic acid, Arachidic acid, Phytanic acid, 3D,7D,11D-Phytanic acid, Arachidic acid, Isoarachidic acid,	C20H40O2	[M+K]1+	C01607, C06425	Involved in pathways: . More specifically: . Also associated with compound classes: Lipids, PR Prenol lipids, PR Isoprenoids, PR C isoprenoids, PR Acyclic diterpenoids, C Phytanate, Compounds with biological roles, Lipids, Fatty acids, Saturated fatty acids, C Arachidic acid	kegg	Lipids [LM]	Prenol Lipids [PR], Fatty Acyls [FA]	Isoprenoids [PR01], Fatty Acids and Conjugates [FA01]	, Plantae
425.1741RT590.23401260376	1.6075	Scandoside methyl ester, Gardenoside, 16-Methoxy-2,3-dihydro-3-hydroxytabersonine, (3R)-3-Hydroxy-16-methoxy-2,3-dihydrotabersonine	C17H24O11, C22H28N2O4,	[M+Na]1+, [M+NH4]1+, [M+H]1+, [M+K]1+	C09798, C09779, C04578	Phytochemical compounds, Terpenoids, Monoterpenoids, Iridoids, C Scandoside methyl ester, Glycosides, O-glycosides, Iridoid glycosides, Involved in pathways: . More specifically: . Also associated with compound classes: Phytochemical compounds, Terpenoids, Monoterpenoids, Iridoids, C Gardenoside, Glycosides, O-glycosides, Iridoid glycosides,Involved in pathways: Indole alkaloid biosynthesis, Bios…	kegg	Phytochemical compounds [BR:br08003]	, Terpenoids#O-glycosides, Alkaloids	, Monoterpenoids (C10)#Iridoid glycosides, Alkaloids derived from tryptophan and anthranilic acid	, Plantae
226.9544RT103.125	0.63338	3-Phospho-D-glycerate, D-Glycerate 3-phosphate, 3-Phospho-(R)-glycerate, 3-Phosphoglycerate, Glycerate 3-phosphate, 3-Phosphoglycerate, 2-Phospho-D-glycerate, D-Glycerate 2-phosphate, 2-Phospho-(R)-glycerate	C3H7O7P1	[M+K]1+	C00197, C00597, C00631	Involved in pathways: Glycolysis / Gluconeogenesis, Pentose phosphate pathway, Glycine, serine and threonine metabolism, Cysteine and methionine metabolism, Glycerolipid metabolism, Glyoxylate and dicarboxylate metabolism, Biosynthesis of various secondary metabolites	kegg				, Plantae
473.1411RT303.992013931274	0.29878	Salvinorin A, Staphyloferrin B, Auriculoside, 7,3',5'-Trihydroxy-4'-methoxyflavan 3'-glucoside, Asebotin, 4-Methoxyphlorizin, Auriculoside	C23H28O8, C16H24N4O11, C22H26O10	[M+K]1+, [M+Na]1+, [M+NH4]1+, [M+H]1+	C20196, C22075, C09478, LMPK12120542, LMPK12120526, LMPK12020249	Involved in pathways: . More specifically: . Also associated with compound classes: Phytochemical compounds, Terpenoids, Diterpenoids, Clerodanes, C Salvinorin A, Target-based classification of compounds, G Protein-coupled receptors, Rhodopsin family: peptide receptors, Opioid, kappa-opioid receptor, Involved in pathways: Biosynthesis of various secondary metabolites - part 3, Metabolic pathways,…	kegg, lipidmaps	Phytochemical compounds [BR:br08003],Lipids [BR:br08002]#Phytochemical compounds [BR:br08003]#Glycosides [BR:br08021], Lipids [LM]	Terpenoids, Polyketides#Flavonoids#O-glycosides, Polyketides [PR]	Diterpenoids (C20), , D#0#1#1#6#4, PK12 Flavonoids#Flavonoids#Flavonoid glycosides, Flavonoids [PK12]	Plantae,
311.1174RT303.992013931274	0.20711	Bisdemethoxycurcumin, 7,3'-Dihydroxy-4'-methoxy-8-methylflavan, (-)-Sativan, Sugiresinol, Sequirin A, S-(Indolylmethylthiohydroximoyl)-L-cysteine, 2-Amino-1,2-bis(p-methoxyphenyl)ethanol hydrochloride, beta-Amino-4-methoxy-alpha-(4-methoxyphenyl)benzeneethanol hydrochloride, O-Methylpongamol, 2',6'-Dihydroxy-4'-methoxy-3'-methyldihydrochalcone, Dihydroflavokawin B, Myrigalone H, Isosativan, 4'-Hy…	C19H16O4, C17H18O4, C13H15N3O3S1	[M+K]1+, [M+H]1+, [M+Na]1+	C17743, C09646, C10526, C20133, C16518, LMPK12120374, LMPK12120493, LMPK12120513, LMPK12120492, LMPK12080030, LMPK12020276, LMPK12120602, LMPK12120463, LMPK12160608, LMPK12160609, LMPK12120454, LMPK12080031, LMPK12020271, LMPK12020006, LMPK12020247, LMPK12020240, LMPK12020270, LMPK12100066, LMPK12100070, LMPK12100064, LMPK12080025, LMPK12020239	Involved in pathways: Stilbenoid, diarylheptanoid and gingerol biosynthesis, Biosynthesis of secondary metabolites. Also associated with compound classes: Lipids, PK Polyketides, PK Flavonoids, PK Flavans, Flavanols and Leucoanthocyanidins, C ,'-Dihydroxy-'-methoxy--methylflavan, Phytochemical compounds, Flavonoids, Flavans, Involved in pathways: . More specifically: . Also associated with compou…	kegg, lipidmaps	Phytochemical compounds [BR:br08003], Phytochemical compounds [BR:br08003], Compounds with biological roles [BR:br08001], Lipids [LM]	, PK Polyketides#Flavonoids, Phenylpropanoids, Polyketides [PR]	, PK12 Flavonoids#Flavonoids, PK12 Flavonoids#Isoflavonoids, Lignans, Flavonoids [PK12]	, Plantae
